# Supplementary material for: Contribution of rare whole-genome sequencing variants to plasma protein levels and the missing heritability
Source: Nat Commun. 2022 May 9;13:2532. doi: 10.1038/s41467-022-30208-8 (PMC9085767; doi:10.1038/s41467-022-30208-8)
Supplement: Supplementary file 3 — Supplementary Data 1 [file 41467_2022_30208_MOESM3_ESM.xlsx]

## Sheet: Sheet1
Supplementary Data 1. Information on the proteins analysed
*All coordinates are in hg19
Protein	Gene encoding the protein	Gene Ensembl ID	Chromosome	BP start*	BP end*	Strand	Panel_position_name	Nr of individuals that passed QC
BMP-6	BMP6	ENSG00000153162.8_3	6	7727029	7881655	+	CVD2_101_BMP-6	821
ANG-1	ANGPT1	ENSG00000154188.9_3	8	108261709	108510283	-	CVD2_102_ANG-1	850
ADM	ADM	ENSG00000148926.9_3	11	10326226	10328944	+	CVD2_103_ADM	850
CD40-L	CD40LG	ENSG00000102245.7_3	X	135730351	135742549	+	CVD2_105_CD40-L	850
SLAMF7	SLAMF7	ENSG00000026751.16_3	1	160708846	160724611	+	CVD2_106_SLAMF7	738
PlGF	PGF	ENSG00000119630.13_3	14	75408536	75422487	-	CVD2_107_PlGF	850
ADAM-TS13	ADAMTS13	ENSG00000160323.18_3	9	136279477	136324524	+	CVD2_108_ADAM-TS13	850
Protein-BOC	BOC	ENSG00000144857.14_3	3	112929849	113006306	+	CVD2_109_Protein-BOC	850
IL-4RA	IL4R	ENSG00000077238.13_3	16	27324988	27376099	+	CVD2_110_IL-4RA	849
SRC	SRC	ENSG00000197122.11_3	20	35973087	36034453	+	CVD2_111_SRC	850
IL-1ra	IL1RN	ENSG00000136689.18_3	2	113864790	113891593	+	CVD2_112_IL-1ra	849
IL-6	IL6	ENSG00000136244.11_3	7	22765502	22771621	+	CVD2_113_IL-6	849
TNFRSF10A	TNFRSF10A	ENSG00000104689.9_3	8	23047964	23082639	-	CVD2_114_TNFRSF10A	849
STK4	STK4	ENSG00000101109.11_3	20	43595114	43708600	+	CVD2_115_STK4	835
IDUA	IDUA	ENSG00000127415.12_3	4	980784	998294	+	CVD2_116_IDUA	850
TNFRSF11A	TNFRSF11A	ENSG00000141655.16_3	18	59992519	60058525	+	CVD2_117_TNFRSF11A	850
PAR-1	F2R	ENSG00000181104.6_3	5	76011867	76031606	+	CVD2_118_PAR-1	850
TRAIL-R2	TNFRSF10B	ENSG00000120889.12_3	8	22877645	22926692	-	CVD2_120_TRAIL-R2	850
PRSS27	PRSS27	ENSG00000172382.9_3	16	2762418	2770552	-	CVD2_121_PRSS27	850
TIE2	TEK	ENSG00000120156.20_3	9	27109138	27230173	+	CVD2_122_TIE2	850
TF	F3	ENSG00000117525.13_3	1	94994780	95007356	-	CVD2_123_TF	850
IL1RL2	IL1RL2	ENSG00000115598.9_3	2	102803432	102856462	+	CVD2_124_IL1RL2	849
PDGF-subunit-B	PDGFB	ENSG00000100311.16_3	22	39619363	39640756	-	CVD2_125_PDGF-subunit-B	850
IL27	IL27	ENSG00000197272.2_3	16	28510682	28523372	-	CVD2_126_IL27	850
IL-17D	IL17D	ENSG00000172458.4_3	13	21276265	21297237	+	CVD2_127_IL-17D	849
CXCL1	CXCL1	ENSG00000163739.4_3	4	74735109	74736959	+	CVD2_128_CXCL1	850
LOX-1	OLR1	ENSG00000173391.8_3	12	10310899	10324737	-	CVD2_129_LOX-1	850
Gal-9	LGALS9	ENSG00000168961.16_3	17	25956823	25976586	+	CVD2_130_Gal-9	850
GIF	GIF	ENSG00000134812.7_3	11	59596740	59612974	-	CVD2_131_GIF	850
SCF	KITLG	ENSG00000049130.14_3	12	88886569	88974628	-	CVD2_132_SCF	850
IL-18	IL18	ENSG00000150782.11_3	11	112013973	112034840	-	CVD2_133_IL-18	850
FGF-21	FGF21	ENSG00000105550.8_3	19	49258815	49261587	+	CVD2_134_FGF-21	849
PIgR	PIGR	ENSG00000162896.5_3	1	207101862	207119811	-	CVD2_135_PIgR	850
RAGE	AGER	ENSG00000204305.13_3	6	32148744	32152101	-	CVD2_136_RAGE	850
SOD2	SOD2	ENSG00000112096.16_3	6	160090088	160183561	-	CVD2_137_SOD2	850
CTRC	CTRC	ENSG00000162438.11_3	1	15764934	15775737	+	CVD2_138_CTRC	850
FGF-23	FGF23	ENSG00000118972.1_3	12	4477392	4488894	-	CVD2_139_FGF-23	849
SPON2	SPON2	ENSG00000159674.11_3	4	1160719	1202750	-	CVD2_140_SPON2	850
GH	GH1	ENSG00000259384.6_3	17	61994559	61996198	-	CVD2_141_GH	850
FS	FST	ENSG00000134363.11_3	5	52776238	52782964	+	CVD2_142_FS	850
GLO1	GLO1	ENSG00000124767.6_3	6	38643700	38670917	-	CVD2_143_GLO1	850
CD84	CD84	ENSG00000066294.14_3	1	160510884	160549306	-	CVD2_144_CD84	850
SERPINA12	SERPINA12	ENSG00000165953.9_3	14	94953610	94984181	-	CVD2_148_SERPINA12	822
REN	REN	ENSG00000143839.14_3	1	204123946	204159452	-	CVD2_149_REN	850
DECR1	DECR1	ENSG00000104325.6_3	8	91013632	91064320	+	CVD2_150_DECR1	850
MERTK	MERTK	ENSG00000153208.16_3	2	112656055	112787138	+	CVD2_151_MERTK	849
TIM	HAVCR1	ENSG00000113249.12_3	5	156456423	156486130	-	CVD2_152_TIM	850
THBS2	THBS2	ENSG00000186340.14_3	6	169615874	169654139	-	CVD2_153_THBS2	850
TM	THBD	ENSG00000178726.6_3	20	23026269	23030378	-	CVD2_154_TM	850
VSIG2	VSIG2	ENSG00000019102.11_3	11	124617367	124622134	-	CVD2_155_VSIG2	848
AMBP	AMBP	ENSG00000106927.11_3	9	116822406	116840752	-	CVD2_156_AMBP	850
PRELP	PRELP	ENSG00000188783.5_3	1	203444955	203460480	+	CVD2_157_PRELP	850
HO-1	HMOX1	ENSG00000100292.16_3	22	35776353	35790207	+	CVD2_158_HO-1	850
XCL1	XCL1	ENSG00000143184.4_3	1	168545710	168551315	+	CVD2_159_XCL1	850
IL16	IL16	ENSG00000172349.17_3	15	81451915	81606399	+	CVD2_160_IL16	850
SORT1	SORT1	ENSG00000134243.11_3	1	109852189	109940573	-	CVD2_161_SORT1	850
CEACAM8	CEACAM8	ENSG00000124469.11_3	19	43084392	43099207	-	CVD2_162_CEACAM8	849
PTX3	PTX3	ENSG00000163661.3_3	3	157154577	157161417	+	CVD2_163_PTX3	847
PSGL-1	SELPLG	ENSG00000110876.9_3	12	109016052	109027735	-	CVD2_164_PSGL-1	850
CCL17	CCL17	ENSG00000102970.10_3	16	57438678	57449974	+	CVD2_165_CCL17	850
CCL3	CCL3	ENSG00000277632.1_3	17	34415601	34417515	-	CVD2_166_CCL3	833
MMP-7	MMP7	ENSG00000137673.8_3	11	102391238	102401484	-	CVD2_167_MMP-7	850
IgG-Fc-receptor-II-b	FCGR2B	ENSG00000072694.20_3	1	161632936	161648444	+	CVD2_168_IgG-Fc-receptor-II-b	728
ITGB1BP2	ITGB1BP2	ENSG00000147166.10_3	X	70521583	70525221	+	CVD2_169_ITGB1BP2	627
DCN	DCN	ENSG00000011465.16_3	12	91534260	91576900	-	CVD2_170_DCN	850
Dkk-1	DKK1	ENSG00000107984.9_3	10	54074055	54077802	+	CVD2_171_Dkk-1	850
LPL	LPL	ENSG00000175445.14_3	8	19759227	19824769	+	CVD2_172_LPL	850
PRSS8	PRSS8	ENSG00000052344.15_3	16	31142753	31147083	-	CVD2_173_PRSS8	850
AGRP	AGRP	ENSG00000159723.4_3	16	67516473	67517716	-	CVD2_174_AGRP	848
HB-EGF	HBEGF	ENSG00000113070.7_3	5	139712427	139726216	-	CVD2_175_HB-EGF	850
GDF-2	GDF2	ENSG00000263761.2_3	10	48413091	48416872	-	CVD2_176_GDF-2	849
FABP2	FABP2	ENSG00000145384.3_3	4	120238404	120243545	-	CVD2_177_FABP2	850
THPO	THPO	ENSG00000090534.17_3	3	184089722	184095932	-	CVD2_178_THPO	849
MARCO	MARCO	ENSG00000019169.10_3	2	119699741	119752236	+	CVD2_179_MARCO	850
GT	FABP6	ENSG00000170231.15_3	5	159614373	159665742	+	CVD2_180_GT	711
MMP-12	MMP12	ENSG00000262406.2_3	11	102733466	102745764	-	CVD2_182_MMP-12	850
ACE2	ACE2	ENSG00000130234.10_3	X	15579155	15620271	-	CVD2_183_ACE2	849
PD-L2	PDCD1LG2	ENSG00000197646.7_3	9	5510569	5571254	+	CVD2_184_PD-L2	849
CTSL1	CTSL	ENSG00000135047.14_3	9	90340433	90346308	+	CVD2_185_CTSL1	850
hOSCAR	OSCAR	ENSG00000170909.13_3	19	54597932	54606000	-	CVD2_186_hOSCAR	850
TNFRSF13B	TNFRSF13B	ENSG00000240505.8_3	17	16833129	16875432	-	CVD2_187_TNFRSF13B	850
TGM2	TGM2	ENSG00000198959.11_3	20	36755788	36794980	-	CVD2_188_TGM2	850
LEP	LEP	ENSG00000174697.4_3	7	127881336	127897681	+	CVD2_189_LEP	850
CA5A	CA5A	ENSG00000174990.4_3	16	87915151	87970135	-	CVD2_190_CA5A	721
HSP-27	HSPB1	ENSG00000106211.8_3	7	75931860	75933612	+	CVD2_191_HSP-27	850
CD4	CD4	ENSG00000010610.9_3	12	6896023	6929974	+	CVD2_192_CD4	850
NEMO	IKBKG	ENSG00000269335.5_3	X	153769413	153793261	+	CVD2_193_NEMO	850
VEGF-D	VEGFD	ENSG00000165197.4_3	X	15363712	15402498	-	CVD2_194_VEGF-D	850
HAOX1	HAO1	ENSG00000101323.4_3	20	7863627	7921121	-	CVD2_196_HAOX1	849
TNFRSF14	TNFRSF14	ENSG00000157873.17_3	1	2487077	2496821	+	CVD3_101_TNFRSF14	870
LDL-receptor	LDLR	ENSG00000130164.13_3	19	11200037	11244492	+	CVD3_102_LDL-receptor	870
ITGB2	ITGB2	ENSG00000160255.17_3	21	46305867	46351904	-	CVD3_103_ITGB2	870
IL-17RA	IL17RA	ENSG00000177663.13_3	22	17565843	17596584	+	CVD3_105_IL-17RA	870
TNF-R2	TNFRSF1B	ENSG00000028137.18_3	1	12227059	12269285	+	CVD3_106_TNF-R2	870
MMP-9	MMP9	ENSG00000100985.7_3	20	44637546	44645200	+	CVD3_107_MMP-9	870
EPHB4	EPHB4	ENSG00000196411.9_3	7	100400186	100425143	-	CVD3_108_EPHB4	863
IL2-RA	IL2RA	ENSG00000134460.15_3	10	6052651	6104288	-	CVD3_109_IL2-RA	870
OPG	TNFRSF11B	ENSG00000164761.8_3	8	119935795	119964439	-	CVD3_110_OPG	870
ALCAM	ALCAM	ENSG00000170017.12_3	3	105085752	105295744	+	CVD3_111_ALCAM	870
TFF3	TFF3	ENSG00000160180.15_3	21	43731776	43735761	-	CVD3_112_TFF3	870
SELP	SELP	ENSG00000174175.16_3	1	169558086	169599431	-	CVD3_113_SELP	869
CSTB	CSTB	ENSG00000160213.6_3	21	45192391	45196326	-	CVD3_114_CSTB	869
MCP-1	CCL2	ENSG00000108691.9_3	17	32582236	32584222	+	CVD3_115_MCP-1	870
CD163	CD163	ENSG00000177575.12_3	12	7623408	7656489	-	CVD3_116_CD163	870
Gal-3	LGALS3	ENSG00000131981.15_3	14	55590827	55612131	+	CVD3_117_Gal-3	870
GRN	GRN	ENSG00000030582.17_3	17	42422453	42430470	+	CVD3_118_GRN	870
MEPE	MEPE	ENSG00000152595.16_3	4	88742562	88767969	+	CVD3_120_MEPE	870
BLM-hydrolase	BLMH	ENSG00000108578.14_3	17	28575212	28619074	-	CVD3_121_BLM-hydrolase	622
PLC	HSPG2	ENSG00000142798.17_3	1	22148737	22263790	-	CVD3_122_PLC	870
LTBR	LTBR	ENSG00000111321.10_3	12	6484210	6500737	+	CVD3_123_LTBR	870
Notch-3	NOTCH3	ENSG00000074181.8_3	19	15269848	15311792	-	CVD3_124_Notch-3	870
TIMP4	TIMP4	ENSG00000157150.4_3	3	12194550	12200851	-	CVD3_125_TIMP4	870
CNTN1	CNTN1	ENSG00000018236.14_3	12	41086243	41466220	+	CVD3_126_CNTN1	870
CDH5	CDH5	ENSG00000179776.17_3	16	66400524	66438689	+	CVD3_127_CDH5	870
TLT-2	TREML2	ENSG00000112195.8_3	6	41158014	41168932	-	CVD3_128_TLT-2	870
FABP4	FABP4	ENSG00000170323.8_3	8	82390653	82395498	-	CVD3_129_FABP4	870
TFPI	TFPI	ENSG00000003436.15_3	2	188328956	188430487	-	CVD3_130_TFPI	870
PAI	SERPINE1	ENSG00000106366.8_3	7	100770369	100782547	+	CVD3_131_PAI	870
CCL24	CCL24	ENSG00000106178.6_3	7	75440982	75452674	-	CVD3_132_CCL24	870
TR	TFRC	ENSG00000072274.12_3	3	195754053	195809060	-	CVD3_133_TR	870
TNFRSF10C	TNFRSF10C	ENSG00000173535.13_3	8	22941867	22974950	+	CVD3_134_TNFRSF10C	870
GDF-15	GDF15	ENSG00000130513.6_3	19	18485540	18499986	+	CVD3_135_GDF-15	870
SELE	SELE	ENSG00000007908.15_3	1	169691781	169733846	-	CVD3_136_SELE	870
AZU1	AZU1	ENSG00000172232.9_3	19	825096	832018	+	CVD3_137_AZU1	869
DLK-1	DLK1	ENSG00000185559.13_3	14	101192041	101204561	+	CVD3_138_DLK-1	870
SPON1	SPON1	ENSG00000262655.3_3	11	13984235	14289430	+	CVD3_139_SPON1	859
MPO	MPO	ENSG00000005381.7_3	17	56347216	56358296	-	CVD3_140_MPO	870
CXCL16	CXCL16	ENSG00000161921.14_3	17	4636820	4643217	-	CVD3_141_CXCL16	870
IL-6RA	IL6R	ENSG00000160712.12_3	1	154377668	154441926	+	CVD3_142_IL-6RA	870
RETN	RETN	ENSG00000104918.7_3	19	7733929	7735340	+	CVD3_143_RETN	870
IGFBP-1	IGFBP1	ENSG00000146678.9_3	7	45927955	45933267	+	CVD3_144_IGFBP-1	870
CHIT1	CHIT1	ENSG00000133063.15_3	1	203181954	203242769	-	CVD3_145_CHIT1	844
TR-AP	ACP5	ENSG00000102575.10_3	19	11685474	11689823	-	CVD3_148_TR-AP	870
CCL22	CCL22	ENSG00000102962.4_3	16	57392683	57400102	+	CVD3_149_CCL22	868
PSP-D	SFTPD	ENSG00000133661.15_3	10	81697495	81742370	-	CVD3_150_PSP-D	822
PI3	PI3	ENSG00000124102.4_3	20	43803516	43805185	+	CVD3_151_PI3	839
Ep-CAM	EPCAM	ENSG00000119888.10_3	2	47572296	47614740	+	CVD3_152_Ep-CAM	870
AP-N	ANPEP	ENSG00000166825.13_3	15	90328119	90358633	-	CVD3_153_AP-N	870
AXL	AXL	ENSG00000167601.11_3	19	41725107	41767671	+	CVD3_154_AXL	870
IL-1RT1	IL1R1	ENSG00000115594.11_3	2	102681003	102796334	+	CVD3_155_IL-1RT1	870
MMP-2	MMP2	ENSG00000087245.12_3	16	55423611	55540603	+	CVD3_156_MMP-2	870
FAS	FAS	ENSG00000026103.21_3	10	90750338	90775542	+	CVD3_157_FAS	870
MB	MB	ENSG00000198125.12_3	22	36002810	36033998	-	CVD3_158_MB	870
TNFSF13B	TNFSF13B	ENSG00000102524.11_3	13	108903587	108960832	+	CVD3_159_TNFSF13B	870
PRTN3	PRTN3	ENSG00000196415.9_3	19	840959	848175	+	CVD3_160_PRTN3	870
PCSK9	PCSK9	ENSG00000169174.10_3	1	55505220	55530525	+	CVD3_161_PCSK9	870
U-PAR	PLAUR	ENSG00000011422.11_3	19	44150246	44174699	-	CVD3_162_U-PAR	870
OPN	SPP1	ENSG00000118785.13_3	4	88896801	88904578	+	CVD3_163_OPN	870
CTSD	CTSD	ENSG00000117984.13_3	11	1773981	1785803	-	CVD3_164_CTSD	800
PGLYRP1	PGLYRP1	ENSG00000008438.4_3	19	46522410	46526323	-	CVD3_165_PGLYRP1	870
CPA1	CPA1	ENSG00000091704.9_3	7	130020179	130027955	+	CVD3_166_CPA1	870
JAM-A	F11R	ENSG00000158769.17_3	1	160965000	160991138	-	CVD3_167_JAM-A	870
Gal-4	LGALS4	ENSG00000171747.8_3	19	39292310	39304004	-	CVD3_168_Gal-4	870
IL-1RT2	IL1R2	ENSG00000115590.13_3	2	102608305	102645006	+	CVD3_169_IL-1RT2	870
SHPS-1	SIRPA	ENSG00000198053.11_3	20	1874812	1921238	+	CVD3_170_SHPS-1	870
CCL15	CCL15	ENSG00000275718.1_3	17	34323475	34329084	-	CVD3_171_CCL15	870
CASP-3	CASP3	ENSG00000164305.18_3	4	185548849	185570663	-	CVD3_172_CASP-3	870
uPA	PLAU	ENSG00000122861.15_3	10	75668934	75677255	+	CVD3_173_uPA	870
CPB1	CPB1	ENSG00000153002.11_3	3	148508888	148577974	+	CVD3_174_CPB1	870
CHI3L1	CHI3L1	ENSG00000133048.12_3	1	203148058	203155877	-	CVD3_175_CHI3L1	870
ST2	IL1RL1	ENSG00000115602.16_3	2	102927961	102968497	+	CVD3_176_ST2	870
t-PA	PLAT	ENSG00000104368.17_3	8	42032750	42065242	-	CVD3_177_t-PA	870
SCGB3A2	SCGB3A2	ENSG00000164265.8_3	5	147250244	147261754	+	CVD3_178_SCGB3A2	870
EGFR	EGFR	ENSG00000146648.17_3	7	55086713	55279321	+	CVD3_179_EGFR	870
IGFBP-7	IGFBP7	ENSG00000163453.11_3	4	57896938	57976551	-	CVD3_180_IGFBP-7	870
CD93	CD93	ENSG00000125810.9_3	20	23059985	23066977	-	CVD3_181_CD93	870
IL-18BP	IL18BP	ENSG00000137496.17_3	11	71709586	71716761	+	CVD3_182_IL-18BP	870
COL1A1	COL1A1	ENSG00000108821.13_3	17	48260649	48278993	-	CVD3_183_COL1A1	870
PON3	PON3	ENSG00000105852.10_3	7	94989255	95025680	-	CVD3_184_PON3	870
CTSZ	CTSZ	ENSG00000101160.13_3	20	57570239	57582302	-	CVD3_185_CTSZ	870
MMP-3	MMP3	ENSG00000149968.11_3	11	102706531	102714534	-	CVD3_186_MMP-3	870
RARRES2	RARRES2	ENSG00000106538.9_3	7	150035405	150038763	-	CVD3_187_RARRES2	870
ICAM-2	ICAM2	ENSG00000108622.10_3	17	62079953	62097994	-	CVD3_188_ICAM-2	870
KLK6	KLK6	ENSG00000167755.14_3	19	51461886	51472929	-	CVD3_189_KLK6	757
PDGF-subunit-A	PDGFA	ENSG00000197461.13_3	7	536894	559933	-	CVD3_190_PDGF-subunit-A	870
TNF-R1	TNFRSF1A	ENSG00000067182.7_3	12	6437922	6451280	-	CVD3_191_TNF-R1	870
IGFBP-2	IGFBP2	ENSG00000115457.9_3	2	217497550	217529159	+	CVD3_192_IGFBP-2	870
vWF	VWF	ENSG00000110799.13_3	12	6058039	6233936	-	CVD3_193_vWF	870
PECAM-1	PECAM1	ENSG00000261371	17	62399864	62491136	-	CVD3_194_PECAM-1	870
CCL16	CCL16	ENSG00000275152.4_3	17	34303528	34308532	-	CVD3_196_CCL16	870
IL-8	CXCL8	ENSG00000169429.10_3	4	74606222	74609433	+	INF_101_IL-8	871
MCP-3	CCL7	ENSG00000108688.11_3	17	32597239	32599261	+	INF_105_MCP-3	871
CDCP1	CDCP1	ENSG00000163814.7_3	3	45123769	45187914	-	INF_107_CDCP1	871
CD244	CD244	ENSG00000122223.12_3	1	160799949	160832645	-	INF_108_CD244	871
IL-7	IL7	ENSG00000104432.13_3	8	79587977	79717758	-	INF_109_IL-7	801
LAP-TGF-beta-1	TGFB1	ENSG00000105329.9_3	19	41807491	41859816	-	INF_111_LAP-TGF-beta-1	871
IL-17C	IL17C	ENSG00000124391.4_3	16	88704998	88706881	+	INF_114_IL-17C	654
CXCL11	CXCL11	ENSG00000169248.12_3	4	76954834	76962568	-	INF_117_CXCL11	871
AXIN1	AXIN1	ENSG00000103126.14_3	16	337439	402673	-	INF_118_AXIN1	839
CXCL9	CXCL9	ENSG00000138755.5_3	4	76922427	76928641	-	INF_122_CXCL9	871
CST5	CST5	ENSG00000170367.4_3	20	23856571	23860387	-	INF_123_CST5	549
OSM	OSM	ENSG00000099985.3_3	22	30658817	30662829	-	INF_126_OSM	864
CCL4	CCL4	ENSG00000275302.1_3	17	34430982	34433014	+	INF_130_CCL4	871
CD6	CD6	ENSG00000013725.14_3	11	60739151	60787849	+	INF_131_CD6	871
SLAMF1	SLAMF1	ENSG00000117090.14_3	1	160577889	160617085	-	INF_134_SLAMF1	825
MCP-4	CCL13	ENSG00000181374.7_3	17	32683470	32685629	+	INF_136_MCP-4	871
CCL11	CCL11	ENSG00000172156.3_3	17	32612686	32615353	+	INF_137_CCL11	871
TNFSF14	TNFSF14	ENSG00000125735.10_3	19	6661263	6670599	-	INF_138_TNFSF14	869
FGF-5	FGF5	ENSG00000138675.16_3	4	81187752	81257834	+	INF_141_FGF-5	567
MMP-1	MMP1	ENSG00000196611.4_3	11	102660650	102668891	-	INF_142_MMP-1	720
LIF-R	LIFR	ENSG00000113594.9_3	5	38475064	38608456	-	INF_143_LIF-R	871
CCL19	CCL19	ENSG00000172724.11_3	9	34689563	34691274	-	INF_145_CCL19	871
IL-15RA	IL15RA	ENSG00000134470.20_3	10	5985601	6020150	-	INF_148_IL-15RA	741
IL-10RB	IL10RB	ENSG00000243646.9_3	21	34638662	34682492	+	INF_149_IL-10RB	871
IL-18R1	IL18R1	ENSG00000115604.10_3	2	102927988	103015235	+	INF_151_IL-18R1	871
CXCL5	CXCL5	ENSG00000163735.6_3	4	74861358	74864496	-	INF_154_CXCL5	871
TRANCE	TNFSF11	ENSG00000120659.14_3	13	43136871	43182149	+	INF_155_TRANCE	871
IL-12B	IL12B	ENSG00000113302.4_3	5	158741790	158757895	-	INF_157_IL-12B	871
MMP-10	MMP10	ENSG00000166670.9_3	11	102641233	102651359	-	INF_161_MMP-10	871
IL-10	IL10	ENSG00000136634.5_3	1	206940946	206945839	-	INF_162_IL-10	870
CCL23	CCL23	ENSG00000274736.4_3	17	34340095	34345005	-	INF_164_CCL23	871
CD5	CD5	ENSG00000110448.10_3	11	60869866	60895324	+	INF_165_CD5	871
Flt3L	FLT3LG	ENSG00000090554.12_3	19	49977463	49989488	+	INF_167_Flt3L	871
CXCL6	CXCL6	ENSG00000124875.9_3	4	74702213	74714781	+	INF_168_CXCL6	871
CXCL10	CXCL10	ENSG00000169245.5_3	4	76942269	76944650	-	INF_169_CXCL10	871
4E-BP1	EIF4EBP1	ENSG00000187840.4_3	8	37887858	37917883	+	INF_170_4E-BP1	871
SIRT2	SIRT2	ENSG00000068903.19_3	19	39369194	39390502	-	INF_172_SIRT2	869
CCL28	CCL28	ENSG00000151882.11_3	5	43376746	43412493	-	INF_173_CCL28	533
DNER	DNER	ENSG00000187957.7_3	2	230222344	230579274	-	INF_174_DNER	871
EN-RAGE	S100A12	ENSG00000163221.8_3	1	153346181	153348125	-	INF_175_EN-RAGE	871
CD40	CD40	ENSG00000101017.13_3	20	44746910	44758502	+	INF_176_CD40	871
FGF-19	FGF19	ENSG00000162344.3_3	11	69512999	69519410	-	INF_179_FGF-19	871
MCP-2	CCL8	ENSG00000108700.4_3	17	32646054	32648421	+	INF_183_MCP-2	871
CASP-8	CASP8	ENSG00000064012.21_3	2	202098165	202152434	+	INF_184_CASP-8	871
CCL25	CCL25	ENSG00000131142.13_3	19	8117650	8127534	+	INF_185_CCL25	871
CX3CL1	CX3CL1	ENSG00000006210.6_3	16	57406369	57418960	+	INF_186_CX3CL1	871
TNFRSF9	TNFRSF9	ENSG00000049249.8_3	1	7975953	8003225	-	INF_187_TNFRSF9	871
NT-3	NTF3	ENSG00000185652.11_3	12	5541277	5630702	+	INF_188_NT-3	826
TWEAK	TNFSF12	ENSG00000239697.10_3	17	7452207	7461207	+	INF_189_TWEAK	871
CCL20	CCL20	ENSG00000115009.11_3	2	228678557	228682280	+	INF_190_CCL20	871
ST1A1	SULT1A1	ENSG00000196502.11_3	16	28616516	28634946	-	INF_191_ST1A1	733
STAMPB	STAMBP	ENSG00000124356.15_3	2	74056042	74100786	+	INF_192_STAMPB	871
ADA	ADA	ENSG00000196839.12_3	20	43248162	43280874	-	INF_194_ADA	871
TNFB	LTA	ENSG00000226979.8_3	6	31539830	31542101	+	INF_195_TNFB	871
CSF-1	CSF1	ENSG00000184371.13_3	1	110452863	110473614	+	INF_196_CSF-1	871
NMNAT1	NMNAT1	ENSG00000173614.13_3	1	10003485	10045559	+	NEU_101_NMNAT1	825
NRP2	NRP2	ENSG00000118257.16_3	2	206546713	206662857	+	NEU_102_NRP2	825
BDNF	BDNF	ENSG00000176697.18_3	11	27676439	27743605	-	NEU_103_BDNF	444
CADM3	CADM3	ENSG00000162706.12_3	1	159141398	159173103	+	NEU_105_CADM3	825
GDNF	GDNF	ENSG00000168621.14_3	5	37812778	37839788	-	NEU_106_GDNF	477
UNC5C	UNC5C	ENSG00000182168.14_3	4	96083654	96470357	-	NEU_107_UNC5C	825
VWC2	VWC2	ENSG00000188730.4_3	7	49813256	49961546	+	NEU_108_VWC2	825
Siglec-9	SIGLEC9	ENSG00000129450.8_3	19	51628164	51639908	+	NEU_109_Siglec-9	825
CLM-6	CD300C	ENSG00000167850.3_3	17	72537246	72542282	-	NEU_110_CLM-6	825
EZR	EZR	ENSG00000092820.17_3	6	159186772	159240444	-	NEU_111_EZR	825
SMOC2	SMOC2	ENSG00000112562.18_3	6	168841830	169073984	+	NEU_112_SMOC2	825
NBL1	NBL1	ENSG00000158747.13_3	1	19967047	19984949	+	NEU_113_NBL1	825
EFNA4	EFNA4	ENSG00000243364.7_3	1	155036206	155042029	+	NEU_114_EFNA4	825
SCARB2	SCARB2	ENSG00000138760.9_3	4	77079885	77155689	-	NEU_115_SCARB2	825
NCAN	NCAN	ENSG00000130287.13_3	19	19322781	19363042	+	NEU_116_NCAN	825
PRTG	PRTG	ENSG00000166450.12_3	15	55903743	56035288	-	NEU_117_PRTG	825
ROBO2	ROBO2	ENSG00000185008.17_3	3	75955845	77699115	+	NEU_118_ROBO2	825
CRTAM	CRTAM	ENSG00000109943.8_3	11	122709207	122743347	+	NEU_120_CRTAM	825
RGMA	RGMA	ENSG00000182175.13_3	15	93578502	93632433	-	NEU_121_RGMA	825
PLXNB3	PLXNB3	ENSG00000198753.11_3	X	153029650	153044801	+	NEU_122_PLXNB3	825
CPA2	CPA2	ENSG00000158516.11_3	7	129906666	129929638	+	NEU_123_CPA2	825
CD38	CD38	ENSG00000004468.12_3	4	15779897	15854853	+	NEU_124_CD38	825
SMPD1	SMPD1	ENSG00000166311.9_3	11	6411660	6416228	+	NEU_125_SMPD1	825
MSR1	MSR1	ENSG00000038945.14_3	8	15965386	16424999	-	NEU_126_MSR1	825
Alpha-2-MRAP	LRPAP1	ENSG00000163956.10_3	4	3508102	3534286	-	NEU_127_Alpha-2-MRAP	825
sFRP-3	FRZB	ENSG00000162998.4_3	2	183698001	183731890	-	NEU_128_sFRP-3	824
EPHB6	EPHB6	ENSG00000106123.11_3	7	142552822	142568847	+	NEU_129_EPHB6	825
RGMB	RGMB	ENSG00000174136.11_3	5	98104353	98134347	+	NEU_130_RGMB	825
SIGLEC1	SIGLEC1	ENSG00000088827.12_3	20	3667616	3687775	-	NEU_131_SIGLEC1	825
CNTN5	CNTN5	ENSG00000149972.10_3	11	98891682	100229616	+	NEU_132_CNTN5	825
ADAM-22	ADAM22	ENSG00000008277.14_3	7	87563457	87832204	+	NEU_133_ADAM-22	825
CLEC1B	CLEC1B	ENSG00000165682.14_3	12	10138240	10166023	-	NEU_134_CLEC1B	825
ADAM-23	ADAM23	ENSG00000114948.12_3	2	207308262	207485854	+	NEU_135_ADAM-23	825
MATN3	MATN3	ENSG00000132031.12_3	2	20191871	20212455	-	NEU_136_MATN3	825
RSPO1	RSPO1	ENSG00000169218.13_3	1	38076950	38100595	-	NEU_137_RSPO1	825
gal-8	LGALS8	ENSG00000116977.18_3	1	236681299	236716281	+	NEU_140_gal-8	825
BCAN	BCAN	ENSG00000132692.18_3	1	156611181	156629324	+	NEU_141_BCAN	825
LAYN	LAYN	ENSG00000204381.11_3	11	111411004	111432470	+	NEU_142_LAYN	825
NEP	MME	ENSG00000196549.10_3	3	154741912	154901518	+	NEU_143_NEP	825
GDF-8	MSTN	ENSG00000138379.4_3	2	190920422	190927455	-	NEU_144_GDF-8	825
THY-1	THY1	ENSG00000154096.13_3	11	119288087	119295695	-	NEU_145_THY-1	825
WFIKKN1	WFIKKN1	ENSG00000127578.6_3	16	679238	684116	+	NEU_148_WFIKKN1	825
TMPRSS5	TMPRSS5	ENSG00000166682.10_3	11	113558271	113577095	-	NEU_149_TMPRSS5	825
CDH3	CDH3	ENSG00000062038.13_3	16	68670091	68756519	+	NEU_150_CDH3	825
GFR-alpha-1	GFRA1	ENSG00000151892.14_3	10	117816435	118032979	-	NEU_151_GFR-alpha-1	825
GM-CSF-R-alpha	CSF2RA	ENSG00000198223.16_3	XY	1387692	1379274		NEU_152_GM-CSF-R-alpha	825
Beta-NGF	NGF	ENSG00000134259.3_3	1	115828538	115880857	-	NEU_153_Beta-NGF	822
SCARA5	SCARA5	ENSG00000168079.16_3	8	27727398	27850244	-	NEU_154_SCARA5	825
CD200	CD200	ENSG00000091972.18_3	3	112051193	112081659	+	NEU_155_CD200	825
NTRK2	NTRK2	ENSG00000148053.15_3	9	87283465	87641985	+	NEU_156_NTRK2	825
GZMA	GZMA	ENSG00000145649.7_3	5	54398475	54406080	+	NEU_157_GZMA	825
G-CSF	CSF3	ENSG00000108342.12_3	17	38171613	38174066	+	NEU_158_G-CSF	823
DRAXIN	DRAXIN	ENSG00000162490.6_3	1	11751785	11785914	+	NEU_159_DRAXIN	825
SCARF2	SCARF2	ENSG00000244486.8_3	22	20779104	20792113	-	NEU_160_SCARF2	825
GDNFR-alpha-3	GFRA3	ENSG00000146013.10_3	5	137588067	137610360	-	NEU_161_GDNFR-alpha-3	825
PVR	PVR	ENSG00000073008.14_3	19	45147097	45166850	+	NEU_162_PVR	825
TNFRSF12A	TNFRSF12A	ENSG00000006327.13_3	16	3068445	3072384	+	NEU_163_TNFRSF12A	825
SKR3	ACVRL1	ENSG00000139567.12_3	12	52300691	52317145	+	NEU_164_SKR3	825
FLRT2	FLRT2	ENSG00000185070.10_3	14	85996487	86120770	+	NEU_165_FLRT2	825
CPM	CPM	ENSG00000135678.11_3	12	69235976	69365350	-	NEU_166_CPM	825
CLEC10A	CLEC10A	ENSG00000132514.13_3	17	6977855	6983626	-	NEU_167_CLEC10A	825
GCP5	GPC5	ENSG00000179399.14_3	13	92050860	93525935	+	NEU_168_GCP5	825
FcRL2	FCRL2	ENSG00000132704.15_3	1	157715522	157746922	-	NEU_170_FcRL2	825
MDGA1	MDGA1	ENSG00000112139.14_3	6	37598454	37667082	-	NEU_171_MDGA1	825
IL-5R-alpha	IL5RA	ENSG00000091181.19_3	3	3108009	3168297	-	NEU_172_IL-5R-alpha	825
PDGF-R-alpha	PDGFRA	ENSG00000134853.11_3	4	55095263	55164414	+	NEU_173_PDGF-R-alpha	825
CTSC	CTSC	ENSG00000109861.15_3	11	88026759	88070955	-	NEU_174_CTSC	825
CDH6	CDH6	ENSG00000113361.12_3	5	31193856	31329253	+	NEU_175_CDH6	825
DDR1	DDR1	ENSG00000204580.13_3	6	30844197	30867933	+	NEU_176_DDR1	825
JAM-B	JAM2	ENSG00000154721.14_3	21	27011583	27089874	+	NEU_177_JAM-B	825
CTSS	CTSS	ENSG00000163131.10_3	1	150702671	150738433	-	NEU_178_CTSS	825
N-CDase	ASAH2	ENSG00000188611.14_3	10	51942537	52008370	-	NEU_179_N-CDase	825
NAAA	NAAA	ENSG00000138744.14_3	4	76834809	76862204	-	NEU_180_NAAA	825
N2DL-2	ULBP2	ENSG00000131015.4_3	6	150263135	150270371	+	NEU_181_N2DL-2	825
PLXNB1	PLXNB1	ENSG00000164050.12_3	3	48445260	48471460	-	NEU_182_PLXNB1	808
TNFRSF21	TNFRSF21	ENSG00000146072.6_3	6	47199267	47277641	-	NEU_183_TNFRSF21	825
CLM-1	CD300LF	ENSG00000186074.18_3	17	72690449	72709117	-	NEU_184_CLM-1	825
SPOCK1	SPOCK1	ENSG00000152377.13_3	5	136310986	136934068	-	NEU_185_SPOCK1	825
IL-12B	IL12A	ENSG00000168811.6_3	3	159706536	159713806	+	NEU_186_IL-12B	825
Dkk-4	DKK4	ENSG00000104371.4_3	8	42231585	42234750	-	NEU_187_Dkk-4	825
EDA2R	EDA2R	ENSG00000131080.14_3	X	65815478	65859140	-	NEU_188_EDA2R	825
LAT	LAT	ENSG00000213658.11_3	16	28996146	29002104	+	NEU_189_LAT	825
NTRK3	NTRK3	ENSG00000140538.16_3	15	88402981	88799999	-	NEU_190_NTRK3	825
LAIR-2	LAIR2	ENSG00000167618.9_3	19	55009099	55021897	+	NEU_191_LAIR-2	816
MANF	MANF	ENSG00000145050.15_3	3	51422477	51426828	+	NEU_192_MANF	825
TN-R	TNR	ENSG00000116147.16_3	1	175284329	175712906	-	NEU_193_TN-R	825
CD200R1	CD200R1	ENSG00000163606.10_3	3	112640055	112693969	-	NEU_194_CD200R1	825
Nr-CAM	NRCAM	ENSG00000091129.19_3	7	107788067	108097161	-	NEU_195_Nr-CAM	825
KYNU	KYNU	ENSG00000115919.14_3	2	143635066	143813401	+	NEU_196_KYNU	825
TXLNA	TXLNA	ENSG00000084652.15_3	1	32645286	32663886	+	ONC2_101_TXLNA	832
VEGF-A	VEGFA	ENSG00000112715.21_3	6	43737920	43754224	+	ONC2_102_VEGF-A	832
CPE	CPE	ENSG00000109472.13_3	4	166282345	166419472	+	ONC2_103_CPE	832
KLK13	KLK13	ENSG00000167759.12_3	19	51559462	51568371	-	ONC2_105_KLK13	832
CEACAM1	CEACAM1	ENSG00000079385.21_3	19	43011455	43065386	-	ONC2_106_CEACAM1	832
MSLN	MSLN	ENSG00000102854.15_3	16	810761	818865	+	ONC2_107_MSLN	832
TNFSF13	TNFSF13	ENSG00000161955.16_3	17	7461608	7464925	+	ONC2_108_TNFSF13	832
EGF	EGF	ENSG00000138798.11_3	4	110834039	110933422	+	ONC2_109_EGF	832
TNFRSF6B	TNFRSF6B	ENSG00000243509.4_3	20	62328020	62330037	+	ONC2_110_TNFRSF6B	832
SYND1	SDC1	ENSG00000115884.10_3	2	20400557	20425194	-	ONC2_111_SYND1	832
TGFR-2	TGFBR2	ENSG00000163513.17_3	3	30647993	30735634	+	ONC2_112_TGFR-2	832
CD48	CD48	ENSG00000117091.9_3	1	160648535	160681641	-	ONC2_114_CD48	832
SCAMP3	SCAMP3	ENSG00000116521.10_3	1	155225769	155232221	-	ONC2_115_SCAMP3	832
LY9	LY9	ENSG00000122224.17_3	1	160765863	160798051	+	ONC2_116_LY9	832
IFN-gamma-R1	IFNGR1	ENSG00000027697.13_3	6	137518620	137540586	-	ONC2_117_IFN-gamma-R1	832
ITGAV	ITGAV	ENSG00000138448.11_3	2	187454791	187545628	+	ONC2_118_ITGAV	832
TNFSF10	TNFSF10	ENSG00000121858.10_3	3	172223297	172241297	-	ONC2_120_TNFSF10	832
hK11	KLK11	ENSG00000167757.13_3	19	51525471	51531295	-	ONC2_121_hK11	832
GPC1	GPC1	ENSG00000063660.8_3	2	241375087	241407495	+	ONC2_122_GPC1	832
TFPI-2	TFPI2	ENSG00000105825.11_3	7	93514708	93520303	-	ONC2_123_TFPI-2	832
hK8	KLK8	ENSG00000129455.15_3	19	51499262	51505967	-	ONC2_124_hK8	832
VEGFR-2	KDR	ENSG00000128052.8_3	4	55944643	55991756	-	ONC2_125_VEGFR-2	832
LYPD3	LYPD3	ENSG00000124466.8_3	19	43964938	43969812	-	ONC2_126_LYPD3	832
PODXL	PODXL	ENSG00000128567.16_3	7	131185020	131242976	-	ONC2_127_PODXL	832
S100A4	S100A4	ENSG00000196154.11_3	1	153516088	153522612	-	ONC2_128_S100A4	831
IGF1R	IGF1R	ENSG00000140443.13_3	15	99192199	99507759	+	ONC2_129_IGF1R	831
ERBB2	ERBB2	ENSG00000141736.13_3	17	37844166	37886679	+	ONC2_130_ERBB2	832
ERBB3	ERBB3	ENSG00000065361.14_3	12	56473640	56497289	+	ONC2_131_ERBB3	832
SPARC	SPARC	ENSG00000113140.10_3	5	151040656	151066726	-	ONC2_133_SPARC	832
GZMH	GZMH	ENSG00000100450.12_3	14	25075685	25078905	-	ONC2_134_GZMH	832
TGF-alpha	TGFA	ENSG00000163235.15_3	2	70674411	70781325	-	ONC2_135_TGF-alpha	832
FURIN	FURIN	ENSG00000140564.11_3	15	91411821	91426688	+	ONC2_136_FURIN	832
CYR61	CYR61	ENSG00000142871.16_3	1	86046443	86049645	+	ONC2_137_CYR61	832
hK14	KLK14	ENSG00000129437.9_3	19	51580751	51587502	-	ONC2_138_hK14	832
FADD	FADD	ENSG00000168040.4_3	11	70049268	70053496	+	ONC2_139_FADD	810
MetAP-2	METAP2	ENSG00000111142.13_3	12	95867295	95909615	+	ONC2_140_MetAP-2	832
PVRL4	NECTIN4	ENSG00000143217.8_3	1	161040784	161059389	-	ONC2_141_PVRL4	832
FASLG	FASLG	ENSG00000117560.7_3	1	172628157	172636014	+	ONC2_142_FASLG	832
EPHA2	EPHA2	ENSG00000142627.12_3	1	16450831	16482582	-	ONC2_143_EPHA2	830
ITGB5	ITGB5	ENSG00000082781.11_3	3	124480794	124620265	-	ONC2_144_ITGB5	832
Gal-1	LGALS1	ENSG00000100097.11_3	22	38071614	38075813	+	ONC2_145_Gal-1	832
SEZ6L	SEZ6L	ENSG00000100095.18_3	22	26565439	26779563	+	ONC2_148_SEZ6L	832
GPNMB	GPNMB	ENSG00000136235.15_3	7	23275585	23314727	+	ONC2_149_GPNMB	832
CA9	CA9	ENSG00000107159.12_3	9	35673852	35681156	+	ONC2_150_CA9	827
MIA	MIA	ENSG00000261857.6_3	19	41277552	41283395	+	ONC2_151_MIA	832
CTSV	CTSV	ENSG00000136943.10_3	9	99791960	99801925	-	ONC2_152_CTSV	831
CD27	CD27	ENSG00000139193.3_3	12	6554032	6560884	+	ONC2_153_CD27	832
XPNPEP2	XPNPEP2	ENSG00000122121.10_3	X	128872949	128903514	+	ONC2_154_XPNPEP2	832
ERBB4	ERBB4	ENSG00000178568.14_3	2	212240441	213403565	-	ONC2_155_ERBB4	832
HGF	HGF	ENSG00000019991.15_3	7	81328321	81399754	-	ONC2_156_HGF	832
ADAM-8	ADAM8	ENSG00000151651.15_3	10	135075906	135090372	-	ONC2_157_ADAM-8	832
5-NT	NT5E	ENSG00000135318.11_3	6	86159301	86205509	+	ONC2_158_5-NT	832
DKN1A	CDKN1A	ENSG00000124762.13_3	6	36644236	36655116	+	ONC2_159_DKN1A	831
DLL1	DLL1	ENSG00000198719.8_3	6	170591293	170615653	-	ONC2_160_DLL1	832
MK	MDK	ENSG00000110492.15_3	11	46402305	46405387	+	ONC2_161_MK	832
ABL1	ABL1	ENSG00000097007.17_3	9	133589332	133763062	+	ONC2_162_ABL1	832
FGF-BP1	FGFBP1	ENSG00000137440.4_3	4	15937191	15940363	-	ONC2_163_FGF-BP1	832
TLR3	TLR3	ENSG00000164342.12_3	4	186990305	187009223	+	ONC2_164_TLR3	832
LYN	LYN	ENSG00000254087.7_3	8	56792371	56926727	+	ONC2_165_LYN	830
RET	RET	ENSG00000165731.18_3	10	43572474	43625799	+	ONC2_166_RET	832
VIM	VIM	ENSG00000026025.15_3	10	17270257	17279592	+	ONC2_167_VIM	832
TNFRSF19	TNFRSF19	ENSG00000127863.15_3	13	24144508	24250243	+	ONC2_168_TNFRSF19	832
CRNN	CRNN	ENSG00000143536.7_3	1	152381718	152386739	-	ONC2_169_CRNN	823
TCL1A	TCL1A	ENSG00000100721.10_3	14	96176303	96180533	-	ONC2_170_TCL1A	832
CD160	CD160	ENSG00000117281.15_3	1	145695797	145715614	-	ONC2_171_CD160	832
TNFRSF4	TNFRSF4	ENSG00000186827.10_3	1	1146705	1149518	-	ONC2_172_TNFRSF4	832
MIC-AB	MICA	ENSG00000204520.12_3	6	31367560	31383092	+	ONC2_173_MIC-AB	651
WISP-1	WISP1	ENSG00000104415.13_3	8	134203281	134242587	+	ONC2_174_WISP-1	832
CXL17	CXCL17	ENSG00000189377.8_3	19	42932439	42947200	-	ONC2_175_CXL17	832
PPY	PPY	ENSG00000108849.7_3	17	42018171	42019836	-	ONC2_176_PPY	832
S100A11	S100A11	ENSG00000163191.5_3	1	152004981	152020383	-	ONC2_177_S100A11	832
AR	AREG	ENSG00000109321.10_3	4	75310850	75320726	+	ONC2_178_AR	832
ESM-1	ESM1	ENSG00000164283.12_3	5	54273691	54318499	-	ONC2_179_ESM-1	832
CD207	CD207	ENSG00000116031.8_3	2	71057344	71062952	-	ONC2_180_CD207	832
ICOSLG	ICOSLG	ENSG00000160223.16_3	21	45642873	45660849	-	ONC2_181_ICOSLG	832
WFDC2	WFDC2	ENSG00000101443.17_3	20	44098345	44110172	+	ONC2_182_WFDC2	832
CXCL13	CXCL13	ENSG00000156234.7_3	4	78432906	78532988	+	ONC2_183_CXCL13	832
MAD-homolog-5	SMAD5	ENSG00000113658.16_3	5	135468533	135524435	+	ONC2_184_MAD-homolog-5	832
ADAM-TS-15	ADAMTS15	ENSG00000166106.3_3	11	130318868	130346536	+	ONC2_185_ADAM-TS-15	832
CD70	CD70	ENSG00000125726.10_3	19	6583193	6604114	-	ONC2_186_CD70	831
RSPO3	RSPO3	ENSG00000146374.13_3	6	127439748	127518910	+	ONC2_187_RSPO3	832
FR-gamma	FOLR3	ENSG00000110203.8_3	11	71825914	71850936	+	ONC2_188_FR-gamma	832
CEACAM5	CEACAM5	ENSG00000105388.15_3	19	42212503	42233718	+	ONC2_189_CEACAM5	724
VEGFR-3	FLT4	ENSG00000037280.15_3	5	180028505	180076624	-	ONC2_190_VEGFR-3	832
MUC-16	MUC16	ENSG00000181143.15_3	19	8959519	9092018	-	ONC2_191_MUC-16	832
WIF-1	WIF1	ENSG00000156076.9_3	12	65444405	65515346	-	ONC2_192_WIF-1	832
GZMB	GZMB	ENSG00000100453.12_3	14	25100159	25103473	-	ONC2_193_GZMB	832
FCRLB	FCRLB	ENSG00000162746.14_3	1	161691352	161697933	+	ONC2_194_FCRLB	816
ANXA1	ANXA1	ENSG00000135046.13_3	9	75766672	75785309	+	ONC2_195_ANXA1	596
FR-alpha	FOLR1	ENSG00000110195.12_3	11	71900601	71907367	+	ONC2_196_FR-alpha	832
