# Supplementary material for: Contribution of rare whole-genome sequencing variants to plasma protein levels and the missing heritability
Source: Nat Commun. 2022 May 9;13:2532. doi: 10.1038/s41467-022-30208-8 (PMC9085767; doi:10.1038/s41467-022-30208-8)
Supplement: Supplementary file 4 — Supplementary Data 2 [file 41467_2022_30208_MOESM4_ESM.xlsx]

## Sheet: Significant GWAS hits
Supplementary Data 2. Lead GWAS hits from the primary and conditional analyses (p < 5e-8).
Cis-regulatory SNVs are defined as SNVs located within 2 Mb from the gene encoding the protein. For IL-17RA, a sixth conditional SNV that was identified that was located > 2MB away from the gene encoding IL-17RA, was considered as Cis-regulatory. Similarly, for WISP-1, a third independent SNP was located > 2 MB from the WISP1 gene and were still considered being Cis-regulatory
*All coordinates are in hg19
MAF - minor allele frequency = effective allele frequency
The threshold for genome-wide significant (Bonferroni adjustment) was p = 3.00e-8 for Cis-associations and p = 3.92e-11 for Trans-associations
GWAS hit														Info on the gene encoding the protein
Primary/Conditional hit	GWAS significant*	Protein	Panel_Position	Cis or Trans	Chr	SNP	Position*	Effective allele	Other Allele	MAF	Beta	SE	P-value	Chr	Start*	Stop*	Strand	Gene
Primary	No	BMP-6	CVD2_101	Trans	4	rs4253281	187164349	G	A	0.431	0.322092	0.0536467	2.89502e-09	6	7727029	7881655	+	BMP6
Primary	No	BMP-6	CVD2_101	Trans	5	rs1801020	176836532	A	G	0.371	0.355466	0.0552419	2.1059e-10	6	7727029	7881655	+	BMP6
Primary	No	BMP-6	CVD2_101	Trans	9	rs2375965	32427600	A	G	0.021	-1.00691	0.179171	2.62241e-08	6	7727029	7881655	+	BMP6
Primary	No	BMP-6	CVD2_101	Trans	14	rs11845761	64372998	G	C	0.046	0.69285	0.125238	4.2584e-08	6	7727029	7881655	+	BMP6
Primary	Yes	SLAMF7	CVD2_106	Cis	1	rs11581248	160720074	T	C	0.089	-0.778917	0.0934121	3.70593e-16	1	160708846	160724611	+	SLAMF7
Conditional 1	Yes	SLAMF7	CVD2_106	Cis	1	rs139821064	160720143	T	G	0.01	1.9704	0.249742	1.10175e-14	1	160708846	160724611	+	SLAMF7
Primary	No	Protein-BOC	CVD2_109	Trans	15	15:91424615	91424615	G	A	0.016	-1.18439	0.202325	6.86485e-09	3	112929849	113006306	+	BOC
Primary	Yes	Protein-BOC	CVD2_109	Cis	3	rs11717833	112991842	G	A	0.309	0.316603	0.0548702	1.11151e-08	3	112929849	113006306	+	BOC
Primary	Yes	IL-4RA	CVD2_110	Cis	16	rs12927172	27325021	A	G	0.44	-0.327692	0.0512189	2.60722e-10	16	27324988	27376099	+	IL4R
Primary	Yes	IL-1ra	CVD2_112	Cis	2	rs62158853	113869566	T	C	0.274	-0.330575	0.0581923	1.84511e-08	2	113864790	113891593	+	IL1RN
Primary	Yes	TNFRSF10A	CVD2_114	Cis	8	rs6982233	23061792	C	T	0.16	0.721668	0.0663037	6.54185e-26	8	23047964	23082639	-	TNFRSF10A
Conditional 1	Yes	TNFRSF10A	CVD2_114	Cis	8	rs184241321	23032104	C	T	0.022	1.42623	0.167984	9.21888e-17	8	23047964	23082639	-	TNFRSF10A
Conditional 2	Yes	TNFRSF10A	CVD2_114	Cis	8	8:21962458	21962458	GGTCCCCAAGAGGGGT	G	0.011	-1.89694	0.225937	1.9443e-16	8	23047964	23082639	-	TNFRSF10A
Conditional 3	Yes	TNFRSF10A	CVD2_114	Cis	8	rs4557709	23063259	T	C	0.338	-0.362307	0.0491267	3.93721e-13	8	23047964	23082639	-	TNFRSF10A
Conditional 4	Yes	TNFRSF10A	CVD2_114	Cis	8	rs73222574	23041576	T	C	0.249	-0.340475	0.0495203	1.20442e-11	8	23047964	23082639	-	TNFRSF10A
Conditional 1	No	IDUA	CVD2_116	Cis	4	rs59933999	1007324	C	CT	0.274	0.294555	0.053441	4.71943e-08	4	980784	998294	+	IDUA
Primary	Yes	IDUA	CVD2_116	Cis	4	rs11936407	987276	T	C	0.231	-0.64206	0.0567287	9.41806e-28	4	980784	998294	+	IDUA
Primary	Yes	TNFRSF11A	CVD2_117	Cis	18	rs884205	60054857	C	A	0.493	-0.611536	0.0496843	3.82387e-32	18	59992519	60058525	+	TNFRSF11A
Primary	Yes	PAR-1	CVD2_118	Cis	5	rs2432189	75952913	G	A	0.452	0.336605	0.0506563	5.43123e-11	5	76011867	76031606	+	F2R
Conditional 1	No	TRAIL-R2	CVD2_120	Cis	8	rs7841989	22882209	C	T	0.074	-0.522298	0.0945545	4.41862e-08	8	22877645	22926692	-	TNFRSF10B
Primary	Yes	TRAIL-R2	CVD2_120	Cis	8	rs4871844	22879734	C	T	0.358	0.352305	0.0495449	2.45547e-12	8	22877645	22926692	-	TNFRSF10B
Primary	No	PRSS27	CVD2_121	Trans	11	rs10893505	126267544	A	G	0.08	-0.593597	0.094606	5.59727e-10	16	2762418	2770552	-	PRSS27
Primary	Yes	PRSS27	CVD2_121	Trans	19	rs679574	49206108	G	C	0.282	0.448873	0.0573134	1.43718e-14	16	2762418	2770552	-	PRSS27
Primary	Yes	TIE2	CVD2_122	Trans	6	rs34277309	31329245	G	T	0.284	-0.48049	0.0549467	1.19233e-17	9	27109138	27230173	+	TEK
Primary	Yes	TIE2	CVD2_122	Trans	9	rs77693339	136128558	C	T	0.094	0.81366	0.0864705	4.56476e-20	9	27109138	27230173	+	TEK
Primary	No	TF	CVD2_123	Trans	5	rs12659271	81157692	A	G	0.455	0.287216	0.0508847	2.26124e-08	1	94994780	95007356	-	F3
Primary	No	TF	CVD2_123	Trans	13	rs56398830	103701690	A	G	0.052	-0.787576	0.119661	8.14932e-11	1	94994780	95007356	-	F3
Primary	Yes	TF	CVD2_123	Cis	1	rs11274910	95286675	GTCCCAAATGTAAA	G	0.404	0.32288	0.0515414	5.9492e-10	1	94994780	95007356	-	F3
Primary	Yes	IL1RL2	CVD2_124	Cis	2	rs12474258	102816695	C	T	0.486	0.560843	0.0488183	1.73604e-28	2	102803432	102856462	+	IL1RL2
Primary	Yes	PDGF-subunit-B	CVD2_125	Trans	2	rs13412535	224874874	A	G	0.169	0.45307	0.0660905	1.37165e-11	22	39619363	39640756	-	PDGFB
Primary	Yes	IL-17D	CVD2_127	Cis	13	rs12867345	21277574	A	G	0.416	-0.329954	0.0505969	1.19905e-10	13	21276265	21297237	+	IL17D
Primary	Yes	CXCL1	CVD2_128	Cis	4	rs3117604	74734668	C	T	0.329	0.498016	0.0517926	7.63317e-21	4	74735109	74736959	+	CXCL1
Primary	Yes	Gal-9	CVD2_130	Cis	17	rs4794979	25976796	A	G	0.199	-0.773053	0.0595128	2.60742e-35	17	25956823	25976586	+	LGALS9
Primary	No	GIF	CVD2_131	Trans	10	rs374303455	134266448	C	G	0.012	-1.27558	0.227688	2.86091e-08	11	59596740	59612974	-	GIF
Primary	Yes	GIF	CVD2_131	Trans	6	rs807309	119965256	C	T	0.391	0.48572	0.0496701	1.80802e-21	11	59596740	59612974	-	GIF
Primary	No	CTRC	CVD2_138	Trans	6	rs9377343	96512220	A	G	0.361	0.321135	0.0529332	1.96655e-09	1	15764934	15775737	+	CTRC
Primary	Yes	CTRC	CVD2_138	Trans	9	rs77693339	136128558	C	T	0.094	0.692194	0.0851803	1.56544e-15	1	15764934	15775737	+	CTRC
Primary	No	FGF-23	CVD2_139	Trans	2	rs75342628	47966677	C	A	0.107	0.46474	0.0825605	2.46526e-08	12	4477392	4488894	-	FGF23
Primary	No	GH	CVD2_141	Trans	15	rs72630421	80263717	T	C	0.011	1.27774	0.226424	2.2782e-08	17	61994559	61996198	-	GH1
Primary	Yes	GLO1	CVD2_143	Cis	6	rs4746	38650628	G	T	0.289	-0.661508	0.0470893	1.90691e-40	6	38643700	38670917	-	GLO1
Primary	Yes	CD84	CVD2_144	Trans	14	rs7150997	103571874	T	C	0.226	0.462992	0.0601823	3.99184e-14	1	160510884	160549306	-	CD84
Primary	No	PAPPA	CVD2_145	Trans	17	rs13342447	914803	T	C	0.068	0.88117	0.154867	3.11685e-08	9	118916082	119164601	+	PAPPA
Primary	Yes	SERPINA12	CVD2_148	Cis	14	rs17091005	94988407	C	T	0.19	0.941121	0.056181	2.24079e-54	14	94953610	94984181	-	SERPINA12
Conditional 1	Yes	SERPINA12	CVD2_148	Cis	14	rs7158068	94973644	C	T	0.269	0.30198	0.0501307	2.57345e-09	14	94953610	94984181	-	SERPINA12
Primary	No	REN	CVD2_149	Trans	2	rs13002111	40401088	C	G	0.026	-0.917308	0.166101	4.44586e-08	1	204123946	204159452	-	REN
Primary	Yes	MERTK	CVD2_151	Cis	2	rs908518	112677626	C	T	0.426	0.420486	0.0509984	6.28136e-16	2	112656055	112787138	+	MERTK
Conditional 1	No	TIM	CVD2_152	Cis	5	rs6149307	156479557	GTTGGAACAGTCGTCA	G	0.34	-0.316082	0.057379	4.80084e-08	5	156456423	156486130	-	HAVCR1
Primary	Yes	TIM	CVD2_152	Cis	5	rs4704732	156461886	G	C	0.288	-0.570407	0.0533373	4.00727e-25	5	156456423	156486130	-	HAVCR1
Primary	No	THBS2	CVD2_153	Trans	7	rs17544690	76810993	T	C	0.086	0.53859	0.0923152	7.69058e-09	6	169615874	169654139	-	THBS2
Primary	Yes	THBS2	CVD2_153	Cis	6	rs73041845	169601044	T	C	0.109	0.675987	0.0756701	2.5413e-18	6	169615874	169654139	-	THBS2
Conditional 1	Yes	THBS2	CVD2_153	Cis	6	6:168592892	168592892	T	G	0.01	-1.65734	0.237503	6.04231e-12	6	169615874	169654139	-	THBS2
Primary	Yes	TM	CVD2_154	Cis	20	rs1042579	23028724	A	G	0.219	0.640857	0.0607425	1.56273e-24	20	23026269	23030378	-	THBD
Primary	Yes	VSIG2	CVD2_155	Cis	11	rs2075713	124617939	C	A	0.212	0.406806	0.0604238	3.07923e-11	11	124617367	124622134	-	VSIG2
Primary	No	AMBP	CVD2_156	Trans	17	rs704	26694861	A	G	0.367	-0.308166	0.0511523	2.5289e-09	9	116822406	116840752	-	AMBP
Primary	Yes	AMBP	CVD2_156	Cis	9	rs201342994	116836408	C	T	0.013	1.76089	0.214003	7.13863e-16	9	116822406	116840752	-	AMBP
Primary	No	PRELP	CVD2_157	Trans	2	2:64241771	64241771	CCTGCCTTTGACAACCTCTATATTCCTTCCTAATTTGATTCTT	C	0.249	0.335794	0.0599119	2.82169e-08	1	203444955	203460480	+	PRELP
Primary	Yes	XCL1	CVD2_159	Cis	1	rs34328291	168514346	A	G	0.149	0.805849	0.0669912	7.02865e-31	1	168545710	168551315	+	XCL1
Conditional 1	Yes	XCL1	CVD2_159	Cis	1	rs61802612	168590668	T	C	0.039	0.901106	0.121669	3.14722e-13	1	168545710	168551315	+	XCL1
Conditional 2	Yes	XCL1	CVD2_159	Cis	1	rs28537856	168493661	G	C	0.032	0.895974	0.122144	5.19053e-13	1	168545710	168551315	+	XCL1
Conditional 3	Yes	XCL1	CVD2_159	Cis	1	rs16860872	168523747	C	T	0.158	0.40047	0.0627819	2.94074e-10	1	168545710	168551315	+	XCL1
Primary	Yes	IL16	CVD2_160	Cis	15	rs17875509	81590775	C	G	0.068	-0.84633	0.0962677	8.14899e-18	15	81451915	81606399	+	IL16
Primary	Yes	SORT1	CVD2_161	Cis	1	rs12740374	109817590	T	G	0.215	0.42262	0.0633522	4.58834e-11	1	109852189	109940573	-	SORT1
Primary	Yes	PSGL-1	CVD2_164	Cis	12	rs147222609	108968655	C	CT	0.028	-2.1007	0.136728	3.60926e-47	12	109016052	109027735	-	SELPLG
Primary	No	CCL17	CVD2_165	Trans	3	rs2228467	42906116	C	T	0.07	0.686707	0.103554	5.92398e-11	16	57438678	57449974	+	CCL17
Primary	No	CCL17	CVD2_165	Trans	6	rs57173217	94619168	A	ATAAAAT	0.489	-0.29879	0.0509204	6.33557e-09	16	57438678	57449974	+	CCL17
Primary	No	CCL17	CVD2_165	Trans	3	rs115792481	16940157	T	G	0.091	-0.560665	0.0869054	1.86363e-10	16	57438678	57449974	+	CCL17
Primary	Yes	CCL17	CVD2_165	Cis	16	rs223829	57451192	C	G	0.35	0.328599	0.053368	1.14269e-09	16	57438678	57449974	+	CCL17
Primary	No	CCL3	CVD2_166	Trans	10	rs11361523	104649933	A	AT	0.341	0.292715	0.0527803	3.93309e-08	17	34415601	34417515	-	CCL3
Primary	Yes	CCL3	CVD2_166	Cis	17	rs1619526	34434645	T	C	0.247	0.339431	0.0574347	4.99815e-09	17	34415601	34417515	-	CCL3
Primary	Yes	MMP-7	CVD2_167	Cis	11	rs56857975	102397005	T	C	0.091	0.680367	0.0889729	5.59249e-14	11	102391238	102401484	-	MMP7
Conditional 1	Yes	MMP-7	CVD2_167	Cis	11	rs12285347	102396607	C	T	0.291	-0.532323	0.0592827	1.73933e-18	11	102391238	102401484	-	MMP7
Primary	Yes	IgG-Fc-receptor-II-b	CVD2_168	Cis	1	rs4657041	161478859	C	T	0.535	0.961693	0.0451329	1.39501e-78	1	161632936	161648444	+	FCGR2B
Conditional 1	Yes	IgG-Fc-receptor-II-b	CVD2_168	Cis	1	rs12118043	161646824	A	C	0.149	0.875708	0.0536958	3.75822e-51	1	161632936	161648444	+	FCGR2B
Conditional 2	Yes	IgG-Fc-receptor-II-b	CVD2_168	Cis	1	rs116205652	161659459	A	G	0.019	-0.878135	0.133382	8.83614e-11	1	161632936	161648444	+	FCGR2B
Primary	No	Dkk-1	CVD2_171	Trans	7	rs76096625	67477299	A	T	0.048	0.701209	0.115511	1.92373e-09	10	54074055	54077802	+	DKK1
Primary	No	LPL	CVD2_172	Trans	11	rs35206616	132759222	T	C	0.421	-0.284726	0.0517472	4.97057e-08	8	19759227	19824769	+	LPL
Primary	No	PRSS8	CVD2_173	Trans	11	rs11213779	111077714	G	C	0.122	0.474152	0.0808765	6.52606e-09	16	31142753	31147083	-	PRSS8
Primary	Yes	AGRP	CVD2_174	Trans	16	16:70771563	70771563	A	G	0.01	1.71588	0.251667	1.75746e-11	16	67516473	67517716	-	AGRP
Primary	No	GDF-2	CVD2_176	Trans	11	rs78392269	132892426	A	G	0.076	0.521772	0.0942362	4.11182e-08	10	48413091	48416872	-	GDF2
Primary	No	FABP2	CVD2_177	Trans	2	rs34119031	200597298	TA	T	0.14	0.415779	0.0710177	6.83868e-09	4	120238404	120243545	-	FABP2
Primary	Yes	FABP2	CVD2_177	Cis	4	rs7677068	120291704	T	C	0.336	0.330291	0.054501	2.04455e-09	4	120238404	120243545	-	FABP2
Primary	No	BNP	CVD2_181	Trans	14	rs143847968	27504144	GTA	G	0.104	-0.713048	0.123203	1.82891e-08	1	11917520	11918988	-	NPPB
Primary	Yes	MMP-12	CVD2_182	Cis	11	rs2005108	102770353	T	C	0.159	-0.791436	0.0637896	1.35404e-32	11	102733466	102745764	-	MMP12
Primary	Yes	PD-L2	CVD2_184	Trans	3	rs10935473	98416900	T	G	0.472	-0.431139	0.0504656	6.03905e-17	9	5510569	5571254	+	PDCD1LG2
Primary	Yes	PD-L2	CVD2_184	Cis	9	rs2381282	5514839	C	T	0.455	0.543821	0.0475519	2.91967e-28	9	5510569	5571254	+	PDCD1LG2
Primary	Yes	hOSCAR	CVD2_186	Cis	19	rs4806708	54603130	G	C	0.286	0.53907	0.0544965	6.6072e-22	19	54597932	54606000	-	OSCAR
Conditional 1	Yes	hOSCAR	CVD2_186	Cis	19	rs61742142	54599229	T	C	0.038	-1.10234	0.122639	1.61251e-18	19	54597932	54606000	-	OSCAR
Conditional 2	Yes	hOSCAR	CVD2_186	Cis	19	rs10415777	54551115	G	T	0.489	0.449898	0.046502	4.56233e-21	19	54597932	54606000	-	OSCAR
Primary	Yes	TNFRSF13B	CVD2_187	Cis	17	17:16843195	16843195	G	C	0.034	-1.0339	0.140847	4.99362e-13	17	16833129	16875432	-	TNFRSF13B
Primary	Yes	CA5A	CVD2_190	Cis	16	rs72816308	87916292	C	G	0.193	0.906497	0.0627529	1.05719e-41	16	87915151	87970135	-	CA5A
Primary	Yes	HSP-27	CVD2_191	Cis	7	rs2868371	75930759	G	C	0.301	-0.663424	0.0503814	3.70394e-36	7	75931860	75933612	+	HSPB1
Primary	Yes	CD4	CVD2_192	Cis	12	rs73053728	6896546	G	A	0.216	-0.423852	0.0609579	7.14152e-12	12	6896023	6929974	+	CD4
Primary	No	ITGB2	CVD3_103	Trans	1	rs4434842	104492118	T	G	0.09	-0.497453	0.0901209	4.48454e-08	21	46305867	46351904	-	ITGB2
Primary	No	ITGB2	CVD3_103	Trans	16	rs965382	77345851	T	C	0.203	0.34543	0.0624442	4.1988e-08	21	46305867	46351904	-	ITGB2
Primary	Yes	ITGB2	CVD3_103	Cis	21	rs760462	46328099	T	C	0.266	-0.38619	0.0559508	9.88494e-12	21	46305867	46351904	-	ITGB2
Primary	No	IL-17RA	CVD3_105	Trans	2	2:37984514	37984514	T	G	0.088	0.543618	0.0916717	4.37241e-09	22	17565843	17596584	+	IL17RA
Primary	Yes	IL-17RA	CVD3_105	Trans	4	rs73246078	49586851	A	G	0.17	0.456126	0.0628723	8.9333e-13	22	17565843	17596584	+	IL17RA
Primary	Yes	IL-17RA	CVD3_105	Cis	22	rs4819959	17586631	G	A	0.486	-1.05167	0.032745	1.14376e-149	22	17565843	17596584	+	IL17RA
Conditional 1	Yes	IL-17RA	CVD3_105	Cis	22	rs2241044	17581838	C	A	0.424	-0.522157	0.0291251	2.33164e-61	22	17565843	17596584	+	IL17RA
Conditional 2	Yes	IL-17RA	CVD3_105	Cis	22	rs2241046	17586471	C	T	0.22	0.429991	0.0454664	2.89564e-20	22	17565843	17596584	+	IL17RA
Conditional 3	Yes	IL-17RA	CVD3_105	Cis	22	rs879575	17589567	T	C	0.164	-0.562903	0.0559844	1.4457e-22	22	17565843	17596584	+	IL17RA
Conditional 4	Yes	IL-17RA	CVD3_105	Cis	22	rs144322196	17580117	G	GT	0.057	-0.449751	0.0513039	9.69931e-18	22	17565843	17596584	+	IL17RA
Conditional 5	Yes	IL-17RA	CVD3_105	Cis	22	22:17477147	17477147	G	GA	0.028	0.511709	0.0696632	4.75772e-13	22	17565843	17596584	+	IL17RA
Conditional 6	Yes	IL-17RA	CVD3_105	Cis	22	rs142591902	20274011	C	T	0.031	0.383922	0.0670907	1.44967e-08	22	17565843	17596584	+	IL17RA
Primary	No	EPHB4	CVD3_108	Trans	8	rs11988168	66891700	G	T	0.038	-0.741275	0.12609	5.90729e-09	7	100400186	100425143	-	EPHB4
Primary	No	EPHB4	CVD3_108	Trans	15	rs55822165	53734132	T	A	0.256	0.326389	0.0570061	1.42515e-08	7	100400186	100425143	-	EPHB4
Primary	Yes	EPHB4	CVD3_108	Trans	9	rs600038	136151806	C	T	0.164	-0.472629	0.0653436	1.04626e-12	7	100400186	100425143	-	EPHB4
Primary	Yes	IL2-RA	CVD3_109	Cis	10	rs12722497	6095928	A	C	0.065	1.29419	0.0963952	1.7977e-37	10	6052651	6104288	-	IL2RA
Conditional 1	Yes	IL2-RA	CVD3_109	Cis	10	rs12722588	6060433	T	C	0.143	-0.76938	0.0592576	2.405e-35	10	6052651	6104288	-	IL2RA
Conditional 2	Yes	IL2-RA	CVD3_109	Cis	10	rs72650666	6066302	A	G	0.026	-0.898847	0.140819	2.8302e-10	10	6052651	6104288	-	IL2RA
Primary	No	TFF3	CVD3_112	Trans	1	rs1529968	118223984	G	A	0.487	0.275844	0.0500657	4.74323e-08	21	43731776	43735761	-	TFF3
Primary	Yes	SELP	CVD3_113	Cis	1	rs139249907	169581608	A	G	0.017	-1.9329	0.180436	3.13768e-25	1	169558086	169599431	-	SELP
Conditional 1	Yes	SELP	CVD3_113	Cis	1	rs9332575	169527101	C	T	0.1	-0.83648	0.0738013	7.36686e-28	1	169558086	169599431	-	SELP
Conditional 2	Yes	SELP	CVD3_113	Cis	1	rs2298903	169567516	A	T	0.36	0.351613	0.0491834	1.86245e-12	1	169558086	169599431	-	SELP
Primary	Yes	CSTB	CVD3_114	Cis	21	rs35285321	45201832	A	G	0.325	-0.740581	0.0472747	7.04177e-49	21	45192391	45196326	-	CSTB
Primary	No	CD163	CVD3_116	Trans	2	rs1257168	134963892	A	G	0.393	0.297053	0.0515688	1.16593e-08	12	7623408	7656489	-	CD163
Primary	Yes	Gal-3	CVD3_117	Cis	14	rs79109213	55597632	A	G	0.07	-0.997832	0.0931998	3.30886e-25	14	55590827	55612131	+	LGALS3
Conditional 1	Yes	Gal-3	CVD3_117	Cis	14	rs3742566	55595839	A	T	0.494	-0.364571	0.0482802	1.09566e-13	14	55590827	55612131	+	LGALS3
Primary	No	GRN	CVD3_118	Trans	10	rs7869	73576307	T	C	0.432	-0.285896	0.0517522	4.37546e-08	17	42422453	42430470	+	GRN
Primary	Yes	GRN	CVD3_118	Trans	1	rs12740374	109817590	T	G	0.216	-0.815622	0.0567122	3.257e-42	17	42422453	42430470	+	GRN
Primary	Yes	GRN	CVD3_118	Cis	17	rs5848	42430244	T	C	0.364	-0.353622	0.0513092	1.05919e-11	17	42422453	42430470	+	GRN
Primary	Yes	BLM-hydrolase	CVD3_121	Cis	17	rs1050565	28576076	C	T	0.268	0.704019	0.0612786	8.00018e-28	17	28575212	28619074	-	BLMH
Primary	Yes	PLC	CVD3_122	Cis	1	rs4654770	22147077	A	G	0.196	-0.457746	0.0630062	8.31602e-13	1	22148737	22263790	-	HSPG2
Primary	Yes	LTBR	CVD3_123	Cis	12	rs5796234	6500796	A	AG	0.436	-0.523183	0.0490031	4.39667e-25	12	6484210	6500737	+	LTBR
Primary	No	TIMP4	CVD3_125	Trans	12	rs139978649	2625197	T	TTAAA	0.016	1.07125	0.193357	4.00783e-08	3	12194550	12200851	-	TIMP4
Primary	Yes	TIMP4	CVD3_125	Cis	3	rs11707641	12155888	C	T	0.216	0.42845	0.0614649	6.25323e-12	3	12194550	12200851	-	TIMP4
Primary	Yes	CNTN1	CVD3_126	Cis	12	rs1444206	41076134	A	G	0.175	-0.471625	0.0645918	6.44233e-13	12	41086243	41466220	+	CNTN1
Conditional 1	Yes	CNTN1	CVD3_126	Cis	12	rs11177830	41086282	A	C	0.132	-0.498459	0.0747954	4.73115e-11	12	41086243	41466220	+	CNTN1
Primary	Yes	CDH5	CVD3_127	Trans	9	rs77693339	136128558	C	T	0.096	1.27819	0.075094	2.89772e-56	16	66400524	66438689	+	CDH5
Primary	Yes	TLT-2	CVD3_128	Cis	6	rs62396356	41167763	G	A	0.096	-0.883037	0.082483	3.3307e-25	6	41158014	41168932	-	TREML2
Primary	Yes	TFPI	CVD3_130	Cis	2	rs12104503	188297133	G	T	0.261	0.670172	0.0552726	2.30875e-31	2	188328956	188430487	-	TFPI
Conditional 1	Yes	TFPI	CVD3_130	Cis	2	rs2058669	188287456	T	C	0.288	-0.323549	0.0569473	1.82336e-08	2	188328956	188430487	-	TFPI
Primary	Yes	CCL24	CVD3_132	Cis	7	rs2024050	75460393	A	G	0.052	1.49806	0.101842	6.92453e-44	7	75440982	75452674	-	CCL24
Conditional 1	Yes	CCL24	CVD3_132	Cis	7	rs76312007	75444905	G	A	0.128	0.992336	0.0593372	1.30681e-54	7	75440982	75452674	-	CCL24
Conditional 2	Yes	CCL24	CVD3_132	Cis	7	rs58160288	75483959	T	C	0.301	0.425915	0.0446931	1.54303e-20	7	75440982	75452674	-	CCL24
Conditional 3	Yes	CCL24	CVD3_132	Cis	7	rs190360124	75430524	A	G	0.079	-0.47731	0.0810483	5.55591e-09	7	75440982	75452674	-	CCL24
Primary	No	TR	CVD3_133	Trans	20	rs45627732	37658265	T	C	0.079	-0.573068	0.0934412	1.31048e-09	3	195754053	195809060	-	TFRC
Primary	No	TR	CVD3_133	Trans	3	rs59367960	13124993	T	G	0.256	-0.325866	0.0571714	1.64478e-08	3	195754053	195809060	-	TFRC
Primary	Yes	TR	CVD3_133	Cis	3	rs3817672	195800811	T	C	0.323	-0.415516	0.0555295	1.78765e-13	3	195754053	195809060	-	TFRC
Primary	Yes	TNFRSF10C	CVD3_134	Cis	8	rs11784599	22932122	A	C	0.264	-0.329014	0.0579091	1.82271e-08	8	22941867	22974950	+	TNFRSF10C
Primary	Yes	TNFRSF10C	CVD3_134	Trans	19	rs4760	44153100	G	A	0.139	-1.31409	0.0578748	6.49221e-90	8	22941867	22974950	+	TNFRSF10C
Primary	Yes	GDF-15	CVD3_135	Cis	19	rs74180880	18484080	G	A	0.146	0.525252	0.0687771	5.87813e-14	19	18485540	18499986	+	GDF15
Primary	Yes	SELE	CVD3_136	Trans	9	9:136141870	136141870	T	C	0.151	-1.11791	0.0586749	7.34577e-68	1	169691781	169733846	-	SELE
Primary	Yes	AZU1	CVD3_137	Cis	19	rs372854624	831815	G	GT	0.01	-1.48683	0.247448	2.75419e-09	19	825096	832018	+	AZU1
Primary	Yes	DLK-1	CVD3_138	Cis	14	rs12881545	101176212	C	G	0.44	0.548772	0.0500445	2.72956e-26	14	101192041	101204561	+	DLK1
Primary	Yes	SPON1	CVD3_139	Cis	11	rs1969539	14038621	A	G	0.286	0.358707	0.0535266	3.74163e-11	11	13984235	14289430	+	SPON1
Primary	Yes	MPO	CVD3_140	Cis	17	rs34097845	56358429	T	C	0.135	-0.613588	0.073318	2.31883e-16	17	56347216	56358296	-	MPO
Conditional 1	Yes	MPO	CVD3_140	Cis	17	rs8178414	56345363	T	C	0.056	-0.790699	0.101338	1.74569e-14	17	56347216	56358296	-	MPO
Conditional 2	Yes	MPO	CVD3_140	Cis	17	17:56352981	56352981	C	CTCTG	0.018	-1.10794	0.174353	3.37808e-10	17	56347216	56358296	-	MPO
Primary	No	CXCL16	CVD3_141	Trans	2	rs4848370	111811665	T	C	0.347	0.323496	0.0551917	6.52438e-09	17	4636820	4643217	-	CXCL16
Primary	Yes	IL-6RA	CVD3_142	Cis	1	rs12126142	154425456	A	G	0.337	1.2478	0.0304099	2.88192e-205	1	154377668	154441926	+	IL6R
Conditional 1	Yes	IL-6RA	CVD3_142	Cis	1	rs12047973	154394766	G	A	0.216	0.371322	0.0350629	1.00115e-24	1	154377668	154441926	+	IL6R
Conditional 2	Yes	IL-6RA	CVD3_142	Cis	1	rs1386821	154382049	G	T	0.225	-0.207046	0.0317786	1.23099e-10	1	154377668	154441926	+	IL6R
Primary	No	RETN	CVD3_143	Trans	6	rs34033629	144387226	A	G	0.059	0.603897	0.108662	3.64298e-08	19	7733929	7735340	+	RETN
Primary	No	RETN	CVD3_143	Trans	19	rs11665676	45378719	T	C	0.013	1.20459	0.215946	3.25104e-08	19	7733929	7735340	+	RETN
Conditional 1	Yes	RETN	CVD3_143	Cis	19	rs34124816	7733676	C	A	0.012	-1.32438	0.21823	1.92675e-09	19	7733929	7735340	+	RETN
Primary	Yes	RETN	CVD3_143	Cis	19	rs10401670	7742802	T	C	0.32	0.358673	0.0566517	3.9017e-10	19	7733929	7735340	+	RETN
Primary	Yes	CHIT1	CVD3_145	Cis	1	rs150192398	203186950	CAGACCATGGCCCCGCCCAGTCCCT	C	0.136	-1.27308	0.0678275	6.60778e-66	1	203181954	203242769	-	CHIT1
Conditional 1	Yes	CHIT1	CVD3_145	Cis	1	rs201364457	203198889	G	GA	0.077	0.754024	0.0786821	1.03242e-20	1	203181954	203242769	-	CHIT1
Conditional 2	Yes	CHIT1	CVD3_145	Cis	1	rs72739570	203170737	T	G	0.182	-0.603759	0.0598085	1.08453e-22	1	203181954	203242769	-	CHIT1
Conditional 3	Yes	CHIT1	CVD3_145	Cis	1	rs17464408	203101073	A	T	0.286	0.248946	0.0421499	5.08759e-09	1	203181954	203242769	-	CHIT1
Primary	Yes	TR-AP	CVD3_148	Cis	19	rs79525531	11691809	A	G	0.15	-0.544677	0.0694151	1.25711e-14	19	11685474	11689823	-	ACP5
Primary	No	PSP-D	CVD3_150	Trans	6	rs41563615	31324375	T	G	0.054	0.646002	0.114753	2.4842e-08	10	81697495	81742370	-	SFTPD
Primary	Yes	PSP-D	CVD3_150	Cis	10	rs721917	81706324	G	A	0.303	-0.821812	0.0504134	6.0421e-52	10	81697495	81742370	-	SFTPD
Conditional 1	Yes	PSP-D	CVD3_150	Cis	10	rs7084667	81748708	T	C	0.367	0.398814	0.0486967	1.00455e-15	10	81697495	81742370	-	SFTPD
Primary	Yes	Ep-CAM	CVD3_152	Cis	2	2:49144591	49144591	T	C	0.01	2.43982	0.27449	3.53634e-18	2	47572296	47614740	+	EPCAM
Primary	Yes	Ep-CAM	CVD3_152	Trans	13	rs56398830	103701690	A	G	0.052	-1.04514	0.116876	2.26776e-18	2	47572296	47614740	+	EPCAM
Primary	Yes	AP-N	CVD3_153	Cis	15	rs1042499	90328305	C	T	0.082	0.964757	0.0856311	1.43013e-27	15	90328119	90358633	-	ANPEP
Conditional 1	Yes	AP-N	CVD3_153	Cis	15	rs28698386	90327226	T	C	0.439	-0.331711	0.0486306	1.69704e-11	15	90328119	90358633	-	ANPEP
Primary	No	AXL	CVD3_154	Trans	17	rs78378222	7571752	G	T	0.029	0.844552	0.146459	1.12578e-08	19	41725107	41767671	+	AXL
Primary	No	IL-1RT1	CVD3_155	Cis	2	rs1004548	102735706	A	T	0.487	-0.280691	0.0502	3.01845e-08	2	102681003	102796334	+	IL1R1
Primary	Yes	FAS	CVD3_157	Cis	10	rs10887882	90782922	T	A	0.39	0.334669	0.0495167	2.55592e-11	10	90750338	90775542	+	FAS
Primary	No	TNFSF13B	CVD3_159	Trans	6	6:34164199	34164199	G	GC	0.01	1.41182	0.249641	2.11181e-08	13	108903587	108960832	+	TNFSF13B
Primary	Yes	PRTN3	CVD3_160	Cis	19	rs2074638	840839	T	C	0.379	-0.556854	0.0478329	3.32947e-29	19	840959	848175	+	PRTN3
Conditional 1	Yes	PRTN3	CVD3_160	Cis	19	rs55952682	835908	T	C	0.195	0.473099	0.0629383	1.40188e-13	19	840959	848175	+	PRTN3
Conditional 2	Yes	PRTN3	CVD3_160	Cis	19	rs351111	844020	A	G	0.291	0.438699	0.0664382	7.02479e-11	19	840959	848175	+	PRTN3
Primary	Yes	PCSK9	CVD3_161	Cis	1	rs17414716	55759138	G	A	0.023	-1.26728	0.163816	2.85042e-14	1	55505220	55530525	+	PCSK9
Primary	No	OPN	CVD3_163	Trans	3	rs11915546	52866845	A	C	0.477	0.309642	0.0501277	1.00357e-09	4	88896801	88904578	+	SPP1
Primary	Yes	CTSD	CVD3_164	Cis	11	rs56227787	1749796	G	C	0.238	-0.462198	0.0593228	2.07097e-14	11	1773981	1785803	-	CTSD
Primary	Yes	PGLYRP1	CVD3_165	Cis	19	rs2041992	46524471	T	C	0.26	-0.449353	0.0578773	2.32108e-14	19	46522410	46526323	-	PGLYRP1
Primary	No	Gal-4	CVD3_168	Trans	19	rs708686	5840619	T	C	0.393	-0.337523	0.0515758	1.0227e-10	19	39292310	39304004	-	LGALS4
Primary	Yes	Gal-4	CVD3_168	Trans	9	9:136146431	136146431	T	C	0.422	-0.383355	0.047912	3.94265e-15	19	39292310	39304004	-	LGALS4
Primary	Yes	IL-1RT2	CVD3_169	Cis	2	rs2310170	102616154	T	G	0.452	0.728167	0.0441491	2.35913e-53	2	102608305	102645006	+	IL1R2
Primary	Yes	SHPS-1	CVD3_170	Cis	20	rs68087171	1895420	A	T	0.375	-1.21576	0.0322929	1.65293e-184	20	1874812	1921238	+	SIRPA
Conditional 1	Yes	SHPS-1	CVD3_170	Cis	20	rs2254194	1549402	A	T	0.239	0.634323	0.0301397	1.00688e-79	20	1874812	1921238	+	SIRPA
Primary	Yes	CCL15	CVD3_171	Cis	17	rs854624	34327923	G	T	0.044	1.96953	0.10833	8.20143e-63	17	34323475	34329084	-	CCL15
Primary	Yes	CASP-3	CVD3_172	Cis	4	rs34605630	185573937	A	G	0.328	-0.304809	0.0536844	1.86177e-08	4	185548849	185570663	-	CASP3
Primary	No	uPA	CVD3_173	Trans	19	rs78242215	44205852	A	G	0.042	-0.70009	0.121114	1.03963e-08	10	75668934	75677255	+	PLAU
Primary	Yes	CHI3L1	CVD3_175	Cis	1	rs4950928	203155882	G	C	0.314	-0.82184	0.048052	1.01382e-56	1	203148058	203155877	-	CHI3L1
Primary	No	ST2	CVD3_176	Trans	11	rs655626	126111457	A	T	0.383	0.286284	0.0513768	3.35808e-08	2	102927961	102968497	+	IL1RL1
Primary	Yes	ST2	CVD3_176	Cis	2	rs1420101	102957716	T	C	0.298	-0.767118	0.0477132	4.28417e-51	2	102927961	102968497	+	IL1RL1
Conditional 1	Yes	ST2	CVD3_176	Cis	2	rs11676124	102941338	T	C	0.449	0.35701	0.0527786	2.46554e-11	2	102927961	102968497	+	IL1RL1
Primary	No	t-PA	CVD3_177	Trans	6	rs72933357	109236454	C	T	0.041	-0.671422	0.119753	2.77252e-08	8	42032750	42065242	-	PLAT
Primary	No	t-PA	CVD3_177	Trans	20	rs4814447	16174204	A	G	0.477	-0.26868	0.0473256	1.86753e-08	8	42032750	42065242	-	PLAT
Primary	No	SCGB3A2	CVD3_178	Trans	11	rs10898270	84303787	G	T	0.298	0.304791	0.055026	4.03516e-08	5	147250244	147261754	+	SCGB3A2
Primary	Yes	IGFBP-7	CVD3_180	Cis	4	rs139086128	57899380	C	T	0.01	2.50827	0.235614	5.8959e-25	4	57896938	57976551	-	IGFBP7
Conditional 1	Yes	IGFBP-7	CVD3_180	Cis	4	rs1718860	57949517	G	A	0.276	0.409421	0.0515453	6.12589e-15	4	57896938	57976551	-	IGFBP7
Primary	Yes	IL-18BP	CVD3_182	Cis	11	rs5743659	71709878	A	G	0.029	-0.975016	0.155643	5.88881e-10	11	71709586	71716761	+	IL18BP
Primary	Yes	COL1A1	CVD3_183	Cis	17	rs149820303	48263320	T	C	0.012	1.88123	0.219162	4.21611e-17	17	48260649	48278993	-	COL1A1
Primary	Yes	PON3	CVD3_184	Cis	7	rs149867961	95025744	C	T	0.028	-1.57727	0.147904	4.94441e-25	7	94989255	95025680	-	PON3
Conditional 1	Yes	PON3	CVD3_184	Cis	7	rs1859121	94976967	T	C	0.498	0.362861	0.0460735	1.01376e-14	7	94989255	95025680	-	PON3
Primary	No	CTSZ	CVD3_185	Trans	2	rs7599385	71779756	T	G	0.38	0.301761	0.0530876	1.7957e-08	20	57570239	57582302	-	CTSZ
Primary	Yes	CTSZ	CVD3_185	Trans	12	rs975431	102185145	C	T	0.217	-0.582977	0.0590564	7.48232e-22	20	57570239	57582302	-	CTSZ
Primary	Yes	MMP-3	CVD3_186	Cis	11	rs602128	102713465	A	G	0.36	-0.501414	0.0517114	3.55605e-21	11	102706531	102714534	-	MMP3
Primary	Yes	RARRES2	CVD3_187	Cis	7	rs55974958	150037927	T	C	0.213	0.383553	0.0606523	4.08444e-10	7	150035405	150038763	-	RARRES2
Primary	Yes	ICAM-2	CVD3_188	Trans	3	rs11927405	98402969	T	C	0.471	-0.72067	0.0446101	1.63943e-51	17	62079953	62097994	-	ICAM2
Primary	Yes	ICAM-2	CVD3_188	Trans	9	9:136138765	136138765	G	GCGCCCACCACTA	0.151	-0.93194	0.0631409	3.83137e-44	17	62079953	62097994	-	ICAM2
Primary	No	vWF	CVD3_193	Trans	9	9:136138765	136138765	G	GCGCCCACCACTA	0.151	0.400773	0.0663083	2.23084e-09	12	6058039	6233936	-	VWF
Primary	Yes	PECAM-1	CVD3_194	Trans	9	9:136151579	136151579	T	TGGTGCAGGCGCAGGAAAAAATTGTGGCAATTCCTCA	0.151	-0.755812	0.0667284	7.86553e-28	17	62399864	62491136	-	PECAM1
Conditional 1	Yes	PECAM-1	CVD3_194	Trans	9	rs77693339	136128558	C	T	0.096	0.581502	0.0797233	6.80147e-13	17	62399864	62491136	-	PECAM1
Primary	Yes	CCL16	CVD3_196	Cis	17	rs112689088	34307457	C	T	0.148	-1.40427	0.0537501	2.07368e-111	17	34303528	34308532	-	CCL16
Primary	No	MCP-3	INF_105	Trans	1	rs12134009	109405028	C	G	0.11	0.499134	0.0813064	1.26324e-09	17	32597239	32599261	+	CCL7
Primary	No	MCP-3	INF_105	Trans	3	rs2228467	42906116	C	T	0.071	0.595428	0.10271	9.43926e-09	17	32597239	32599261	+	CCL7
Primary	Yes	CDCP1	INF_107	Cis	3	3:45187581	45187581	TCTCCGCACC	T	0.226	-0.444486	0.0596609	2.25358e-13	3	45123769	45187914	-	CDCP1
Primary	Yes	CD244	INF_108	Cis	1	rs1319651	160808476	C	G	0.447	0.381346	0.0507094	1.36573e-13	1	160799949	160832645	-	CD244
Primary	Yes	LAP-TGF-beta-1	INF_111	Cis	19	rs1800472	41847860	A	G	0.042	-0.813767	0.117486	8.4023e-12	19	41807491	41859816	-	TGFB1
Primary	Yes	CST5	INF_123	Cis	20	rs4813509	23856663	C	T	0.532	0.596365	0.0589147	3.4775e-22	20	23856571	23860387	-	CST5
Primary	Yes	CCL4	INF_130	Trans	3	rs113341849	46384204	A	G	0.234	0.798869	0.0540696	3.16422e-44	17	34430982	34433014	+	CCL4
Primary	Yes	CCL4	INF_130	Cis	17	rs916841	34477480	G	A	0.507	-0.329542	0.0543012	1.92465e-09	17	34430982	34433014	+	CCL4
Primary	Yes	CD6	INF_131	Cis	11	rs11230563	60776209	T	C	0.165	-0.786345	0.061549	2.26801e-34	11	60739151	60787849	+	CD6
Primary	Yes	MCP-4	INF_136	Trans	1	rs12075	159175354	G	A	0.472	-0.726222	0.0434472	1.40623e-54	17	32683470	32685629	+	CCL13
Primary	Yes	MCP-4	INF_136	Cis	17	rs3136676	32683289	G	A	0.088	-0.545907	0.0938616	8.468e-09	17	32683470	32685629	+	CCL13
Primary	No	CCL11	INF_137	Trans	3	rs2228467	42906116	C	T	0.071	0.625542	0.102864	1.7866e-09	17	32612686	32615353	+	CCL11
Primary	Yes	TNFSF14	INF_138	Cis	19	rs344560	6665020	T	C	0.066	-0.869637	0.099254	1.00219e-17	19	6661263	6670599	-	TNFSF14
Primary	Yes	FGF-5	INF_141	Cis	4	rs16998073	81184341	T	A	0.39	0.436275	0.0615339	4.03637e-12	4	81187752	81257834	+	FGF5
Primary	Yes	MMP-1	INF_142	Cis	11	rs471994	102697731	A	G	0.352	-0.470771	0.0574312	1.13562e-15	11	102660650	102668891	-	MMP1
Conditional 1	Yes	MMP-1	INF_142	Cis	11	rs514921	102669230	G	A	0.27	-0.347283	0.0615588	2.42968e-08	11	102660650	102668891	-	MMP1
Primary	Yes	CCL19	INF_145	Trans	6	6:32668773	32668773	CT	C	0.158	0.624451	0.0665138	5.21978e-20	9	34689563	34691274	-	CCL19
Primary	Yes	IL-15RA	INF_148	Cis	10	rs3136630	5997820	T	C	0.277	-0.562976	0.058865	1.65679e-20	10	5985601	6020150	-	IL15RA
Conditional 1	Yes	IL-15RA	INF_148	Cis	10	rs144173272	6008255	T	C	0.011	-1.74408	0.242132	1.45947e-12	10	5985601	6020150	-	IL15RA
Primary	Yes	IL-10RB	INF_149	Cis	21	rs8178528	34660980	A	G	0.424	-0.64633	0.0460229	1.6183e-40	21	34638662	34682492	+	IL10RB
Primary	Yes	IL-18R1	INF_151	Cis	2	rs917997	103070568	T	C	0.244	1.08177	0.0456386	3.81615e-96	2	102927988	103015235	+	IL18R1
Conditional 1	Yes	IL-18R1	INF_151	Cis	2	rs12999517	102959260	C	T	0.17	-0.503184	0.0512138	1.13279e-21	2	102927988	103015235	+	IL18R1
Primary	Yes	CXCL5	INF_154	Cis	4	rs425535	74863997	T	C	0.092	0.946135	0.0829163	3.38742e-28	4	74861358	74864496	-	CXCL5
Primary	Yes	CXCL5	INF_154	Trans	10	rs7088799	65016174	G	T	0.444	0.400709	0.0517883	2.81701e-14	4	74861358	74864496	-	CXCL5
Primary	Yes	IL-12B	INF_157	Trans	3	rs9815073	188115682	A	C	0.233	0.431252	0.05922	7.3728e-13	5	158741790	158757895	-	IL12B
Primary	Yes	IL-12B	INF_157	Cis	5	rs10043720	158767333	A	G	0.268	-0.696446	0.0528131	2.53514e-36	5	158741790	158757895	-	IL12B
Conditional 1	No	MMP-10	INF_161	Cis	11	rs17860955	102649482	C	T	0.022	-0.97834	0.175153	3.11801e-08	11	102641233	102651359	-	MMP10
Primary	Yes	MMP-10	INF_161	Cis	11	rs486055	102650424	T	C	0.134	-0.423199	0.0739732	1.45796e-08	11	102641233	102651359	-	MMP10
Primary	Yes	CCL23	INF_164	Cis	17	rs712048	34326215	A	C	0.088	-0.648016	0.08794	4.01251e-13	17	34340095	34345005	-	CCL23
Conditional 1	Yes	CCL23	INF_164	Cis	17	rs854686	34319442	C	T	0.225	0.504012	0.0710542	2.72117e-12	17	34340095	34345005	-	CCL23
Conditional 2	Yes	CCL23	INF_164	Cis	17	rs854671	34361300	C	T	0.474	0.299098	0.0488525	1.39635e-09	17	34340095	34345005	-	CCL23
Primary	Yes	Flt3L	INF_167	Trans	13	rs76428106	28604007	C	T	0.016	1.7768	0.20416	1.61007e-17	19	49977463	49989488	+	FLT3LG
Primary	Yes	CXCL6	INF_168	Cis	4	rs16850073	74703999	T	C	0.439	0.765887	0.0432559	4.07305e-60	4	74702213	74714781	+	CXCL6
Primary	Yes	CXCL10	INF_169	Cis	4	rs11548618	76943947	A	G	0.038	2.09964	0.125086	5.73892e-55	4	76942269	76944650	-	CXCL10
Primary	No	CCL28	INF_173	Trans	5	rs296011	168512374	A	G	0.098	0.599336	0.106165	2.69205e-08	5	43376746	43412493	-	CCL28
Primary	No	CCL28	INF_173	Trans	9	rs139487800	106097618	T	TTCCTA	0.071	-0.702996	0.117981	4.6486e-09	5	43376746	43412493	-	CCL28
Conditional 1	No	CD40	INF_176	Cis	20	rs182282247	44730041	A	G	0.021	0.871858	0.157891	4.4347e-08	20	44746910	44758502	+	CD40
Primary	Yes	CD40	INF_176	Cis	20	rs6032660	44730245	G	A	0.245	-0.840574	0.0522433	3.63584e-51	20	44746910	44758502	+	CD40
Primary	Yes	MCP-2	INF_183	Cis	17	rs3138036	32647544	G	A	0.099	-1.29177	0.0703894	8.3453e-64	17	32646054	32648421	+	CCL8
Conditional 1	Yes	MCP-2	INF_183	Cis	17	rs74832623	32535173	G	A	0.048	-1.17748	0.0914347	7.56058e-35	17	32646054	32648421	+	CCL8
Conditional 2	Yes	MCP-2	INF_183	Cis	17	rs12601658	32533423	A	T	0.234	-0.336116	0.0467749	1.44297e-12	17	32646054	32648421	+	CCL8
Primary	Yes	CASP-8	INF_184	Cis	2	rs116010659	202178477	T	C	0.166	0.396592	0.0646448	1.29397e-09	2	202098165	202152434	+	CASP8
Primary	No	CCL25	INF_185	Trans	19	rs679574	49206108	G	C	0.285	-0.26968	0.0469422	1.27336e-08	19	8117650	8127534	+	CCL25
Primary	Yes	CCL25	INF_185	Cis	19	rs2032887	8121360	G	A	0.297	0.725967	0.0488841	1.28421e-44	19	8117650	8127534	+	CCL25
Conditional 1	Yes	CCL25	INF_185	Cis	19	rs11260049	8105544	A	C	0.463	0.3005	0.0430792	6.05137e-12	19	8117650	8127534	+	CCL25
Primary	Yes	TNFRSF9	INF_187	Cis	1	rs11584201	7958247	G	C	0.495	-0.284047	0.0498807	1.69343e-08	1	7975953	8003225	-	TNFRSF9
Primary	Yes	TWEAK	INF_189	Cis	17	rs1642763	7557419	A	G	0.289	-0.313298	0.0557293	2.54846e-08	17	7452207	7461207	+	TNFSF12
Primary	Yes	ST1A1	INF_191	Cis	16	rs138534121	28595989	G	A	0.074	0.781366	0.102127	6.32934e-14	16	28616516	28634946	-	SULT1A1
Primary	Yes	ADA	INF_194	Cis	20	rs11555566	43255220	C	T	0.022	1.44572	0.159639	8.76814e-19	20	43248162	43280874	-	ADA
Primary	Yes	TNFB	INF_195	Cis	6	rs2229092	31540757	C	A	0.028	-1.77172	0.142795	1.17414e-32	6	31539830	31542101	+	LTA
Primary	No	NRP2	NEU_102	Trans	4	rs4241817	187152658	T	C	0.436	-0.309582	0.0541284	1.49706e-08	2	206546713	206662857	+	NRP2
Primary	Yes	NRP2	NEU_102	Trans	5	rs2545801	176841339	T	C	0.328	-0.43331	0.055183	1.27619e-14	2	206546713	206662857	+	NRP2
Primary	No	CADM3	NEU_105	Trans	3	3:148982323	148982323	A	G	0.04	0.806604	0.143234	2.45561e-08	1	159141398	159173103	+	CADM3
Primary	Yes	CADM3	NEU_105	Cis	1	rs3026987	159163314	T	C	0.011	-1.97705	0.227601	2.0019e-17	1	159141398	159173103	+	CADM3
Conditional 1	Yes	CADM3	NEU_105	Cis	1	rs77292073	157763816	G	T	0.017	-1.39326	0.192609	1.08036e-12	1	159141398	159173103	+	CADM3
Primary	Yes	UNC5C	NEU_107	Cis	4	rs7681109	96393071	T	A	0.458	0.381691	0.0490617	2.17924e-14	4	96083654	96470357	-	UNC5C
Primary	Yes	VWC2	NEU_108	Trans	3	rs139719930	52859916	G	C	0.019	-1.91757	0.182787	3.00526e-24	7	49813256	49961546	+	VWC2
Primary	Yes	VWC2	NEU_108	Cis	7	rs481076	49818317	G	T	0.428	-0.491865	0.0494516	4.37492e-22	7	49813256	49961546	+	VWC2
Conditional 1	Yes	VWC2	NEU_108	Cis	7	rs886614	49528108	T	C	0.424	0.316132	0.0479302	7.58301e-11	7	49813256	49961546	+	VWC2
Primary	Yes	Siglec-9	NEU_109	Trans	3	rs10935473	98416900	T	G	0.472	-0.747398	0.0449791	1.14239e-53	19	51628164	51639908	+	SIGLEC9
Primary	Yes	Siglec-9	NEU_109	Cis	19	rs2673908	51627766	T	G	0.43	0.57115	0.0451989	1.42045e-33	19	51628164	51639908	+	SIGLEC9
Primary	Yes	CLM-6	NEU_110	Cis	17	rs58440339	72539474	T	C	0.152	1.24574	0.0562872	1.75257e-85	17	72537246	72542282	-	CD300C
Conditional 1	Yes	CLM-6	NEU_110	Cis	17	rs2272111	72469966	A	G	0.192	-0.466239	0.0487281	1.23908e-20	17	72537246	72542282	-	CD300C
Conditional 2	Yes	CLM-6	NEU_110	Cis	17	rs147444017	72389057	G	GA	0.061	-0.648707	0.0767339	1.28158e-16	17	72537246	72542282	-	CD300C
Conditional 1	No	SMOC2	NEU_112	Cis	6	rs2609313	168817673	G	C	0.233	-0.329829	0.0590005	3.08741e-08	6	168841830	169073984	+	SMOC2
Primary	Yes	SMOC2	NEU_112	Cis	6	rs4708738	168818164	T	G	0.284	-0.535531	0.0541461	7.21446e-22	6	168841830	169073984	+	SMOC2
Primary	No	EFNA4	NEU_114	Trans	14	14:26086397	26086397	C	CAT	0.01	-1.41925	0.255386	3.70459e-08	1	155036206	155042029	+	EFNA4
Primary	Yes	EFNA4	NEU_114	Trans	1	1:167724126	167724126	G	A	0.011	-1.96865	0.251076	1.38856e-14	1	155036206	155042029	+	EFNA4
Primary	Yes	SCARB2	NEU_115	Cis	4	rs4859611	77001426	T	C	0.456	0.37734	0.0505751	2.18865e-13	4	77079885	77155689	-	SCARB2
Primary	Yes	PRTG	NEU_117	Cis	15	rs10628094	56001418	T	TAGTTA	0.341	-0.59141	0.0485006	1.49221e-31	15	55903743	56035288	-	PRTG
Conditional 1	Yes	PRTG	NEU_117	Cis	15	rs71441408	56119980	C	CACTTT	0.242	-0.426363	0.0540781	1.00764e-14	15	55903743	56035288	-	PRTG
Primary	Yes	CRTAM	NEU_120	Cis	11	rs59230519	122736270	G	A	0.204	-0.513672	0.0638179	2.91973e-15	11	122709207	122743347	+	CRTAM
Conditional 1	Yes	CRTAM	NEU_120	Cis	11	rs2370794	122714782	G	A	0.339	0.319491	0.0547955	7.93916e-09	11	122709207	122743347	+	CRTAM
Primary	Yes	RGMA	NEU_121	Trans	9	rs148012946	35879855	C	CAACTAAACATAATTGGCACTATT	0.434	0.364867	0.052281	6.13137e-12	15	93578502	93632433	-	RGMA
Primary	Yes	RGMA	NEU_121	Cis	15	rs55816698	93616933	C	G	0.407	0.438729	0.0526749	3.40021e-16	15	93578502	93632433	-	RGMA
Primary	Yes	CPA2	NEU_123	Cis	7	rs2200676	129876016	C	T	0.29	0.39289	0.0582551	2.8999e-11	7	129906666	129929638	+	CPA2
Primary	No	CD38	NEU_124	Trans	5	rs1801020	176836532	A	G	0.363	0.364716	0.055047	6.25729e-11	4	15779897	15854853	+	CD38
Primary	Yes	CD38	NEU_124	Cis	4	rs66998564	15776861	C	T	0.175	-0.447824	0.0675773	6.20476e-11	4	15779897	15854853	+	CD38
Primary	No	SMPD1	NEU_125	Trans	12	rs4764809	102096012	T	A	0.482	-0.327823	0.0517159	3.8142e-10	11	6411660	6416228	+	SMPD1
Primary	Yes	SMPD1	NEU_125	Cis	11	rs1050239	6415463	A	G	0.184	-0.580945	0.0617075	4.66507e-20	11	6411660	6416228	+	SMPD1
Primary	No	MSR1	NEU_126	Cis	8	rs17620811	16008635	G	A	0.071	-0.552665	0.099426	3.67869e-08	8	15965386	16424999	-	MSR1
Primary	Yes	Alpha-2-MRAP	NEU_127	Cis	4	rs1054661	3495941	C	T	0.418	-0.32229	0.0540523	3.68642e-09	4	3508102	3534286	-	LRPAP1
Primary	Yes	Alpha-2-MRAP	NEU_127	Trans	6	rs113617295	30719481	A	C	0.01	1.82582	0.256154	2.23485e-12	4	3508102	3534286	-	LRPAP1
Primary	Yes	sFRP-3	NEU_128	Cis	2	rs288326	183703336	A	G	0.046	1.03166	0.115743	3.16191e-18	2	183698001	183731890	-	FRZB
Conditional 1	Yes	sFRP-3	NEU_128	Cis	2	rs4427983	183785598	G	A	0.178	-0.428192	0.064083	4.35794e-11	2	183698001	183731890	-	FRZB
Primary	Yes	EPHB6	NEU_129	Cis	7	rs7789303	142552547	G	A	0.311	-0.414167	0.0550363	1.38291e-13	7	142552822	142568847	+	EPHB6
Primary	Yes	RGMB	NEU_130	Cis	5	rs1840496	97771540	C	T	0.359	0.464562	0.0529631	1.00701e-17	5	98104353	98134347	+	RGMB
Primary	Yes	SIGLEC1	NEU_131	Cis	20	rs1005885	3684426	T	C	0.083	-0.602675	0.0924795	1.25192e-10	20	3667616	3687775	-	SIGLEC1
Primary	Yes	CNTN5	NEU_132	Cis	11	rs282486	99208140	G	A	0.083	0.941272	0.090955	1.12301e-23	11	98891682	100229616	+	CNTN5
Conditional 1	Yes	CNTN5	NEU_132	Cis	11	rs7929307	99853455	C	T	0.424	-0.490427	0.0473042	9.47921e-24	11	98891682	100229616	+	CNTN5
Conditional 2	Yes	CNTN5	NEU_132	Cis	11	rs36063616	98962942	A	C	0.093	-0.479354	0.080404	3.70582e-09	11	98891682	100229616	+	CNTN5
Primary	No	ADAM-22	NEU_133	Trans	1	rs2361230	214467753	G	A	0.439	-0.302873	0.053935	2.68235e-08	7	87563457	87832204	+	ADAM22
Primary	Yes	ADAM-22	NEU_133	Cis	7	rs6966166	87455155	C	T	0.439	0.778745	0.0426261	7.89402e-63	7	87563457	87832204	+	ADAM22
Conditional 1	Yes	ADAM-22	NEU_133	Cis	7	rs1201839	87660094	C	A	0.439	0.386485	0.0431362	2.15966e-18	7	87563457	87832204	+	ADAM22
Primary	Yes	CLEC1B	NEU_134	Cis	12	rs544605	10146707	C	T	0.265	0.416491	0.0593236	4.62942e-12	12	10138240	10166023	-	CLEC1B
Primary	Yes	ADAM-23	NEU_135	Cis	2	rs13429599	207413625	A	G	0.253	0.697745	0.0559808	8.82092e-33	2	207308262	207485854	+	ADAM23
Conditional 1	Yes	ADAM-23	NEU_135	Cis	2	rs116360212	207477506	A	G	0.045	-1.02825	0.108332	2.40496e-20	2	207308262	207485854	+	ADAM23
Conditional 2	Yes	ADAM-23	NEU_135	Cis	2	rs1448903	207308961	G	A	0.068	0.786113	0.0951087	5.58832e-16	2	207308262	207485854	+	ADAM23
Conditional 3	Yes	ADAM-23	NEU_135	Cis	2	rs34088381	207358118	CG	C	0.035	-1.01008	0.124585	1.87938e-15	2	207308262	207485854	+	ADAM23
Primary	Yes	MATN3	NEU_136	Cis	2	rs10178256	20198066	G	A	0.483	0.371715	0.0506783	5.33243e-13	2	20191871	20212455	-	MATN3
Primary	Yes	gal-8	NEU_140	Cis	1	rs11807205	236702475	A	G	0.285	-1.00517	0.0453936	1.49221e-85	1	236681299	236716281	+	LGALS8
Primary	No	BCAN	NEU_141	Trans	17	17:14805336	14805336	G	A	0.01	-1.47521	0.251206	6.23076e-09	1	156611181	156629324	+	BCAN
Primary	Yes	LAYN	NEU_142	Cis	11	11:111391081	111391081	A	AGATT	0.067	1.75754	0.080666	2.06419e-83	11	111411004	111432470	+	LAYN
Conditional 1	Yes	LAYN	NEU_142	Cis	11	rs4581484	111415822	A	G	0.307	-0.505328	0.04188	5.64148e-31	11	111411004	111432470	+	LAYN
Primary	Yes	NEP	NEU_143	Trans	3	rs35004449	52852897	T	G	0.369	0.794652	0.0469648	2.542e-55	3	154741912	154901518	+	MME
Primary	Yes	THY-1	NEU_145	Cis	11	rs55933700	119293913	T	G	0.02	-1.44897	0.180531	3.47204e-15	11	119288087	119295695	-	THY1
Conditional 1	Yes	THY-1	NEU_145	Cis	11	rs587985	119244095	C	T	0.412	0.341791	0.0514453	5.56796e-11	11	119288087	119295695	-	THY1
Primary	No	WFIKKN1	NEU_148	Trans	16	rs138802109	6946173	G	C	0.022	0.92943	0.162829	1.59725e-08	16	679238	684116	+	WFIKKN1
Primary	Yes	WFIKKN1	NEU_148	Cis	16	rs55798945	669708	G	T	0.294	0.466522	0.055343	1.54677e-16	16	679238	684116	+	WFIKKN1
Primary	Yes	TMPRSS5	NEU_149	Cis	11	rs7114195	113561421	A	C	0.319	-0.859488	0.0460952	5.7126e-65	11	113558271	113577095	-	TMPRSS5
Primary	Yes	GFR-alpha-1	NEU_151	Cis	10	rs2420255	118000945	T	C	0.309	-0.511792	0.0530713	6.40422e-21	10	117816435	118032979	-	GFRA1
Primary	Yes	SCARA5	NEU_154	Cis	8	rs4276643	27803599	C	T	0.372	-0.361103	0.0532348	2.24815e-11	8	27727398	27850244	-	SCARA5
Conditional 1	Yes	SCARA5	NEU_154	Cis	8	rs4732771	27708522	C	T	0.146	0.457293	0.0726152	4.92781e-10	8	27727398	27850244	-	SCARA5
Primary	Yes	CD200	NEU_155	Cis	3	rs7619941	112056414	A	G	0.147	-0.569288	0.0700339	1.5925e-15	3	112051193	112081659	+	CD200
Primary	No	GZMA	NEU_157	Trans	6	6:31101250	31101250	T	C	0.128	-0.463555	0.078548	5.26451e-09	5	54398475	54406080	+	GZMA
Primary	No	G-CSF	NEU_158	Trans	10	rs12219264	61745573	A	C	0.196	0.361669	0.0650861	3.7176e-08	17	38171613	38174066	+	CSF3
Primary	Yes	DRAXIN	NEU_159	Cis	1	rs12069516	11745342	G	A	0.468	-0.414231	0.0514078	2.73306e-15	1	11751785	11785914	+	DRAXIN
Primary	Yes	SCARF2	NEU_160	Cis	22	rs9610955	20790723	C	G	0.125	-0.897314	0.0673166	7.76308e-37	22	20779104	20792113	-	SCARF2
Primary	No	GDNFR-alpha-3	NEU_161	Trans	1	rs11584317	94792449	T	C	0.192	-0.362554	0.0658717	4.96643e-08	5	137588067	137610360	-	GFRA3
Primary	Yes	PVR	NEU_162	Cis	19	rs59451830	45136350	T	C	0.229	-0.902662	0.0543633	1.33223e-53	19	45147097	45166850	+	PVR
Conditional 1	Yes	PVR	NEU_162	Cis	19	rs846903	45114289	G	C	0.385	0.43018	0.0439736	1.88634e-21	19	45147097	45166850	+	PVR
Primary	Yes	SKR3	NEU_164	Cis	12	rs2277382	52306221	T	C	0.065	0.713685	0.103415	1.03143e-11	12	52300691	52317145	+	ACVRL1
Conditional 1	Yes	SKR3	NEU_164	Cis	12	rs2277381	52306027	G	C	0.113	-0.479325	0.083267	1.21342e-08	12	52300691	52317145	+	ACVRL1
Primary	No	FLRT2	NEU_165	Trans	1	rs3748770	82265905	A	G	0.262	0.327541	0.0592034	4.24703e-08	14	85996487	86120770	+	FLRT2
Primary	Yes	FLRT2	NEU_165	Cis	14	rs11291824	86080717	AT	A	0.169	-0.839869	0.0652759	1.20911e-34	14	85996487	86120770	+	FLRT2
Primary	Yes	FLRT2	NEU_165	Trans	20	rs11697103	14688818	A	G	0.172	0.52044	0.0684019	7.60064e-14	14	85996487	86120770	+	FLRT2
Conditional 1	Yes	FLRT2	NEU_165	Cis	14	rs12881773	85796894	A	G	0.115	-0.449493	0.0742996	2.20402e-09	14	85996487	86120770	+	FLRT2
Primary	Yes	CPM	NEU_166	Cis	12	rs142063414	69236271	A	G	0.011	-1.69167	0.242593	6.36939e-12	12	69235976	69365350	-	CPM
Primary	No	CLEC10A	NEU_167	Trans	7	rs12534900	155182801	T	C	0.059	0.600224	0.106183	2.17905e-08	17	6977855	6983626	-	CLEC10A
Primary	Yes	CLEC10A	NEU_167	Cis	17	rs90951	6981397	G	A	0.392	0.48908	0.0500559	2.09107e-21	17	6977855	6983626	-	CLEC10A
Conditional 1	Yes	CLEC10A	NEU_167	Cis	17	rs920765	7017834	A	C	0.322	0.35549	0.0544962	1.20317e-10	17	6977855	6983626	-	CLEC10A
Primary	No	GCP5	NEU_168	Trans	20	rs34487700	17048158	A	G	0.102	0.470137	0.0851476	4.51252e-08	13	92050860	93525935	+	GPC5
Primary	Yes	GCP5	NEU_168	Cis	13	rs342706	92417058	C	T	0.336	-0.920916	0.044485	6.23417e-77	13	92050860	93525935	+	GPC5
Conditional 1	Yes	GCP5	NEU_168	Cis	13	rs9523330	92061878	A	G	0.288	-0.416127	0.0448437	1.48188e-19	13	92050860	93525935	+	GPC5
Conditional 2	Yes	GCP5	NEU_168	Cis	13	rs187104426	92259475	A	G	0.021	1.09657	0.136777	3.72494e-15	13	92050860	93525935	+	GPC5
Primary	No	BMP-4	NEU_169	Trans	16	rs462769	89763263	C	T	0.315	-0.531583	0.0903939	1.34943e-08	14	54416453	54425479	-	BMP4
Primary	No	FcRL2	NEU_170	Trans	10	rs117062918	58232993	G	A	0.021	-1.10054	0.176309	6.91484e-10	1	157715522	157746922	-	FCRL2
Primary	Yes	FcRL2	NEU_170	Cis	1	rs112537702	157736098	G	A	0.156	0.937113	0.0648376	2.37239e-42	1	157715522	157746922	-	FCRL2
Primary	Yes	MDGA1	NEU_171	Cis	6	rs56343594	37662441	A	ATCC	0.486	-1.10303	0.0328842	4.97412e-156	6	37598454	37667082	-	MDGA1
Conditional 1	Yes	MDGA1	NEU_171	Cis	6	6:37587208	37587208	GGGA	G	0.03	0.90118	0.0915261	1.07406e-21	6	37598454	37667082	-	MDGA1
Conditional 2	Yes	MDGA1	NEU_171	Cis	6	6:38971524	38971524	C	T	0.011	-0.93965	0.132025	2.40778e-12	6	37598454	37667082	-	MDGA1
Conditional 3	Yes	MDGA1	NEU_171	Cis	6	rs7745284	37616076	C	T	0.281	0.236004	0.0334071	3.45001e-12	6	37598454	37667082	-	MDGA1
Primary	Yes	IL-5R-alpha	NEU_172	Cis	3	rs1695315	3153339	G	A	0.302	-0.337256	0.0532257	3.87529e-10	3	3108009	3168297	-	IL5RA
Conditional 1	Yes	IL-5R-alpha	NEU_172	Cis	3	rs3804790	3149713	C	A	0.124	-0.491079	0.0724135	2.27386e-11	3	3108009	3168297	-	IL5RA
Conditional 2	Yes	IL-5R-alpha	NEU_172	Cis	3	rs183422392	3130840	A	C	0.019	-1.16684	0.182385	2.65145e-10	3	3108009	3168297	-	IL5RA
Primary	Yes	PDGF-R-alpha	NEU_173	Cis	4	rs35597368	55139771	C	T	0.099	-0.618702	0.0854611	1.03544e-12	4	55095263	55164414	+	PDGFRA
Primary	Yes	PDGF-R-alpha	NEU_173	Trans	12	rs200223643	104098352	T	G	0.013	2.12581	0.2281	1.05067e-19	4	55095263	55164414	+	PDGFRA
Primary	Yes	CTSC	NEU_174	Cis	11	rs11019400	88070858	G	A	0.095	1.1196	0.0811656	4.40917e-39	11	88026759	88070955	-	CTSC
Conditional 1	Yes	CTSC	NEU_174	Cis	11	rs217053	88053979	T	C	0.103	-0.634643	0.0727538	1.49165e-17	11	88026759	88070955	-	CTSC
Primary	Yes	CDH6	NEU_175	Cis	5	rs4626350	30839451	A	G	0.41	0.439649	0.0511909	4.39572e-17	5	31193856	31329253	+	CDH6
Conditional 1	Yes	CDH6	NEU_175	Cis	5	rs72747755	31125780	T	G	0.024	1.08646	0.159538	1.88619e-11	5	31193856	31329253	+	CDH6
Conditional 2	No	DDR1	NEU_176	Cis	6	rs77226840	30832211	G	A	0.044	0.69575	0.12534	3.83971e-08	6	30844197	30867933	+	DDR1
Primary	Yes	DDR1	NEU_176	Cis	6	rs3132574	30834720	A	C	0.461	-0.554851	0.0481923	1.53557e-28	6	30844197	30867933	+	DDR1
Conditional 1	Yes	DDR1	NEU_176	Cis	6	rs2524236	30866342	G	C	0.341	0.385848	0.0662435	8.21395e-09	6	30844197	30867933	+	DDR1
Primary	Yes	CTSS	NEU_178	Cis	1	rs4970988	150950062	A	G	0.327	-0.747934	0.0538808	1.64735e-39	1	150702671	150738433	-	CTSS
Conditional 1	Yes	CTSS	NEU_178	Cis	1	rs12073630	150959758	A	G	0.052	-0.660204	0.104945	5.12961e-10	1	150702671	150738433	-	CTSS
Primary	Yes	N-CDase	NEU_179	Cis	10	rs2043616	52006681	C	T	0.468	-0.510035	0.0523503	2.67697e-21	10	51942537	52008370	-	ASAH2
Conditional 1	Yes	N-CDase	NEU_179	Cis	10	rs146075547	52069324	A	T	0.016	-1.63358	0.185087	6.47019e-18	10	51942537	52008370	-	ASAH2
Conditional 2	Yes	N-CDase	NEU_179	Cis	10	rs7067773	52005271	G	T	0.035	-0.903542	0.126584	2.09013e-12	10	51942537	52008370	-	ASAH2
Conditional 3	Yes	N-CDase	NEU_179	Cis	10	rs10824201	53934284	G	T	0.354	0.288915	0.0475161	1.83867e-09	10	51942537	52008370	-	ASAH2
Primary	Yes	NAAA	NEU_180	Cis	4	rs112197434	76854118	T	A	0.304	-0.691066	0.0520591	1.42383e-36	4	76834809	76862204	-	NAAA
Conditional 1	Yes	NAAA	NEU_180	Cis	4	rs11490704	76839594	G	C	0.442	-0.345309	0.0587621	6.09506e-09	4	76834809	76862204	-	NAAA
Primary	Yes	N2DL-2	NEU_181	Cis	6	rs1951931	150296898	A	C	0.112	-0.883929	0.0743719	3.58708e-30	6	150263135	150270371	+	ULBP2
Conditional 1	Yes	N2DL-2	NEU_181	Cis	6	rs11964763	150310949	A	G	0.412	0.538069	0.0467901	1.76894e-28	6	150263135	150270371	+	ULBP2
Conditional 2	Yes	N2DL-2	NEU_181	Cis	6	rs4343924	150263186	A	C	0.13	-0.527307	0.0706207	2.10549e-13	6	150263135	150270371	+	ULBP2
Primary	No	PLXNB1	NEU_182	Trans	10	rs78722514	85552932	A	G	0.01	-1.4461	0.262181	4.68574e-08	3	48445260	48471460	-	PLXNB1
Primary	No	PLXNB1	NEU_182	Trans	16	rs1035503	27946420	C	T	0.012	-1.32895	0.239467	3.88862e-08	3	48445260	48471460	-	PLXNB1
Primary	Yes	CLM-1	NEU_184	Cis	17	rs10512597	72699833	T	C	0.181	-1.41583	0.0399876	1.93629e-167	17	72690449	72709117	-	CD300LF
Primary	Yes	IL-12B	NEU_186	Trans	3	rs9815073	188115682	A	C	0.231	0.419644	0.0609241	1.12589e-11	3	159706536	159713806	+	IL12A
Primary	Yes	IL-12B	NEU_186	Trans	5	rs6556416	158818745	A	C	0.264	-0.683672	0.0541614	1.6398e-33	3	159706536	159713806	+	IL12A
Primary	Yes	LAIR-2	NEU_191	Cis	19	rs73063845	55131575	A	T	0.081	1.59511	0.0856207	9.08411e-65	19	55009099	55021897	+	LAIR2
Conditional 1	Yes	LAIR-2	NEU_191	Cis	19	rs148035216	55017638	AACATTCACTGGCTG	A	0.044	-0.930955	0.103278	1.40451e-18	19	55009099	55021897	+	LAIR2
Conditional 2	Yes	LAIR-2	NEU_191	Cis	19	rs73070113	55014172	T	A	0.062	-0.832078	0.0808852	2.0627e-23	19	55009099	55021897	+	LAIR2
Conditional 3	Yes	LAIR-2	NEU_191	Cis	19	rs59342471	55014031	T	C	0.124	0.817366	0.0997344	9.73847e-16	19	55009099	55021897	+	LAIR2
Conditional 4	Yes	LAIR-2	NEU_191	Cis	19	rs146104402	56094909	T	C	0.013	0.913692	0.156237	7.21568e-09	19	55009099	55021897	+	LAIR2
Conditional 5	Yes	LAIR-2	NEU_191	Cis	19	rs10409178	55017285	T	C	0.064	-0.413522	0.0718899	1.25033e-08	19	55009099	55021897	+	LAIR2
Primary	Yes	TN-R	NEU_193	Cis	1	rs2235256	175569047	G	A	0.473	-0.448721	0.0502465	2.74295e-18	1	175284329	175712906	-	TNR
Primary	Yes	CD200R1	NEU_194	Trans	3	rs10935473	98416900	T	G	0.472	-0.436527	0.0441806	7.90971e-22	3	112640055	112693969	-	CD200R1
Primary	Yes	CD200R1	NEU_194	Cis	3	rs57891445	112640536	A	G	0.025	2.03245	0.151279	2.42472e-37	3	112640055	112693969	-	CD200R1
Conditional 1	Yes	CD200R1	NEU_194	Cis	3	rs7611690	112650783	G	A	0.492	-0.301138	0.0425572	3.18641e-12	3	112640055	112693969	-	CD200R1
Primary	Yes	Nr-CAM	NEU_195	Cis	7	rs17334792	107990819	G	A	0.473	0.417079	0.0501764	3.87362e-16	7	107788067	108097161	-	NRCAM
Conditional 1	Yes	Nr-CAM	NEU_195	Cis	7	rs145370708	107927078	G	GAAGT	0.295	-0.362742	0.0624381	8.956e-09	7	107788067	108097161	-	NRCAM
Primary	No	TXLNA	ONC2_101	Trans	19	rs7252124	56401333	G	A	0.361	-0.257807	0.0465588	4.12702e-08	1	32645286	32663886	+	TXLNA
Primary	No	VEGF-A	ONC2_102	Trans	16	rs72787793	59939237	T	C	0.108	-0.487589	0.0831984	6.65659e-09	6	43737920	43754224	+	VEGFA
Primary	Yes	VEGF-A	ONC2_102	Cis	6	rs6921438	43925607	G	A	0.415	0.700745	0.0469311	8.08937e-45	6	43737920	43754224	+	VEGFA
Primary	Yes	CPE	ONC2_103	Cis	4	rs1550270	166261800	C	T	0.32	0.461708	0.0538581	4.92054e-17	4	166282345	166419472	+	CPE
Primary	Yes	KLK13	ONC2_105	Cis	19	rs3760739	51538561	T	G	0.439	-0.497109	0.0502438	6.84472e-22	19	51559462	51568371	-	KLK13
Primary	No	CEACAM1	ONC2_106	Trans	1	rs812468	42000212	A	G	0.046	0.668376	0.120332	3.75389e-08	19	43011455	43065386	-	CEACAM1
Primary	No	CEACAM1	ONC2_106	Trans	11	rs78148863	87155044	C	T	0.102	-0.506662	0.0894799	2.05961e-08	19	43011455	43065386	-	CEACAM1
Primary	Yes	CEACAM1	ONC2_106	Cis	19	rs851302	42934511	G	C	0.132	-0.582074	0.0749084	2.31402e-14	19	43011455	43065386	-	CEACAM1
Primary	Yes	MSLN	ONC2_107	Cis	16	rs2235505	811433	G	A	0.237	0.684324	0.0572192	1.60402e-30	16	810761	818865	+	MSLN
Conditional 1	Yes	MSLN	ONC2_107	Cis	16	rs184581314	809240	T	C	0.013	1.48772	0.206684	1.37222e-12	16	810761	818865	+	MSLN
Primary	No	TNFSF13	ONC2_108	Trans	5	rs1801020	176836532	A	G	0.364	0.345943	0.0548829	4.73301e-10	17	7461608	7464925	+	TNFSF13
Primary	Yes	TNFRSF6B	ONC2_110	Cis	20	rs6062496	62329099	G	A	0.418	0.440757	0.0519039	9.35934e-17	20	62328020	62330037	+	TNFRSF6B
Primary	Yes	CD48	ONC2_114	Cis	1	rs2295615	160654758	G	C	0.168	-1.18836	0.0605234	9.11018e-71	1	160648535	160681641	-	CD48
Conditional 1	Yes	CD48	ONC2_114	Cis	1	rs149336642	160994852	T	C	0.016	-1.01652	0.175388	9.66486e-09	1	160648535	160681641	-	CD48
Primary	Yes	LY9	ONC2_116	Cis	1	rs183360985	160769735	A	G	0.037	-1.96375	0.126399	5.88163e-48	1	160765863	160798051	+	LY9
Conditional 1	Yes	LY9	ONC2_116	Cis	1	rs474918	160771197	C	T	0.273	0.760674	0.0456207	4.97103e-54	1	160765863	160798051	+	LY9
Primary	Yes	IFN-gamma-R1	ONC2_117	Cis	6	rs11754268	137540335	T	C	0.188	-0.477596	0.0626267	6.6411e-14	6	137518620	137540586	-	IFNGR1
Primary	No	TNFSF10	ONC2_120	Trans	12	12:104107932	104107932	A	AT	0.014	-1.41932	0.228225	7.93188e-10	3	172223297	172241297	-	TNFSF10
Primary	Yes	hK11	ONC2_121	Cis	19	rs117268623	51527970	T	C	0.025	-1.8815	0.149656	2.6691e-33	19	51525471	51531295	-	KLK11
Primary	Yes	GPC1	ONC2_122	Cis	2	rs1126920	241405479	T	C	0.118	0.7621	0.0770226	6.8105e-22	2	241375087	241407495	+	GPC1
Primary	Yes	GPC1	ONC2_122	Trans	5	rs28496282	177032372	G	C	0.415	-0.363013	0.0530848	1.55553e-11	2	241375087	241407495	+	GPC1
Primary	Yes	hK8	ONC2_124	Cis	19	rs74705037	51504808	A	G	0.06	1.21389	0.104926	8.4591e-29	19	51499262	51505967	-	KLK8
Primary	No	VEGFR-2	ONC2_125	Trans	9	9:136141870	136141870	T	C	0.155	-0.444468	0.0719703	1.03136e-09	4	55944643	55991756	-	KDR
Primary	Yes	VEGFR-2	ONC2_125	Cis	4	rs34231037	55972946	G	A	0.044	-1.46133	0.118687	4.12937e-32	4	55944643	55991756	-	KDR
Primary	Yes	LYPD3	ONC2_126	Cis	19	rs2599442	43995275	A	G	0.169	0.379258	0.0674225	2.53616e-08	19	43964938	43969812	-	LYPD3
Primary	No	PODXL	ONC2_127	Cis	7	rs3212299	131193695	A	C	0.046	-0.672248	0.1221	4.90706e-08	7	131185020	131242976	-	PODXL
Primary	Yes	PODXL	ONC2_127	Trans	9	9:136141870	136141870	T	C	0.155	-0.746488	0.0649073	1.67456e-28	7	131185020	131242976	-	PODXL
Primary	Yes	ERBB2	ONC2_130	Cis	17	rs35542329	37854876	TG	T	0.371	0.35158	0.0530956	6.38502e-11	17	37844166	37886679	+	ERBB2
Primary	No	GZMH	ONC2_134	Trans	10	rs10887402	81794229	G	T	0.429	-0.287627	0.0522078	4.81222e-08	14	25075685	25078905	-	GZMH
Primary	Yes	FURIN	ONC2_136	Cis	15	15:91424615	91424615	G	A	0.016	2.30947	0.193799	2.48923e-30	15	91411821	91426688	+	FURIN
Primary	No	CYR61	ONC2_137	Trans	9	rs138702233	134523638	T	C	0.087	-0.51323	0.0916557	2.92403e-08	1	86046443	86049645	+	CYR61
Primary	Yes	CYR61	ONC2_137	Cis	1	rs187133983	85455701	T	C	0.011	-2.11743	0.249558	9.89805e-17	1	86046443	86049645	+	CYR61
Primary	Yes	hK14	ONC2_138	Cis	19	rs2569491	51584916	A	G	0.3	0.374315	0.0559598	4.13359e-11	19	51580751	51587502	-	KLK14
Primary	Yes	PVRL4	ONC2_141	Cis	1	rs35434391	161049509	T	G	0.088	-0.751911	0.087277	3.50195e-17	1	161040784	161059389	-	NECTIN4
Primary	Yes	ITGB5	ONC2_144	Cis	3	rs17282057	124446077	C	T	0.08	0.658663	0.0931157	3.21483e-12	3	124480794	124620265	-	ITGB5
Conditional 1	No	Gal-1	ONC2_145	Cis	22	rs13058368	38086354	A	C	0.478	-0.257659	0.0461295	3.16138e-08	22	38071614	38075813	+	LGALS1
Primary	Yes	Gal-1	ONC2_145	Cis	22	rs139136100	38074614	A	G	0.012	-2.40624	0.223952	2.67711e-25	22	38071614	38075813	+	LGALS1
Primary	Yes	SEZ6L	ONC2_148	Cis	22	rs137203	26688831	T	G	0.028	-0.987092	0.150752	1.02378e-10	22	26565439	26779563	+	SEZ6L
Primary	Yes	GPNMB	ONC2_149	Cis	7	rs191297708	23256833	C	T	0.046	1.51894	0.114644	1.77005e-36	7	23275585	23314727	+	GPNMB
Conditional 1	Yes	GPNMB	ONC2_149	Cis	7	rs10227559	23272144	A	G	0.272	-0.286828	0.0495268	9.91469e-09	7	23275585	23314727	+	GPNMB
Primary	Yes	MIA	ONC2_151	Cis	19	rs12609370	41328516	A	G	0.112	1.15034	0.0714494	6.06085e-51	19	41277552	41283395	+	MIA
Primary	Yes	CTSV	ONC2_152	Cis	9	rs10759644	100147434	C	T	0.473	-0.35427	0.0512581	9.58285e-12	9	99791960	99801925	-	CTSV
Primary	Yes	CD27	ONC2_153	Cis	12	rs7970260	6549061	A	C	0.469	0.523855	0.0478842	4.11453e-26	12	6554032	6560884	+	CD27
Conditional 1	Yes	CD27	ONC2_153	Cis	12	rs79655535	6589165	A	G	0.176	-0.443339	0.0697502	3.41684e-10	12	6554032	6560884	+	CD27
Conditional 2	Yes	CD27	ONC2_153	Cis	12	rs25680	6554628	A	G	0.149	0.455396	0.0727133	6.07221e-10	12	6554032	6560884	+	CD27
Primary	Yes	ADAM-8	ONC2_157	Cis	10	rs5789159	135084232	C	CAGA	0.049	1.10995	0.110317	1.51763e-22	10	135075906	135090372	-	ADAM8
Primary	Yes	5-NT	ONC2_158	Cis	6	rs637346	86115282	C	G	0.16	-0.705216	0.0691307	4.25333e-23	6	86159301	86205509	+	NT5E
Primary	No	DLL1	ONC2_160	Trans	11	rs78073354	7587141	A	G	0.032	-0.775481	0.136611	1.90115e-08	6	170591293	170615653	-	DLL1
Primary	Yes	DLL1	ONC2_160	Cis	6	rs11961095	170586939	A	C	0.04	0.866198	0.124665	7.49077e-12	6	170591293	170615653	-	DLL1
Primary	No	FGF-BP1	ONC2_163	Trans	10	rs79561833	23264221	T	C	0.24	0.337178	0.0600552	2.69111e-08	4	15937191	15940363	-	FGFBP1
Primary	Yes	TLR3	ONC2_164	Cis	4	rs35103715	187009014	C	G	0.363	-1.18842	0.0326241	3.69749e-174	4	186990305	187009223	+	TLR3
Conditional 1	Yes	TLR3	ONC2_164	Cis	4	rs3775296	186997767	A	C	0.145	-0.746204	0.0391685	2.27891e-67	4	186990305	187009223	+	TLR3
Conditional 1	No	RET	ONC2_166	Cis	10	rs2565203	43603735	A	G	0.263	-0.31603	0.0569115	3.7847e-08	10	43572474	43625799	+	RET
Primary	Yes	RET	ONC2_166	Cis	10	rs2796561	43354941	A	T	0.281	0.469143	0.0561472	2.73161e-16	10	43572474	43625799	+	RET
Primary	Yes	TNFRSF19	ONC2_168	Cis	13	rs35199493	24154459	A	AGT	0.316	0.386661	0.0525001	4.28405e-13	13	24144508	24250243	+	TNFRSF19
Primary	Yes	CRNN	ONC2_169	Cis	1	rs10494275	152391567	A	G	0.093	-0.953486	0.0842335	1.06118e-27	1	152381718	152386739	-	CRNN
Primary	Yes	TCL1A	ONC2_170	Cis	14	rs10131341	96182616	C	A	0.348	-0.3092	0.0526484	6.19707e-09	14	96176303	96180533	-	TCL1A
Primary	Yes	CD160	ONC2_171	Cis	1	rs9728526	145716763	A	G	0.4	-0.493186	0.0509992	4.95547e-21	1	145695797	145715614	-	CD160
Primary	No	TNFRSF4	ONC2_172	Trans	17	rs854680	34309051	A	C	0.234	-0.352605	0.0636858	4.14063e-08	1	1146705	1149518	-	TNFRSF4
Primary	Yes	MIC-AB	ONC2_173	Cis	6	rs6928810	31410524	T	C	0.345	-1.05542	0.0538927	2.05813e-67	6	31367560	31383092	+	MICA
Conditional 1	Yes	MIC-AB	ONC2_173	Cis	6	rs2524280	31416990	A	C	0.061	-1.24827	0.089289	5.41192e-39	6	31367560	31383092	+	MICA
Conditional 2	Yes	MIC-AB	ONC2_173	Cis	6	6:31402666	31402666	T	TAC	0.246	0.530838	0.0495278	8.85482e-25	6	31367560	31383092	+	MICA
Primary	Yes	WISP-1	ONC2_174	Cis	8	rs2739145	134080313	T	C	0.299	0.540674	0.0546496	6.87397e-22	8	134203281	134242587	+	WISP1
Conditional 1	Yes	WISP-1	ONC2_174	Cis	8	rs16904845	134199776	C	T	0.361	-0.399126	0.0481173	4.3916e-16	8	134203281	134242587	+	WISP1
Conditional 2	Yes	WISP-1	ONC2_174	Cis	8	rs150402210	136541703	G	A	0.01	-1.34623	0.226634	4.19476e-09	8	134203281	134242587	+	WISP1
Primary	Yes	CD207	ONC2_180	Cis	2	rs17718987	71060936	C	G	0.305	0.534811	0.0540968	7.33567e-22	2	71057344	71062952	-	CD207
Conditional 1	Yes	CD207	ONC2_180	Cis	2	rs189535281	71114941	T	G	0.037	0.763613	0.131734	9.6195e-09	2	71057344	71062952	-	CD207
Primary	Yes	ICOSLG	ONC2_181	Cis	21	rs2847224	45660835	A	C	0.422	-0.439657	0.0514886	6.43808e-17	21	45642873	45660849	-	ICOSLG
Conditional 1	Yes	ICOSLG	ONC2_181	Cis	21	rs4818888	45645307	C	T	0.24	0.41177	0.0599426	1.2675e-11	21	45642873	45660849	-	ICOSLG
Primary	Yes	MAD-homolog-5	ONC2_184	Trans	4	rs113443766	154850427	A	C	0.185	0.465329	0.0686614	2.32697e-11	5	135468533	135524435	+	SMAD5
Primary	No	ADAM-TS-15	ONC2_185	Trans	5	rs1801020	176836532	A	G	0.364	0.350667	0.0557909	5.28445e-10	11	130318868	130346536	+	ADAMTS15
Primary	No	ADAM-TS-15	ONC2_185	Trans	5	rs6870137	81083081	T	G	0.109	0.495533	0.0849838	7.90178e-09	11	130318868	130346536	+	ADAMTS15
Primary	No	CD70	ONC2_186	Trans	12	rs1870673	57199354	T	C	0.141	-0.430054	0.0757032	1.85702e-08	19	6583193	6604114	-	CD70
Primary	Yes	CD70	ONC2_186	Cis	19	rs7254538	6611336	G	C	0.406	-0.870481	0.0446624	6.53008e-70	19	6583193	6604114	-	CD70
Conditional 1	Yes	CD70	ONC2_186	Cis	19	rs3837945	6586473	A	AG	0.105	-0.609056	0.069325	8.89002e-18	19	6583193	6604114	-	CD70
Conditional 2	Yes	CD70	ONC2_186	Cis	19	rs11085182	6582171	T	C	0.501	-0.255212	0.0434609	6.22972e-09	19	6583193	6604114	-	CD70
Primary	Yes	FR-gamma	ONC2_188	Cis	11	rs139130389	71850156	CTA	C	0.148	1.47875	0.0526342	1.66149e-122	11	71825914	71850936	+	FOLR3
Primary	Yes	VEGFR-3	ONC2_190	Trans	3	rs10935473	98416900	T	G	0.472	-0.640271	0.0469338	2.26493e-38	5	180028505	180076624	-	FLT4
Primary	Yes	VEGFR-3	ONC2_190	Cis	5	rs34221241	180057293	C	T	0.142	-0.424853	0.074733	1.81346e-08	5	180028505	180076624	-	FLT4
Primary	No	MUC-16	ONC2_191	Cis	19	rs10425933	9120884	G	A	0.103	-0.472128	0.0850955	3.88489e-08	19	8959519	9092018	-	MUC16
Primary	Yes	MUC-16	ONC2_191	Trans	2	rs62193069	242730565	A	G	0.14	-0.615209	0.0715743	4.1043e-17	19	8959519	9092018	-	MUC16
Primary	Yes	WIF-1	ONC2_192	Trans	12	rs10849032	573594	A	G	0.399	0.329117	0.0488263	2.95589e-11	12	65444405	65515346	-	WIF1
Primary	Yes	WIF-1	ONC2_192	Cis	12	rs10878219	65347875	A	C	0.36	-0.292112	0.0519535	2.57326e-08	12	65444405	65515346	-	WIF1
Primary	Yes	GZMB	ONC2_193	Cis	14	rs2236337	25100247	C	T	0.19	-0.475553	0.0649295	5.70524e-13	14	25100159	25103473	-	GZMB
Primary	Yes	FCRLB	ONC2_194	Cis	1	rs12040409	161678182	G	T	0.06	1.17153	0.101431	1.11823e-28	1	161691352	161697933	+	FCRLB
