# Supplementary material for: Contribution of rare whole-genome sequencing variants to plasma protein levels and the missing heritability
Source: Nat Commun. 2022 May 9;13:2532. doi: 10.1038/s41467-022-30208-8 (PMC9085767; doi:10.1038/s41467-022-30208-8)
Supplement: Supplementary file 5 — Supplementary Data 3 [file 41467_2022_30208_MOESM5_ESM.xlsx]

## Sheet: TableS3
Supplementary Data 3. SKAT results for Cis-associations
*coordinates are in hg19
Protein/gene info						P-values for the seven SKAT methods. For these Cis-analyses, a Bonferroni-corrected P-value < 5.88E-06 (0.05 / 405 proteins / 3 SNV-sets / 7 SKAT models) was used as threshold for significance							Number of SNVs and indels			GWAS		GWAS adjusted SKAT analyses. P-values for the seven SKAT methods when adjusting for significant GWAS hits for common variants. The column to the right indicates if any model for the most significant SNV-set from the primary analyses is still significant, after adjusting for the number of significant SNV-sets (N=518) and the number of models (N=7) tested (P threshold = 1.38E-05)
Protein	Chr	Pos start*	Pos end*	SNV-set type	SNV-set type the most significant (Yes/No)	Model 1 - Unweighted	Model 2 - Eigen/CADD-weighted	Model 3 - MAF weight - B(1,25)	Model 4 - MAF weight - B(1,5)	Model 5 - MAF weight - B(0.5,0.5)	Model 6 - PC adjusted	Model 7 - PC adjusted	N rare	N common	Best Model	GWAS SNP (rs-id and effective allele frequency). Primary; conditional	Conditional analyses performed (Yes/No)	Model 1 - Unweighted	Model 2 - Eigen/CADD-weighted	Model 3 - MAF weight - B(1,25)	Model 4 - MAF weight - B(1,5)	Model 5 - MAF weight - B(0.5,0.5)	Model 6 - CommonRare	Model 7 - Rare only	Multiple-testing significant
ACP5	19	11685474	11689823	Cis-Flank	No	3.55816e-12	7.33223e-13	0.0149399	2.58748e-15	3.06474e-07	9.30917e-15	0.189302	65	23	Model 4 - MAF weight - B(1,5)	rs79525531 0.15	Yes	3.69927e-06	1.64664e-05	0.0585836	0.000198223	0.000765534	3.54348e-07	0.00805636	Yes
ACP5	19	11685474	11689823	CDS-regions	Yes	1.45e-14	2.56e-14	0.00136786	1.34e-14	2.04e-15	4.37711e-17	0.272828	2	3	Model 6 - PC adjusted	rs79525531 0.15	Yes	0.145943	0.145298	0.242815	0.146319	0.247846	0.124726	0.309783	No
ACP5	19	11685474	11689823	Cis-Reg	No	5.22e-10	2.1e-08	1.19e-07	7.13e-15	1.58e-13	1.38438e-16	0.384392	16	18	Model 6 - PC adjusted	rs79525531 0.15	Yes	1.68291e-06	7.74138e-06	0.0019058	1.62963e-05	4.33779e-06	2.67707e-07	0.29095	Yes
ACVRL1	12	52300691	52317145	CDS-regions	No	0.00384617	0.00467164	5.58e-13	1.1e-06	1.29e-05	1.88252e-06	0.00219566	2	5	Model 3 - MAF weight - B(1,25)	rs2277382 0.065; rs2277381 0.113	Yes	0.035779	0.0288832	0.000855199	0.0636777	0.00126249	0.00198991	0.00076569	No
ACVRL1	12	52300691	52317145	Cis-Flank	No	5.60773e-06	2.15515e-06	7.06757e-07	5.87659e-12	6.11522e-12	1.86744e-10	0.000115288	177	110	Model 4 - MAF weight - B(1,5)	rs2277382 0.065; rs2277381 0.113	Yes	0.0534491	0.0311416	0.0386831	0.0454102	0.0153963	0.0416765	0.0670571	No
ACVRL1	12	52300691	52317145	Cis-Reg	Yes	2.44e-11	2.04e-11	1.32e-10	2.03e-17	4.06e-17	7.74185e-15	0.109403	39	36	Model 4 - MAF weight - B(1,5)	rs2277382 0.065; rs2277381 0.113	Yes	6.67314e-06	6.22489e-07	0.0730379	1.47848e-06	4.3878e-05	5.3264e-06	0.131483	Yes
ADA	20	43248162	43280874	CDS-regions	Yes	0.00127374	0.00317619	4.08e-15	9.95e-08	2.8e-11	2.4661e-13	2.35329e-14	5	4	Model 3 - MAF weight - B(1,25)	rs11555566 0.022	No, no common GWAS hit
ADA	20	43248162	43280874	Cis-Reg	No	0.000316512	0.000220846	8.22e-07	6.82e-09	6.22e-06	7.46951e-08	1.02312e-05	34	33	Model 4 - MAF weight - B(1,5)	rs11555566 0.022	No, no common GWAS hit
ADA	20	43248162	43280874	Cis-Flank	No	0.00205732	0.0208268	7.37771e-07	0.00547247	3.15267e-05	5.9762e-07	2.20593e-07	109	70	Model 7 - PC adjusted	rs11555566 0.022	No, no common GWAS hit
ADAM22	7	87563457	87832204	CDS-regions	Yes	2.94e-44	4.97e-23	1.02e-05	1.82e-13	6.19e-31	2.37533e-29	0.0941267	8	7	Model 1 - Unweighted	rs6966166 0.439; rs1201839 0.439	Yes	8.25775e-05	1.03392e-06	7.19443e-05	9.71918e-06	5.19938e-06	5.31916e-07	0.00734519	Yes
ADAM22	7	87563457	87832204	Cis-Flank	No	9.96346e-19	4.44272e-20	2.01997e-23	1.34214e-20	1.54385e-29	2.21805e-34	2.38305e-11	123	101	Model 6 - PC adjusted	rs6966166 0.439; rs1201839 0.439	Yes	0.00697708	0.00977958	2.23097e-06	6.07524e-05	3.17373e-05	2.37804e-07	2.64393e-05	Yes
ADAM22	7	87563457	87832204	Cis-Reg	No	4.99e-20	1.85e-26	7.28e-14	2.17e-20	1.03e-27	9.91985e-36	1.08481e-10	60	65	Model 6 - PC adjusted	rs6966166 0.439; rs1201839 0.439	Yes	0.000838294	0.000518723	8.32238e-05	8.15586e-06	4.87872e-06	3.93687e-09	8.07385e-05	Yes
ADAM23	2	207308262	207485854	Cis-Flank	Yes	3.9633e-17	1.45878e-16	9.16723e-41	1.36242e-32	2.13702e-34	3.34723e-32	2.49648e-05	94	95	Model 3 - MAF weight - B(1,25)	rs13429599 0.253; rs116360212 0.045; rs1448903 0.068; rs34088381 0.035	Yes	0.0586925	0.0606205	0.00145853	0.0282364	0.00938749	0.000214721	0.0045386	No
ADAM23	2	207308262	207485854	Cis-Reg	No	1.82e-13	1.16e-10	6.61e-18	4.77e-23	1.18e-25	1.55868e-26	2.95207e-06	72	60	Model 6 - PC adjusted	rs13429599 0.253; rs116360212 0.045; rs1448903 0.068; rs34088381 0.035	Yes	0.0279318	0.047943	0.00390629	0.0238224	0.00176817	0.000130734	0.00211937	No
ADAM8	10	135075906	135090372	Cis-Reg	Yes	2.72e-19	5.84e-19	2.64e-21	4.85e-20	4.84e-21	1.78605e-25	0.11738	30	33	Model 6 - PC adjusted	rs5789159 0.049	Yes	0.0215317	0.497809	0.27043	0.043571	0.145244	0.0108227	0.0268879	No
ADAM8	10	135075906	135090372	CDS-regions	No	1.47e-20	1.44e-19	2.04e-22	1.57e-20	1.27e-21	3.90233e-25	0.19548	11	17	Model 6 - PC adjusted	rs5789159 0.049	Yes	0.0078056	5.90676e-06	0.0212446	0.00352622	0.0194843	0.0176083	0.503486	Yes
AGER	6	32148744	32152101	CDS-regions	Yes	0.00778142	7.83e-06	0.000308271	2.33e-06	2.98e-05	7.09552e-05	0.0526553	2	6	Model 4 - MAF weight - B(1,5)		No, no GWAS hit
AGRP	16	67516473	67517716	Cis-Reg	Yes	0.000713738	2.79e-18	2.46e-19	4.64e-05	6.02e-16	1.02839e-17	9.46235e-19	3	1	Model 3 - MAF weight - B(1,25)		No, no GWAS hit
AMBP	9	116822406	116840752	CDS-regions	Yes	0.000843565	3.93e-17	5.96e-11	4.09e-06	2.73e-06	2.29616e-09	6.81327e-14	8	1	Model 2 - Eigen/CADD-weighted	rs201342994 0.013	No, no common GWAS hit
AMBP	9	116822406	116840752	Cis-Flank	No	0.204222	0.151925	1.22679e-07	0.000777152	0.00503901	8.91971e-07	7.49911e-08	110	150	Model 7 - PC adjusted	rs201342994 0.013	No, no common GWAS hit
ANPEP	15	90328119	90358633	Cis-Flank	No	1.52525e-11	8.1207e-12	4.55535e-08	1.81959e-18	1.05067e-14	9.09332e-18	6.54904e-06	59	92	Model 4 - MAF weight - B(1,5)	rs1042499 0.082; rs28698386 0.439	Yes	0.00634598	0.000786694	0.000888129	0.000208269	0.000721252	2.42711e-07	0.00116059	Yes
ANPEP	15	90328119	90358633	CDS-regions	No	9.87e-10	1.96e-13	4.66e-07	7.45e-11	1.66e-12	1.08087e-16	7.91014e-05	12	15	Model 6 - PC adjusted	rs1042499 0.082; rs28698386 0.439	Yes	0.118895	0.00609221	0.000145552	0.0116188	0.01184	6.19559e-06	0.000272405	Yes
ANPEP	15	90328119	90358633	Cis-Reg	Yes	5.42e-16	2.62e-12	4.22e-14	5.08e-17	3.57e-22	3.08653e-25	0.001516	37	58	Model 6 - PC adjusted	rs1042499 0.082; rs28698386 0.439	Yes	3.22722e-05	1.01035e-06	0.000825136	1.97727e-05	1.97953e-05	1.27359e-08	0.167961	Yes
ASAH2	10	51942537	52008370	CDS-regions	No	9.85e-11	1.08e-09	9.17e-11	9.81e-11	6.7e-11	3.12467e-11	0.0113441	1	2	Model 6 - PC adjusted	rs2043616 0.468; rs146075547 0.016; rs7067773 0.035; rs10824201 0.354	Yes	0.00342687	0.162909	0.0129048	0.00340586	0.0741814	0.00704068	0.15306	No
ASAH2	10	51942537	52008370	Cis-Reg	No	1.7e-19	1.96e-16	2.31e-11	1.31e-11	7.13e-19	1.10634e-19	0.000118306	11	14	Model 6 - PC adjusted	rs2043616 0.468; rs146075547 0.016; rs7067773 0.035; rs10824201 0.354	Yes	0.00439242	0.00460239	0.15392	0.0128845	0.0355901	0.00190433	0.611808	No
ASAH2	10	51942537	52008370	Cis-Flank	Yes	1.29982e-13	2.27249e-10	6.9144e-13	8.95298e-22	5.71574e-23	1.68049e-24	5.7777e-07	40	45	Model 6 - PC adjusted	rs2043616 0.468; rs146075547 0.016; rs7067773 0.035; rs10824201 0.354	Yes	1.02306e-05	0.000140667	0.00579781	1.81443e-05	1.00076e-05	3.24709e-08	0.000677041	Yes
AXL	19	41725107	41767671	CDS-regions	Yes	2.38e-06	6.5e-06	0.000376823	1.34e-05	8.4e-10	5.36412e-07	0.0097942	8	5	Model 5 - MAF weight - B(0.5,0.5)		No, no GWAS hit
AXL	19	41725107	41767671	Cis-Reg	No	1.89e-05	0.00209746	0.00033138	9.73e-05	2.69e-06	9.6199e-07	0.000556698	19	34	Model 6 - PC adjusted		No, no GWAS hit
AZU1	19	825096	832018	Cis-Reg	No	0.0843776	0.111748	2.98e-05	0.0183708	0.0094583	7.50901e-05	2.57309e-06	26	16	Model 7 - PC adjusted	rs372854624 0.01	No, no common GWAS hit
AZU1	19	825096	832018	CDS-regions	Yes	0.0503219	9.88e-06	2.52e-09	0.00146388	3.91e-05	1.5377e-07	8.72804e-10	7	5	Model 7 - PC adjusted	rs372854624 0.01	No, no common GWAS hit
BLMH	17	28575212	28619074	Cis-Reg	No	2.19e-26	6.98e-28	0.012112	5.51e-20	7.73e-27	1.5731e-22	0.502705	25	28	Model 2 - Eigen/CADD-weighted	rs1050565 0.268	Yes	0.162181	0.117043	0.280952	0.14089	0.188135	0.0540386	0.0720007	No
BLMH	17	28575212	28619074	Cis-Flank	No	8.32131e-22	4.93461e-21	0.000485857	1.07974e-21	6.96824e-28	1.08543e-25	0.0099806	80	61	Model 5 - MAF weight - B(0.5,0.5)	rs1050565 0.268	Yes	0.470567	0.427726	0.363169	0.323406	0.0632307	0.346467	0.445688	No
BLMH	17	28575212	28619074	CDS-regions	Yes	3.88e-25	3.06e-25	0.100543	1.1e-25	2.83e-28	2.93818e-25	0.0852954	2	2	Model 5 - MAF weight - B(0.5,0.5)	rs1050565 0.268	Yes	0.263354	0.00551352	0.157227	0.245608	0.0120883	0.251522	0.251522	No
BOC	3	112929849	113006306	Cis-Reg	No	2.61e-07	5.14e-07	0.0319284	0.00138447	8.5e-07	8.64918e-07	0.152717	89	129	Model 1 - Unweighted	rs11717833 0.309	Yes	0.0714217	0.0271548	0.439035	0.420581	0.249869	0.376169	0.297296	No
BOC	3	112929849	113006306	CDS-regions	Yes	1.1e-06	2.75e-06	0.071824	2.3e-05	1.97e-07	5.73299e-07	0.0811809	11	17	Model 5 - MAF weight - B(0.5,0.5)	rs11717833 0.309	Yes	0.0184698	0.0607597	0.598444	0.488494	0.181017	0.183035	0.0769692	No
BOC	3	112929849	113006306	Cis-Flank	No	1.0525e-06	2.40546e-06	0.00394199	3.34664e-05	5.71724e-07	3.847e-07	0.0399582	105	174	Model 6 - PC adjusted	rs11717833 0.309	Yes	0.0864573	0.0423387	0.0388459	0.0770044	0.0992729	0.0437209	0.16423	No
CA5A	16	87915151	87970135	Cis-Flank	No	6.97203e-06	2.08178e-07	9.52201e-07	2.06883e-11	7.4248e-08	3.42425e-11	5.41014e-07	83	104	Model 4 - MAF weight - B(1,5)	rs72816308 0.193	Yes	0.272283	0.286518	0.344077	0.198477	0.166148	0.307477	0.445849	No
CA5A	16	87915151	87970135	Cis-Reg	Yes	2.37e-38	9.57e-25	0.000161738	8.28e-41	1.23e-41	1.25018e-41	6.60727e-10	67	114	Model 5 - MAF weight - B(0.5,0.5)	rs72816308 0.193	Yes	0.0905212	0.03528	0.123333	0.0926634	0.0619825	0.0453386	0.0493974	No
CA5A	16	87915151	87970135	CDS-regions	No	2.71e-37	5.37e-36	0.0112458	4.55e-38	5.82e-41	6.41783e-40	0.00196187	7	4	Model 5 - MAF weight - B(0.5,0.5)	rs72816308 0.193	Yes	0.0300769	0.00247636	0.0211372	0.0280665	0.00597595	0.0155921	0.00887773	No
CADM3	1	159141398	159173103	CDS-regions	Yes	0.00290049	1.17e-24	1.38e-25	2.71e-12	8.49e-16	8.77453e-17	5.81748e-22	7	2	Model 3 - MAF weight - B(1,25)	rs3026987 0.011; rs77292073 0.017	No, no common GWAS hit
CASP3	4	185548849	185570663	Cis-Flank	Yes	6.16385e-09	1.87924e-08	0.124225	1.75199e-06	6.93278e-08	1.51974e-06	0.470098	43	57	Model 1 - Unweighted	rs34605630 0.328	Yes	0.0258393	0.0239001	0.495194	0.0226798	0.0127131	0.0218433	0.563522	No
CASP3	4	185548849	185570663	Cis-Reg	No	1.16e-07	2.65e-08	0.0463737	7.27e-07	7.01e-09	6.29455e-07	0.3329	10	24	Model 5 - MAF weight - B(0.5,0.5)	rs34605630 0.328	Yes	0.0334152	0.0167519	0.155532	0.0269184	0.0139793	0.0357618	0.353316	No
CASP8	2	202098165	202152434	CDS-regions	Yes	2.06e-06	0.0276592	0.506594	2.27e-08	8.5e-07	4.75751e-06	0.239585	2	5	Model 4 - MAF weight - B(1,5)	rs116010659 0.166	Yes	0.140516	0.571156	0.756918	0.110118	0.290273	0.185464	0.470617	No
CCL13	17	32683470	32685629	Cis-Reg	Yes	8.28e-06	0.000263218	2.44e-05	2.48e-08	2.23e-07	2.04489e-06	0.818191	8	10	Model 4 - MAF weight - B(1,5)	rs3136676 0.088	Yes	0.835162	0.759708	0.927247	0.981614	0.89054	0.972556	0.88165	No
CCL13	17	32683470	32685629	Cis-Flank	No	9.06947e-05	0.000368744	0.0266976	4.33691e-06	2.79029e-05	1.61162e-05	0.0557124	61	72	Model 4 - MAF weight - B(1,5)	rs3136676 0.088	Yes	0.000646737	0.000166148	0.00245067	0.000469503	0.000337344	0.000258341	0.00837521	No
CCL15	17	34323475	34329084	Cis-Flank	No	7.62533e-19	5.0577e-22	2.89205e-56	2.8595e-51	7.37236e-61	4.33399e-62	3.18117e-25	61	37	Model 6 - PC adjusted	rs854624 0.044	Yes	0.606903	0.601205	0.0869387	0.380862	0.143167	0.0564339	0.0691247	No
CCL15	17	34323475	34329084	Cis-Reg	Yes	5.86e-41	1e-49	3.7e-48	1.71e-48	8.31e-51	2.30812e-62	1.11474e-31	17	28	Model 6 - PC adjusted	rs854624 0.044	Yes	0.0566079	0.0431368	0.196867	0.196429	0.146786	0.0471216	0.17381	No
CCL15	17	34323475	34329084	CDS-regions	No	1.46e-05	1.33e-05	1.46e-05	1.46e-05	1.46e-05	1.55396e-06	1.55396e-06	2	0	Model 6 - PC adjusted; Model 7 - PC adjusted	rs854624 0.044	Yes	1.70901e-06	1.39886e-06	1.70901e-06	1.70901e-06	1.70901e-06	5.89093e-07	5.89093e-07	Yes
CCL16	17	34303528	34308532	CDS-regions	No	2.99e-75	8.21e-19	2.42e-13	2.04e-76	2.23e-91	3.42152e-85	1.55544e-11	4	3	Model 5 - MAF weight - B(0.5,0.5)	rs112689088 0.148	Yes	0.0169766	0.105315	0.132687	0.0313803	0.169775	0.0149507	0.0991007	No
CCL16	17	34303528	34308532	Cis-Flank	No	2.21646e-36	4.13183e-32	1.05958e-06	3.47953e-32	4.7526e-33	2.80494e-38	4.33083e-11	70	36	Model 6 - PC adjusted	rs112689088 0.148	Yes	0.0419775	0.0321857	0.0380425	0.0394877	0.0285523	0.00461367	0.00934179	No
CCL16	17	34303528	34308532	Cis-Reg	Yes	2.01e-66	6e-38	5.63e-24	1.36e-74	2.8e-89	2.73666e-92	5.2777e-18	21	15	Model 6 - PC adjusted	rs112689088 0.148	Yes	1.98204e-05	0.000526313	0.0862833	0.00012984	0.0030424	0.000899884	0.107326	No
CCL17	16	57438678	57449974	Cis-Flank	No	3.1608e-08	4.23167e-08	0.00249395	5.68012e-08	2.35588e-08	8.53672e-11	0.0277204	91	76	Model 6 - PC adjusted	rs223829 0.35	Yes	0.0547233	0.0592188	0.00552127	0.00697945	0.0293027	0.000134746	0.00071509	No
CCL17	16	57438678	57449974	Cis-Reg	Yes	4.32e-09	6.41e-09	0.00312913	2.1e-05	6.71e-10	2.50941e-11	0.00161187	37	26	Model 6 - PC adjusted	rs223829 0.35	Yes	0.0160525	0.0039752	0.000187623	0.00150611	0.00042258	1.14775e-05	0.000115684	Yes
CCL23	17	34340095	34345005	CDS-regions	No	0.00168469	0.00256015	1.05e-05	0.000175908	1.75e-07	1.23021e-06	2.87606e-06	4	3	Model 5 - MAF weight - B(0.5,0.5)	rs712048 0.088; rs854686 0.225; rs854671 0.474	Yes	0.100192	0.0326853	0.00666655	0.0446593	0.000634404	0.00158136	0.000993739	No
CCL23	17	34340095	34345005	Cis-Flank	Yes	5.03964e-06	5.84423e-06	4.06933e-12	2.83801e-11	2.26823e-13	9.98905e-13	3.95862e-06	60	40	Model 5 - MAF weight - B(0.5,0.5)	rs712048 0.088; rs854686 0.225; rs854671 0.474	Yes	0.00506151	0.00390023	0.00012122	0.000810668	9.35214e-05	6.96554e-06	1.57799e-05	Yes
CCL23	17	34340095	34345005	Cis-Reg	No	0.0034942	0.00177545	1.98e-07	0.000307636	2.08e-06	1.64366e-07	3.7543e-07	18	17	Model 6 - PC adjusted	rs712048 0.088; rs854686 0.225; rs854671 0.474	Yes	0.14812	0.00483959	0.000244422	0.0265749	0.000330908	0.000549459	8.87192e-05	No
CCL24	7	75440982	75452674	Cis-Reg	Yes	3.69e-26	6.17e-22	3.26e-10	3.93e-39	7.37e-38	5.07336e-37	0.00263676	10	19	Model 4 - MAF weight - B(1,5)	rs2024050 0.052; rs76312007 0.128; rs58160288 0.301; rs190360124 0.079	Yes	0.00417206	0.0170069	0.386952	0.00994353	0.00830799	0.00462705	0.123372	No
CCL24	7	75440982	75452674	CDS-regions	No	4.94e-08	6.83e-06	0.0677662	0.000808479	1.55e-08	1.35628e-05	0.211981	1	6	Model 5 - MAF weight - B(0.5,0.5)	rs2024050 0.052; rs76312007 0.128; rs58160288 0.301; rs190360124 0.079	Yes	0.0266623	0.0252548	0.487221	0.0473742	0.0328686	0.0739255	0.925997	No
CCL24	7	75440982	75452674	Cis-Flank	No	2.82731e-13	1.41807e-07	1.53437e-05	2.40399e-05	8.08538e-14	1.01254e-15	0.000223355	32	27	Model 6 - PC adjusted	rs2024050 0.052; rs76312007 0.128; rs58160288 0.301; rs190360124 0.079	Yes	0.488593	0.45643	0.018909	0.258268	0.137611	0.0422098	0.0230067	No
CCL25	19	8117650	8127534	Cis-Reg	Yes	5.58e-34	7.07e-33	0.000156127	1.27e-30	1.16e-37	9.626e-33	0.337296	10	17	Model 5 - MAF weight - B(0.5,0.5)	rs2032887 0.297; rs11260049 0.463	Yes	0.141265	0.173189	0.849674	0.289228	0.491149	0.327778	0.712983	No
CCL25	19	8117650	8127534	CDS-regions	No	1.85e-35	2.01e-21	0.000542474	7.26e-26	5.05e-37	2.78636e-28	0.858091	4	8	Model 5 - MAF weight - B(0.5,0.5)	rs2032887 0.297; rs11260049 0.463	Yes	0.00458601	0.20155	0.500941	0.0657247	0.0813261	0.0646123	0.130774	No
CCL25	19	8117650	8127534	Cis-Flank	No	2.7268e-16	2.22522e-15	0.0004747	4.57462e-13	1.39807e-16	3.16618e-12	0.0920385	47	57	Model 5 - MAF weight - B(0.5,0.5)	rs2032887 0.297; rs11260049 0.463	Yes	0.0460702	0.0372234	0.203141	0.0329972	0.0616931	0.00104319	0.0434493	No
CCL3	17	34415601	34417515	Cis-Reg	No	9.96e-08	1.04e-07	0.656128	1.09e-07	4.75e-06	2.70286e-06	0.764082	9	4	Model 1 - Unweighted	rs1619526 0.247	Yes	0.418513	0.57607	0.179961	0.22586	0.298027	0.103349	0.115865	No
CCL3	17	34415601	34417515	Cis-Flank	No	2.20202e-07	1.25572e-07	0.146846	6.47567e-06	4.43111e-07	6.33254e-06	0.560416	32	31	Model 2 - Eigen/CADD-weighted	rs1619526 0.247	Yes	0.0236894	0.0182354	0.337547	0.344928	0.109528	0.204084	0.2291	No
CCL3	17	34415601	34417515	CDS-regions	Yes	9.59e-08	5.8e-08	0.00255338	8.43e-08	3.89e-08	5.57581e-07	0.229863	1	1	Model 5 - MAF weight - B(0.5,0.5)	rs1619526 0.247	Yes	0.41878	0.0811512	0.00809761	0.132161	0.00908316	0.0188588	0.00530582	No
CCL8	17	32646054	32648421	CDS-regions	Yes	8.14e-66	3.38e-54	2.43e-24	3.56e-70	6.33e-60	1.11449e-57	0.40119	1	2	Model 4 - MAF weight - B(1,5)	rs3138036 0.099; rs74832623 0.048; rs12601658 0.234	Yes	0.0539488	0.0539488	0.0539488	0.0539488	0.0539488	0.05156	0.05156	No
CCL8	17	32646054	32648421	Cis-Flank	No	9.77627e-18	1.22242e-17	1.17744e-32	2.33789e-48	1.05766e-36	1.59017e-42	3.30574e-11	46	61	Model 4 - MAF weight - B(1,5)	rs3138036 0.099; rs74832623 0.048; rs12601658 0.234	Yes	0.0162323	0.0212545	0.0144334	0.0110071	0.0145211	0.000383248	0.0297796	No
CCL8	17	32646054	32648421	Cis-Reg	No	9.81e-21	1.32e-08	1.19e-26	4.81e-45	6.25e-46	2.91354e-52	0.303371	6	6	Model 6 - PC adjusted	rs3138036 0.099; rs74832623 0.048; rs12601658 0.234	Yes	0.0560969	0.0416031	0.612706	0.711932	0.385929	0.339687	0.615096	No
CD160	1	145695797	145715614	Cis-Reg	Yes	6.44e-16	3.22e-17	0.161332	1.82e-10	5.18e-18	7.57279e-22	0.368232	26	14	Model 6 - PC adjusted	rs9728526 0.4	Yes	0.476661	0.452282	0.600798	0.279633	0.716922	0.188988	0.795896	No
CD160	1	145695797	145715614	Cis-Flank	No	2.35376e-12	1.0462e-12	0.0276122	2.86531e-06	1.89788e-14	8.58764e-18	0.0673407	33	18	Model 6 - PC adjusted	rs9728526 0.4	Yes	0.489526	0.468582	0.24882	0.202843	0.350903	0.0507884	0.20205	No
CD200	3	112051193	112081659	Cis-Flank	No	0.00170098	0.00565747	0.00401717	1.40713e-06	0.000112524	2.06826e-06	0.000313918	29	51	Model 4 - MAF weight - B(1,5)	rs7619941 0.147	Yes	0.0240656	0.0308896	0.065694	0.00071908	0.00673596	0.000288859	0.0163622	No
CD200	3	112051193	112081659	Cis-Reg	Yes	9.95e-06	3.28e-06	7.11e-06	1.03e-12	5.92e-08	4.89846e-12	6.11778e-06	31	49	Model 4 - MAF weight - B(1,5)	rs7619941 0.147	Yes	0.00724832	0.00241649	0.000960065	0.000724432	0.00135922	1.52964e-05	3.41043e-05	No
CD200R1	3	112640055	112693969	Cis-Flank	No	3.13547e-10	1.8055e-08	7.58855e-12	2.44897e-07	2.67881e-16	2.96197e-15	9.14714e-06	58	48	Model 5 - MAF weight - B(0.5,0.5)	rs57891445 0.025; rs7611690 0.492	Yes	0.0891969	0.0479822	0.220967	0.189158	0.289024	0.038417	0.0596811	No
CD200R1	3	112640055	112693969	CDS-regions	No	3.31e-19	3.13e-21	1.6e-34	1.16e-36	1.12e-36	2.98795e-36	9.95632e-05	4	10	Model 5 - MAF weight - B(0.5,0.5)	rs57891445 0.025; rs7611690 0.492	Yes	0.0574215	0.155617	0.0108479	0.0433154	0.045409	0.00118452	0.000967128	No
CD200R1	3	112640055	112693969	Cis-Reg	Yes	1.88e-19	7.15e-17	2.22e-35	2.23e-38	3.15e-48	2.33381e-44	0.125067	40	44	Model 5 - MAF weight - B(0.5,0.5)	rs57891445 0.025; rs7611690 0.492	Yes	0.0404228	0.000505922	0.221728	0.103462	0.294451	0.0189329	0.288797	No
CD207	2	71057344	71062952	CDS-regions	Yes	1.89e-21	3.43e-07	0.000617165	2.14e-07	1.7e-12	6.36559e-18	0.000127666	13	9	Model 1 - Unweighted	rs17718987 0.305; rs189535281 0.037	Yes	0.000387243	0.000514476	0.0231422	0.00241632	0.00504394	3.18713e-06	0.000749814	Yes
CD207	2	71057344	71062952	Cis-Reg	No	5.41e-05	0.00734694	1.54e-05	0.000231634	6.87e-06	3.9033e-07	0.000155573	19	21	Model 6 - PC adjusted	rs17718987 0.305; rs189535281 0.037	Yes	0.0612562	0.0630818	0.0300767	0.0248005	0.0197389	0.000236647	0.00168203	No
CD207	2	71057344	71062952	Cis-Flank	No	4.4709e-10	3.49727e-09	1.49486e-06	1.27007e-08	4.41822e-12	1.0059e-16	3.28716e-07	54	78	Model 6 - PC adjusted	rs17718987 0.305; rs189535281 0.037	Yes	0.0101084	0.027718	0.0978224	0.00596718	0.0043519	1.08321e-07	6.70356e-06	Yes
CD244	1	160799949	160832645	CDS-regions	No	3.89e-13	6e-13	0.00519287	8.25e-06	4.27e-08	5.04038e-13	0.00206136	2	1	Model 1 - Unweighted	rs1319651 0.447	Yes	0.0182602	0.0322702	0.0496061	0.0424041	0.036697	0.000397703	0.0219976	No
CD244	1	160799949	160832645	Cis-Flank	No	1.48081e-11	8.54399e-11	0.00489562	5.11642e-07	8.01757e-12	3.22844e-11	0.00937513	56	48	Model 5 - MAF weight - B(0.5,0.5)	rs1319651 0.447	Yes	0.206932	0.256334	0.21945	0.363334	0.115179	0.111154	0.220181	No
CD244	1	160799949	160832645	Cis-Reg	Yes	6.36e-12	1.61e-11	0.0011594	4.66e-08	1.04e-11	3.37631e-13	0.00086731	32	44	Model 6 - PC adjusted	rs1319651 0.447	Yes	0.27491	0.216987	0.0899602	0.385714	0.116958	0.0108927	0.018467	No
CD27	12	6554032	6560884	Cis-Flank	No	1.8595e-14	1.75116e-14	5.52307e-06	1.43632e-17	4.06921e-16	2.296e-14	0.155308	98	146	Model 4 - MAF weight - B(1,5)	rs7970260 0.469; rs79655535 0.176; rs25680 0.149	Yes	0.156598	0.17661	0.0164663	0.0950468	0.115076	0.0208275	0.0343042	No
CD27	12	6554032	6560884	CDS-regions	No	8.11e-23	1.25e-21	2.55e-21	1.65e-21	4.31e-24	5.17058e-23	NA	0	3	Model 5 - MAF weight - B(0.5,0.5)	rs7970260 0.469; rs79655535 0.176; rs25680 0.149	Yes	0.477903	0.477426	0.611466	0.499013	0.478881	0.584255	NA	No
CD27	12	6554032	6560884	Cis-Reg	Yes	3.08e-23	9.46e-24	2.64e-10	1.17e-18	2e-30	2.43675e-28	0.642532	8	23	Model 5 - MAF weight - B(0.5,0.5)	rs7970260 0.469; rs79655535 0.176; rs25680 0.149	Yes	0.16042	0.245825	0.0489957	0.110158	0.14037	0.00969071	0.157204	No
CD300C	17	72537246	72542282	CDS-regions	No	9.68e-41	3.97e-43	5.22e-13	2.28e-56	3.06e-56	1.14182e-43	0.0645379	1	6	Model 4 - MAF weight - B(1,5)	rs58440339 0.152; rs2272111 0.192; rs147444017 0.061	Yes	0.0251706	0.00790442	0.00590589	0.00774165	0.00636477	0.00021311	0.128194	No
CD300C	17	72537246	72542282	Cis-Reg	No	2.55e-19	2.94e-13	5.82e-13	1.59e-48	3.28e-28	3.65692e-30	0.598367	12	16	Model 4 - MAF weight - B(1,5)	rs58440339 0.152; rs2272111 0.192; rs147444017 0.061	Yes	0.0473423	0.0435157	0.0454407	0.00428856	0.0277712	0.000200763	0.290248	No
CD300C	17	72537246	72542282	Cis-Flank	Yes	3.14227e-64	1.09915e-69	1.2492e-14	7.44904e-77	2.1455e-80	3.55201e-86	2.88806e-05	30	43	Model 6 - PC adjusted	rs58440339 0.152; rs2272111 0.192; rs147444017 0.061	Yes	0.0362488	0.0353796	0.033369	0.00269763	0.00571543	0.000218166	0.0303052	No
CD300LF	17	72690449	72709117	Cis-Flank	No	5.75543e-12	7.97026e-11	9.05481e-23	1.21515e-39	2.12569e-24	2.0966e-29	2.224e-11	71	62	Model 4 - MAF weight - B(1,5)	rs10512597 0.181	Yes	0.0649211	0.0716552	0.130418	0.0671513	0.0811756	0.0125047	0.101518	No
CD300LF	17	72690449	72709117	Cis-Reg	No	8.77e-78	4.38e-65	1.97e-07	6.96e-111	6.54e-100	1.13697e-104	7.4521e-05	28	31	Model 4 - MAF weight - B(1,5)	rs10512597 0.181	Yes	0.00404816	0.0147357	0.0269455	0.0033941	0.00620943	7.84771e-05	0.0287971	No
CD300LF	17	72690449	72709117	CDS-regions	Yes	7.43e-108	0.263028	0.0525159	8.18e-110	6.95e-122	4.80721e-113	0.33635	4	4	Model 5 - MAF weight - B(0.5,0.5)	rs10512597 0.181	Yes	0.00294588	0.919731	0.978348	0.161477	0.572421	0.468251	0.97546	No
CD38	4	15779897	15854853	Cis-Reg	No	1.83e-07	3.28e-07	0.0791278	0.000205563	1.9e-05	2.43676e-05	0.152518	65	46	Model 1 - Unweighted	rs66998564 0.175	Yes	0.109836	0.0829313	0.324399	0.0666051	0.198936	0.053071	0.479237	No
CD38	4	15779897	15854853	Cis-Flank	Yes	1.79089e-07	2.00955e-07	0.0487258	5.67858e-10	5.1416e-08	4.22555e-07	0.128936	50	45	Model 4 - MAF weight - B(1,5)	rs66998564 0.175	Yes	0.00262283	0.00466323	0.589626	0.000667896	0.00771289	0.00151996	0.664516	No
CD40	20	44746910	44758502	Cis-Flank	No	3.72469e-49	3.87854e-50	0.000168105	4.24103e-40	9.18869e-47	4.24618e-40	0.000432322	149	129	Model 2 - Eigen/CADD-weighted	rs6032660 0.245; rs182282247 0.021	Yes	0.000530317	0.00232669	0.104636	0.00184987	0.00240567	0.000406818	0.0181435	No
CD40	20	44746910	44758502	Cis-Reg	No	1.4e-46	7.12e-42	0.0281878	2.59e-44	2.13e-50	8.87072e-45	0.479041	16	22	Model 5 - MAF weight - B(0.5,0.5)	rs6032660 0.245; rs182282247 0.021	Yes	3.88012e-05	9.22417e-05	0.0769654	3.009e-05	4.20051e-05	0.000149707	0.0380303	No
CD40	20	44746910	44758502	CDS-regions	Yes	2.87e-43	3.34e-44	8.63e-12	5.19e-44	3.4e-51	1.73891e-55	1.13921e-10	4	5	Model 6 - PC adjusted	rs6032660 0.245; rs182282247 0.021	Yes	0.00101331	0.104513	1.71439e-07	6.22813e-05	5.51923e-06	2.49194e-09	4.11554e-09	Yes
CD48	1	160648535	160681641	CDS-regions	Yes	1.58e-53	4.2e-64	1.49e-22	3.76e-72	1.07e-42	6.87366e-66	1.2656e-23	6	5	Model 4 - MAF weight - B(1,5)	rs2295615 0.168; rs149336642 0.016	Yes	3.72961e-05	3.98253e-12	2.25325e-12	2.15069e-11	6.93011e-13	6.68096e-17	1.24603e-15	Yes
CD48	1	160648535	160681641	Cis-Reg	No	3.09e-19	1.66e-10	6.66e-06	8.44e-24	1.85e-24	8.91894e-36	1.28008e-16	33	68	Model 6 - PC adjusted	rs2295615 0.168; rs149336642 0.016	Yes	0.000216018	0.000123287	0.000481991	8.1943e-05	1.02006e-05	1.26417e-10	7.4796e-08	Yes
CD48	1	160648535	160681641	Cis-Flank	No	1.05628e-08	3.00861e-08	4.86046e-07	1.41426e-11	4.25969e-12	3.98668e-14	6.36961e-05	112	97	Model 6 - PC adjusted	rs2295615 0.168; rs149336642 0.016	Yes	4.1708e-05	5.72896e-05	0.00118886	6.19726e-05	2.00386e-05	2.49618e-06	0.00152065	Yes
CD5	11	60869866	60895324	Cis-Reg	No	1.18e-05	3.14e-06	0.15708	9.08e-05	5.15e-05	0.000143684	0.359686	22	18	Model 2 - Eigen/CADD-weighted		No, no GWAS hit
CD5	11	60869866	60895324	Cis-Flank	Yes	1.09823e-06	3.54523e-06	0.172625	2.04113e-07	6.4441e-07	9.95941e-07	0.200616	59	31	Model 4 - MAF weight - B(1,5)		No, no GWAS hit
CD6	11	60739151	60787849	Cis-Reg	No	7.08e-20	1.24e-18	7.85e-10	2.38e-31	3.06e-29	4.26504e-20	0.0010239	55	62	Model 4 - MAF weight - B(1,5)	rs11230563 0.165	Yes	0.000225071	0.000122058	0.0285057	0.000352861	0.000276981	0.000104982	0.00252911	No
CD6	11	60739151	60787849	CDS-regions	Yes	4.02e-14	4.82e-28	3.58e-15	2.44e-37	1.79e-27	2.18319e-21	0.0724857	7	17	Model 4 - MAF weight - B(1,5)	rs11230563 0.165	Yes	0.000573558	4.84946e-05	0.027213	2.72151e-05	0.000143899	0.000535214	0.496082	No
CD6	11	60739151	60787849	Cis-Flank	No	2.13195e-06	0.000465965	5.44823e-12	1.82761e-32	4.14499e-15	6.37447e-15	4.63173e-05	79	47	Model 4 - MAF weight - B(1,5)	rs11230563 0.165	Yes	0.0224415	0.0736615	0.0105275	5.9663e-05	0.00386799	1.64096e-05	0.00244465	No
CD70	19	6583193	6604114	CDS-regions	No	9.28e-07	7.38e-06	1	0.0162381	0.00022423	0.000146984	0.918839	1	2	Model 1 - Unweighted	rs7254538 0.406; rs3837945 0.105; rs11085182 0.501	Yes	0.787936	0.722024	0.388076	0.406794	0.659423	0.54299	0.64623	No
CD70	19	6583193	6604114	Cis-Reg	Yes	5.18e-44	2.37e-56	3.47e-06	9.05e-49	4.48e-52	3.59439e-51	1.83376e-08	23	43	Model 2 - Eigen/CADD-weighted	rs7254538 0.406; rs3837945 0.105; rs11085182 0.501	Yes	0.54024	0.286181	0.43313	0.492513	0.338799	0.087968	0.207131	No
CD70	19	6583193	6604114	Cis-Flank	No	3.60322e-36	8.17695e-33	1.45446e-11	5.15782e-34	7.99829e-42	9.63482e-43	7.4882e-15	41	59	Model 6 - PC adjusted	rs7254538 0.406; rs3837945 0.105; rs11085182 0.501	Yes	0.163522	0.186077	0.0446428	0.0875014	0.100817	0.00680805	0.00208602	No
CDCP1	3	45123769	45187914	Cis-Reg	Yes	6.04e-14	5.84e-15	0.00780876	3.32e-09	9.6e-14	1.91872e-14	0.198435	57	88	Model 2 - Eigen/CADD-weighted	3:45187581 0.226	Yes	0.0017125	0.00171364	0.160732	0.0238217	0.00421794	0.00770095	0.418227	No
CDCP1	3	45123769	45187914	CDS-regions	No	3.8e-10	4.49e-13	0.53905	4.68e-06	0.000192357	8.50066e-07	0.600163	9	8	Model 2 - Eigen/CADD-weighted	3:45187581 0.226	Yes	0.013709	0.00062062	0.802783	0.0607604	0.0941711	0.0193725	0.371441	No
CDCP1	3	45123769	45187914	Cis-Flank	No	9.07913e-12	8.89714e-12	0.751863	2.21088e-06	1.3239e-09	7.05782e-08	0.430786	75	100	Model 2 - Eigen/CADD-weighted	3:45187581 0.226	Yes	0.00018712	0.000355548	0.440441	0.0141361	0.00165733	0.00456636	0.317796	No
CDH6	5	31193856	31329253	Cis-Flank	Yes	0.000616492	0.000351905	7.55878e-05	5.83982e-05	7.25798e-06	8.29136e-07	8.12396e-05	254	223	Model 6 - PC adjusted	rs4626350 0.410; rs72747755 0.024	Yes	1.72637e-05	1.12476e-05	0.00989689	2.09513e-05	4.35103e-06	1.63837e-06	0.0084555	Yes
CEACAM1	19	43011455	43065386	Cis-Reg	No	1.1e-11	1.05e-12	0.191381	6.08e-12	1.92e-12	1.33418e-12	0.404475	33	22	Model 2 - Eigen/CADD-weighted	rs851302 0.132	Yes	0.891811	0.703762	0.931686	0.907658	0.987479	0.816211	0.735238	No
CEACAM1	19	43011455	43065386	CDS-regions	No	2.6e-13	1.3e-11	0.0390012	2.39e-13	3.27e-14	8.14035e-13	0.168673	3	4	Model 5 - MAF weight - B(0.5,0.5)	rs851302 0.132	Yes	0.455913	0.204462	0.174267	0.381344	0.391473	0.186214	0.166863	No
CEACAM1	19	43011455	43065386	Cis-Flank	Yes	7.62562e-13	7.4711e-13	0.0146474	1.00599e-12	3.05203e-14	3.6854e-13	0.162816	42	15	Model 5 - MAF weight - B(0.5,0.5)	rs851302 0.132	Yes	0.39585	0.254298	0.207924	0.371693	0.631775	0.00741241	0.000869449	No
CEACAM5	19	42212503	42233718	CDS-regions	Yes	0.00225157	0.404982	0.00111301	0.00629769	0.000354909	1.7913e-07	3.8982e-07	4	5	Model 6 - PC adjusted		No, no GWAS hit
CHI3L1	1	203148058	203155877	Cis-Reg	Yes	9.61e-20	1.65e-23	1.02e-05	1.12e-09	9.24e-23	5.13798e-22	0.000920886	17	30	Model 2 - Eigen/CADD-weighted	rs4950928 0.314	Yes	1.54474e-06	4.05691e-06	0.0246349	0.000532391	1.84198e-05	5.80824e-05	0.108008	Yes
CHI3L1	1	203148058	203155877	Cis-Flank	No	5.98839e-11	1.23694e-09	5.89991e-11	2.25101e-09	3.88634e-15	4.85091e-17	5.0586e-07	84	82	Model 6 - PC adjusted	rs4950928 0.314	Yes	2.04243e-06	1.08658e-05	0.00297066	0.00113875	4.37955e-06	3.48697e-06	0.0025521	Yes
CHI3L1	1	203148058	203155877	CDS-regions	No	3.39e-14	1.34e-07	0.000838008	1.76e-11	4.64e-16	1.55026e-17	0.283655	6	3	Model 6 - PC adjusted	rs4950928 0.314	Yes	1.44567e-05	5.92149e-06	0.0131393	3.69726e-05	0.000263978	2.74999e-06	0.21522	Yes
CHIT1	1	203181954	203242769	Cis-Reg	Yes	1.16e-25	2.19e-07	1.01e-11	9.77e-49	3.04e-41	9.18578e-41	2.90093e-05	60	92	Model 4 - MAF weight - B(1,5)	rs150192398 0.136; rs201364457 0.077; rs72739570 0.182; rs17464408 0.286	Yes	0.400137	0.332687	0.206778	0.543945	0.405717	0.293865	0.136897	No
CHIT1	1	203181954	203242769	CDS-regions	No	1.17e-14	7.48e-35	4.03e-06	3.27e-37	2.39e-24	1.24269e-26	6.35674e-07	6	5	Model 4 - MAF weight - B(1,5)	rs150192398 0.136; rs201364457 0.077; rs72739570 0.182; rs17464408 0.286	Yes	0.349328	0.354574	0.383349	0.545655	0.0391471	0.623778	0.367617	No
CHIT1	1	203181954	203242769	Cis-Flank	No	3.04339e-15	1.85882e-12	1.71595e-16	8.62809e-29	2.10195e-27	1.54318e-30	5.25854e-10	139	113	Model 6 - PC adjusted	rs150192398 0.136; rs201364457 0.077; rs72739570 0.182; rs17464408 0.286	Yes	0.735656	0.674085	0.0290848	0.601801	0.180833	0.034578	0.00252952	No
CLEC10A	17	6977855	6983626	Cis-Reg	No	4.88e-14	5.16e-17	0.000107198	3.82e-06	1.54e-10	2.71371e-11	0.394076	17	20	Model 2 - Eigen/CADD-weighted	rs90951 0.392; rs920765 0.322	Yes	0.404164	0.559575	0.154907	0.291512	0.237907	0.00211233	0.00104039	No
CLEC10A	17	6977855	6983626	CDS-regions	Yes	4.93e-19	8.72e-17	0.00293132	1.61e-19	1.97e-21	4.28049e-24	0.039172	5	5	Model 6 - PC adjusted	rs90951 0.392; rs920765 0.322	Yes	0.529737	0.222256	0.0299108	0.122695	0.0290626	0.0287795	0.00900286	No
CLEC1B	12	10138240	10166023	CDS-regions	No	1.58e-12	0.000225577	0.00467299	1.08e-06	4.36e-12	4.22936e-11	0.0109942	6	3	Model 1 - Unweighted	rs544605 0.265	Yes	0.0181641	0.298216	0.0133285	0.113188	0.00234814	0.0419143	0.009058	No
CLEC1B	12	10138240	10166023	Cis-Reg	Yes	1.25e-07	1.15e-05	0.0056578	8.59e-13	7.25e-10	1.50496e-09	0.00824447	36	36	Model 4 - MAF weight - B(1,5)	rs544605 0.265	Yes	0.0195832	0.0346134	0.0683754	0.0548898	0.00873011	0.0208636	0.0300257	No
CLEC1B	12	10138240	10166023	Cis-Flank	No	1.54981e-07	3.3514e-07	0.00671046	4.52419e-07	2.14054e-08	1.31108e-08	0.0159776	37	39	Model 6 - PC adjusted	rs544605 0.265	Yes	0.0715829	0.0750236	0.151467	0.271359	0.0176034	0.0708637	0.0467271	No
CNTN1	12	41086243	41466220	Cis-Reg	No	5.56e-05	1.31e-05	6e-05	8.25e-07	8.82e-07	6.93235e-07	0.027662	144	217	Model 6 - PC adjusted	rs1444206 0.175; rs11177830 0.132	Yes	0.131257	0.0253136	0.0138666	0.00577202	0.0341804	0.000736343	0.0318562	No
CNTN1	12	41086243	41466220	Cis-Flank	Yes	3.63825e-06	4.39265e-07	1.30456e-05	1.52775e-05	2.00387e-07	3.84654e-08	0.00364606	83	120	Model 6 - PC adjusted	rs1444206 0.175; rs11177830 0.132	Yes	0.0320735	0.0274724	0.00667013	0.00396831	0.00884504	0.000340519	0.0678027	No
CNTN5	11	98891682	100229616	Cis-Reg	No	1.01e-20	6.88e-12	7.09e-16	3.2e-23	1.72e-25	5.46203e-30	6.88761e-08	216	312	Model 6 - PC adjusted	rs282486 0.083; rs7929307 0.424; rs36063616 0.093	Yes	0.00129624	0.0279985	0.0158953	0.00035198	0.000631039	3.36418e-05	0.00354629	No
CNTN5	11	98891682	100229616	CDS-regions	No	8.11e-06	9.43e-08	1.11e-13	4.67e-10	3.39e-13	2.84512e-20	8.77427e-16	11	7	Model 6 - PC adjusted	rs282486 0.083; rs7929307 0.424; rs36063616 0.093	Yes	0.00758246	0.0374862	0.000263484	0.00207726	0.000680727	2.97589e-05	9.24233e-05	No
CNTN5	11	98891682	100229616	Cis-Flank	Yes	2.13629e-22	2.07502e-21	1.11036e-18	1.06962e-20	5.13736e-26	1.8202e-35	3.93782e-14	319	393	Model 6 - PC adjusted	rs282486 0.083; rs7929307 0.424; rs36063616 0.093	Yes	0.00184123	0.00479412	0.00259275	0.00208238	0.001407	1.39173e-05	0.000396271	No
CPA2	7	129906666	129929638	Cis-Reg	No	1.6e-08	5.81e-08	0.146534	2.32e-11	1.35e-10	4.68772e-11	0.203607	13	13	Model 4 - MAF weight - B(1,5)	rs2200676 0.29	Yes	0.00528064	0.00156443	0.227359	0.00192617	0.00594101	0.000718232	0.129763	No
CPA2	7	129906666	129929638	Cis-Flank	Yes	1.00878e-10	2.73048e-11	0.0508905	4.91481e-09	3.55718e-11	1.92909e-12	0.00875662	89	112	Model 6 - PC adjusted	rs2200676 0.29	Yes	0.0108196	0.00678657	0.0192973	0.00532277	0.00465604	4.77006e-05	0.000856759	No
CPE	4	166282345	166419472	Cis-Reg	No	4.02e-07	1.62e-07	0.00338877	9.48e-10	6.86e-08	2.39775e-08	0.116787	56	141	Model 4 - MAF weight - B(1,5)	rs1550270 0.32	Yes	1.17122e-06	1.35995e-06	0.368748	3.53617e-07	7.88961e-07	8.37156e-07	0.271862	Yes
CPE	4	166282345	166419472	Cis-Flank	Yes	4.15713e-14	1.79553e-14	2.50373e-05	1.90454e-12	6.50472e-15	3.27708e-14	0.00138337	67	100	Model 5 - MAF weight - B(0.5,0.5)	rs1550270 0.32	Yes	6.51535e-08	1.46787e-07	0.0565009	2.5285e-06	4.95061e-07	1.75398e-05	0.19252	Yes
CPM	12	69235976	69365350	Cis-Flank	No	0.0448424	0.0883754	1.34214e-05	1.64957e-06	8.2468e-05	2.90166e-05	0.000256265	84	61	Model 4 - MAF weight - B(1,5)	rs142063414 0.011	No, no common GWAS hit
CPM	12	69235976	69365350	CDS-regions	Yes	0.000177482	6.74e-05	5.16e-09	5.79e-06	2.1e-09	5.47904e-09	1.48928e-08	5	5	Model 5 - MAF weight - B(0.5,0.5)	rs142063414 0.011	No, no common GWAS hit
CRNN	1	152381718	152386739	Cis-Reg	No	1.89e-16	4.77e-16	3.8e-12	8.24e-22	5.35e-20	9.20667e-18	0.238396	1	9	Model 4 - MAF weight - B(1,5)	rs10494275 0.093	Yes	0.000130107	0.000106556	0.206525	0.000129104	0.000122334	0.000164392	0.267783	No
CRNN	1	152381718	152386739	CDS-regions	No	1.28e-18	1.28e-18	1.28e-18	1.28e-18	1.28e-18	1.16595e-19	NA	0	2	Model 6 - PC adjusted	rs10494275 0.093	Yes	0.324703	0.324703	0.324703	0.324703	0.324703	0.224575	NA	No
CRNN	1	152381718	152386739	Cis-Flank	Yes	1.40213e-13	6.76963e-16	0.0116324	2.84104e-21	3.08835e-19	5.21843e-22	0.0687531	37	38	Model 6 - PC adjusted	rs10494275 0.093	Yes	0.000569141	0.000598713	0.636292	0.0389774	0.0012397	0.019799	0.269246	No
CRTAM	11	122709207	122743347	CDS-regions	No	1.46e-15	2.44e-08	0.0973075	2.07e-15	7.62e-17	1.87533e-15	0.215542	3	4	Model 5 - MAF weight - B(0.5,0.5)	rs59230519 0.204; rs2370794 0.339	Yes	0.00427907	0.450403	0.111949	0.179134	0.0632755	0.132933	0.0512314	No
CRTAM	11	122709207	122743347	Cis-Reg	Yes	5.8e-15	2.02e-12	2.36e-05	6.28e-08	5.09e-14	7.77806e-18	3.84744e-08	25	39	Model 6 - PC adjusted	rs59230519 0.204; rs2370794 0.339	Yes	4.14878e-06	0.000885053	0.000505288	0.000140142	1.81457e-06	2.22073e-06	1.83947e-05	Yes
CST5	20	23856571	23860387	CDS-regions	Yes	4.79e-19	4.79e-19	4.79e-19	4.79e-19	4.79e-19	8.23815e-19	NA	0	1	Model 1 - UnweightedModel 2 - Eigen/CADD-weightedModel 3 - MAF weight - B(1,25)Model 4 - MAF weight - B(1,5)Model 5 - MAF weight - B(0.5,0.5)	rs4813509 0.532	Yes	0.221201	0.221201	0.221201	0.221201	0.221201	0.133239	NA	No
CST5	20	23856571	23860387	Cis-Flank	No	0.000203518	4.86723e-05	0.000847699	1.20725e-06	0.000187179	4.66945e-05	0.159261	4	3	Model 4 - MAF weight - B(1,5)	rs4813509 0.532	Yes	0.180947	0.138489	0.386219	0.0613737	0.358031	0.331663	0.604593	No
CST5	20	23856571	23860387	Cis-Reg	No	3.74e-16	8.47e-14	0.00704565	3.62e-17	1.39e-18	1.71771e-15	0.0141933	4	15	Model 5 - MAF weight - B(0.5,0.5)	rs4813509 0.532	Yes	2.79592e-08	6.59442e-09	0.0559542	3.65734e-09	4.37245e-09	6.29128e-11	0.0261467	Yes
CSTB	21	45192391	45196326	Cis-Reg	No	5.17e-11	1.12e-10	0.0604819	7.35e-08	3.87e-06	8.29261e-08	0.156654	15	4	Model 1 - Unweighted	rs35285321 0.325	Yes	0.441741	0.505155	0.361714	0.471802	0.137946	0.59164	0.368265	No
CSTB	21	45192391	45196326	Cis-Flank	Yes	2.35308e-37	1.12226e-31	0.00077427	7.02488e-18	1.51709e-31	1.25702e-33	3.46884e-07	84	74	Model 1 - Unweighted	rs35285321 0.325	Yes	0.200533	0.243326	0.345097	0.447841	0.317439	0.1125	0.0766624	No
CTRC	1	15764934	15775737	CDS-regions	Yes	2.84e-08	2.46e-07	0.00295973	2.69e-07	1.23e-09	1.855e-10	0.0753609	3	3	Model 6 - PC adjusted		No, no GWAS hit
CTSC	11	88026759	88070955	CDS-regions	Yes	2.98e-33	3.71e-14	5.95e-22	3.7e-51	7.83e-50	1.05435e-36	1	3	7	Model 4 - MAF weight - B(1,5)	rs11019400 0.095; rs217053 0.103	Yes	0.074635	0.122524	0.213615	0.12165	0.14581	0.32081	0.550238	No
CTSC	11	88026759	88070955	Cis-Flank	No	2.11937e-08	3.94687e-08	7.24863e-11	2.61018e-20	7.2032e-13	3.67432e-15	0.00500343	42	77	Model 4 - MAF weight - B(1,5)	rs11019400 0.095; rs217053 0.103	Yes	0.10747	0.115387	0.314355	0.0598035	0.101832	0.0102738	0.560993	No
CTSC	11	88026759	88070955	Cis-Reg	No	4.62e-12	8.12e-12	1.33e-20	7.82e-26	9.85e-23	3.50125e-25	5.78407e-05	51	110	Model 4 - MAF weight - B(1,5)	rs11019400 0.095; rs217053 0.103	Yes	0.0876811	0.0617153	0.139368	0.0326146	0.0566682	0.00169216	0.120352	No
CTSD	11	1773981	1785803	Cis-Reg	No	6.14e-12	9.4e-12	3.6e-06	9.35e-09	5.31e-08	3.35684e-10	0.109143	38	28	Model 1 - Unweighted	rs56227787 0.238	Yes	0.0532351	0.0578416	0.307118	0.0888903	0.259011	0.137662	0.801577	No
CTSD	11	1773981	1785803	Cis-Flank	Yes	5.43976e-10	6.82337e-10	1.28468e-07	3.93398e-16	8.26269e-14	2.7923e-14	0.0029466	135	156	Model 4 - MAF weight - B(1,5)	rs56227787 0.238	Yes	0.000627839	0.000936651	0.0682581	0.00131812	0.000922652	0.000274518	0.0322986	No
CTSD	11	1773981	1785803	CDS-regions	No	3.34e-06	1.44e-06	1.41e-06	3.23e-06	2.31e-06	2.15786e-07	0.00581787	6	5	Model 6 - PC adjusted	rs56227787 0.238	Yes	0.161307	0.144655	0.199098	0.159512	0.172265	0.088392	0.175489	No
CTSS	1	150702671	150738433	CDS-regions	No	1.55e-35	3.32e-33	0.00789939	7.75e-13	1.97e-27	1.45152e-31	0.128257	4	4	Model 1 - Unweighted	rs4970988 0.327; rs12073630 0.052	Yes	0.119745	0.114637	0.00433463	0.0667249	0.00912916	0.000341902	0.000187457	No
CTSS	1	150702671	150738433	Cis-Reg	Yes	5.17e-29	6.56e-31	0.00579743	1.75e-36	2.55e-33	9.71695e-34	0.143154	33	31	Model 4 - MAF weight - B(1,5)	rs4970988 0.327; rs12073630 0.052	Yes	0.125067	0.0722797	0.708571	0.67369	0.463469	0.284055	0.290883	No
CTSS	1	150702671	150738433	Cis-Flank	No	7.46816e-25	1.2464e-26	0.0046001	1.24088e-26	1.28192e-29	3.19895e-32	0.0722745	60	38	Model 6 - PC adjusted	rs4970988 0.327; rs12073630 0.052	Yes	0.0668806	0.0536074	0.618999	0.455628	0.259156	0.198372	0.363744	No
CTSV	9	99791960	99801925	CDS-regions	Yes	0.0115001	0.018906	6.49e-06	0.000399382	4.28e-05	7.05463e-07	9.76178e-07	2	1	Model 6 - PC adjusted	rs10759644 0.473	Yes	0.187352	0.487955	2.46369e-07	0.00118672	2.18064e-05	1.2217e-07	1.49621e-08	Yes
CTSZ	20	57570239	57582302	CDS-regions	Yes	0.328835	2.36e-12	4.05e-13	4.36e-05	1.39e-07	3.93848e-14	4.48973e-13	2	4	Model 6 - PC adjusted		No, no GWAS hit
CX3CL1	16	57406369	57418960	Cis-Reg	Yes	3.53e-06	4.85e-05	0.574739	2.52e-05	1.42e-05	3.48089e-05	0.70478	41	33	Model 1 - Unweighted		No, no GWAS hit
CXCL1	4	74735109	74736959	CDS-regions	No	1.21e-16	1.29e-15	0.00117723	1.97e-18	1.51e-19	1.83786e-20	0.000744424	4	2	Model 6 - PC adjusted	rs3117604 0.329	Yes	0.382678	0.711797	0.197435	0.259166	0.196963	0.279206	0.196935	No
CXCL1	4	74735109	74736959	Cis-Flank	No	2.43641e-16	1.89135e-16	3.76837e-05	1.15472e-16	1.29824e-19	2.6854e-20	2.879e-05	37	20	Model 6 - PC adjusted	rs3117604 0.329	Yes	0.178638	0.155824	0.0610627	0.0631136	0.121138	0.0335391	0.0753968	No
CXCL1	4	74735109	74736959	Cis-Reg	Yes	6.36e-18	2.46e-18	8.91e-05	5.27e-17	4.93e-21	2.20326e-23	3.53276e-05	9	4	Model 6 - PC adjusted	rs3117604 0.329	Yes	0.221609	0.354209	0.0397822	0.063491	0.076814	0.0132335	0.0335358	No
CXCL10	4	76942269	76944650	CDS-regions	Yes	0.000138879	4.92e-48	3.38e-47	3.28e-47	4.96e-25	1.57568e-16	0.806508	1	3	Model 2 - Eigen/CADD-weighted	rs11548618 0.038	Yes	0.748757	0.749178	0.830457	1	0.937545	0.878777	0.890725	No
CXCL10	4	76942269	76944650	Cis-Flank	No	0.097709	0.121399	5.07388e-07	0.000781521	0.00494485	0.0466362	0.555943	50	80	Model 3 - MAF weight - B(1,25)	rs11548618 0.038	Yes	0.743673	0.75554	0.262187	0.274041	0.49462	0.32101	0.28134	No
CXCL16	17	4636820	4643217	Cis-Flank	Yes	1.97921e-05	3.98382e-05	0.0262818	1.73083e-05	2.36721e-05	1.89876e-06	0.00453572	87	98	Model 6 - PC adjusted		No, no GWAS hit
CXCL5	4	74861358	74864496	Cis-Flank	No	3.26375e-27	1.42474e-11	0.0173826	1.79716e-28	1.93964e-17	2.84224e-22	0.624549	29	10	Model 4 - MAF weight - B(1,5)	rs425535 0.092	Yes	4.02317e-05	0.000512554	0.161245	0.0159121	0.0302399	0.0253432	0.968967	No
CXCL5	4	74861358	74864496	CDS-regions	No	9.05e-27	9.05e-27	9.05e-27	9.05e-27	9.05e-27	1.44372e-27	NA	0	1	Model 6 - PC adjusted	rs425535 0.092	Yes	1	1	1	1	1	NA	NA	No
CXCL5	4	74861358	74864496	Cis-Reg	Yes	6.45e-26	9.77e-27	1.28e-07	4.95e-27	1.66e-21	6.13788e-31	0.000422126	15	5	Model 6 - PC adjusted	rs425535 0.092	Yes	0.577627	0.838678	0.320778	0.231482	0.535597	0.00591885	0.252091	No
CXCL6	4	74702213	74714781	CDS-regions	No	7.31e-09	7.31e-09	7.31e-09	7.31e-09	7.31e-09	3.62956e-05	3.62956e-05	1	0	Model 1 - UnweightedModel 2 - Eigen/CADD-weightedModel 3 - MAF weight - B(1,25)Model 4 - MAF weight - B(1,5)Model 5 - MAF weight - B(0.5,0.5)	rs16850073 0.439	Yes	6.56121e-09	6.56121e-09	6.56121e-09	6.56121e-09	6.56121e-09	2.39957e-10	2.39957e-10	Yes
CXCL6	4	74702213	74714781	Cis-Reg	Yes	8.16e-24	3.54e-39	3.69e-06	2.42e-15	1.62e-27	1.55955e-25	0.0103432	13	7	Model 2 - Eigen/CADD-weighted	rs16850073 0.439	Yes	0.182862	0.225583	0.000395527	0.0144306	0.00623063	0.00143119	0.000296641	No
CXCL6	4	74702213	74714781	Cis-Flank	No	2.81741e-31	1.59709e-32	5.61194e-05	8.88728e-14	2.64376e-33	1.27197e-32	0.00708348	41	22	Model 5 - MAF weight - B(0.5,0.5)	rs16850073 0.439	Yes	0.41663	0.44849	0.106141	0.178106	0.133769	0.0819246	0.177776	No
CXCL8	4	74606222	74609433	CDS-regions	Yes	5.11e-07	5.11e-07	5.11e-07	5.11e-07	5.11e-07	3.58071e-07	3.58071e-07	1	0	Model 6 - PC adjusted; Model 7 - PC adjusted		No, no GWAS hit
CXCL9	4	76922427	76928641	Cis-Reg	Yes	1.83e-06	2.02e-05	0.138868	0.059528	5e-05	0.00185275	0.340337	9	8	Model 1 - Unweighted		No, no GWAS hit
CXCL9	4	76922427	76928641	Cis-Flank	No	2.95126e-06	2.21468e-06	0.152177	0.0108208	3.79537e-06	3.51165e-05	0.0374237	54	68	Model 2 - Eigen/CADD-weighted		No, no GWAS hit
CYR61	1	86046443	86049645	CDS-regions	Yes	4.79e-16	9.91e-16	2.03e-16	4.3e-16	3.35e-14	1.57136e-17	1.57136e-17	3	0	Model 6 - PC adjusted; Model 7 - PC adjusted	rs187133983 0.011	No, no common GWAS hit
DDR1	6	30844197	30867933	CDS-regions	No	1.56e-21	2.66e-23	0.00357803	3.69e-23	4.07e-25	2.12857e-27	0.000881762	11	9	Model 6 - PC adjusted	rs3132574 0.461; rs2524236 0.341; rs77226840 0.044	Yes	0.537787	0.580714	0.153042	0.365063	0.227444	0.476856	0.215207	No
DDR1	6	30844197	30867933	Cis-Reg	Yes	4.12e-26	1.08e-25	3.66e-05	5.4e-30	2.61e-29	8.77377e-36	0.00475175	44	76	Model 6 - PC adjusted	rs3132574 0.461; rs2524236 0.341; rs77226840 0.044	Yes	0.148744	0.118703	0.170057	0.149936	0.170202	0.197806	0.238144	No
DDR1	6	30844197	30867933	Cis-Flank	No	1.98408e-27	6.43644e-27	5.59458e-06	4.41114e-25	7.18326e-30	4.23798e-35	0.0111111	72	157	Model 6 - PC adjusted	rs3132574 0.461; rs2524236 0.341; rs77226840 0.044	Yes	0.0112574	0.0180748	0.459354	0.0136526	0.021562	0.155063	0.642971	No
DLK1	14	101192041	101204561	Cis-Reg	No	3.8e-10	2.02e-12	0.0153861	4.98e-07	3.5e-10	2.62386e-07	0.04287	28	25	Model 2 - Eigen/CADD-weighted	rs12881545 0.44	Yes	0.0914894	0.0935192	0.186924	0.0988289	0.107475	0.0561868	0.509943	No
DLK1	14	101192041	101204561	Cis-Flank	Yes	2.17905e-21	1.54594e-23	3.49008e-05	4.46746e-16	5.63394e-22	7.08876e-19	0.00310434	103	80	Model 2 - Eigen/CADD-weighted	rs12881545 0.44	Yes	0.000250673	0.000458001	0.214634	0.000294458	0.00147496	4.48847e-06	0.15673	Yes
DLL1	6	170591293	170615653	Cis-Flank	Yes	2.33436e-05	0.000138301	7.35322e-07	1.49491e-05	3.43265e-06	4.11856e-08	5.53982e-06	51	55	Model 6 - PC adjusted	rs11961095 0.04	Yes	0.00265381	0.00289843	0.00893054	0.002286	0.00375883	0.00118309	0.144099	No
DLL1	6	170591293	170615653	CDS-regions	No	0.000140497	0.162855	7.68e-06	0.00831143	0.000135958	2.08835e-06	2.0966e-06	15	4	Model 6 - PC adjusted	rs11961095 0.04	Yes	0.000106003	0.0675564	0.0162469	0.0121063	0.00719466	0.00141877	0.0029002	No
DNER	2	230222344	230579274	Cis-Flank	Yes	1.10116e-08	7.65566e-08	0.039251	0.00151831	6.03614e-07	3.14919e-06	0.0110222	128	145	Model 1 - Unweighted		No, no GWAS hit
DRAXIN	1	11751785	11785914	Cis-Flank	Yes	1.785e-15	4.89447e-13	1.88962e-05	5.3842e-06	5.99336e-12	1.82958e-13	0.00355664	95	113	Model 1 - Unweighted	rs12069516 0.468	Yes	0.000548703	0.00055689	0.00129537	0.00335154	0.00062399	0.00196351	0.0612779	No
DRAXIN	1	11751785	11785914	Cis-Reg	No	0.0265818	6e-06	3.57e-07	2.96e-06	0.000398981	6.56173e-05	0.0147609	30	39	Model 3 - MAF weight - B(1,25)	rs12069516 0.468	Yes	0.350968	0.0354678	1.0468e-05	0.000610915	0.015174	3.73122e-05	0.000927087	Yes
EFNA4	1	155036206	155042029	CDS-regions	Yes	9.11e-05	3.05e-15	1.31e-13	1.59e-05	6.42e-17	4.22245e-17	6.60837e-18	1	1	Model 7 - PC adjusted		No, no GWAS hit
EPCAM	2	47572296	47614740	CDS-regions	Yes	0.100063	0.00729495	5.76e-08	0.0167204	3.97e-06	1.12606e-24	2.98799e-22	3	6	Model 6 - PC adjusted	2:49144591 0.01	No, no common GWAS hit
EPCAM	2	47572296	47614740	Cis-Flank	No	0.0725323	0.0806735	5.7311e-05	0.02293	0.00113879	4.89197e-11	1.18472e-12	52	69	Model 7 - PC adjusted	2:49144591 0.01	No, no common GWAS hit
EPHB6	7	142552822	142568847	Cis-Reg	Yes	1.91e-10	3.77e-12	0.000827104	1.55e-05	3.19e-06	7.10195e-06	0.231515	40	31	Model 2 - Eigen/CADD-weighted	rs7789303 0.311	Yes	0.00717378	0.00645976	0.130347	0.00793272	0.0371187	0.0120986	0.750098	No
EPHB6	7	142552822	142568847	Cis-Flank	No	9.71864e-11	6.05073e-12	0.000100934	7.97499e-06	8.25244e-08	1.54597e-07	0.0305973	70	70	Model 2 - Eigen/CADD-weighted	rs7789303 0.311	Yes	0.00499856	0.00789883	0.110347	0.0102772	0.0107813	0.0152745	0.709968	No
ERBB2	17	37844166	37886679	Cis-Reg	Yes	6.1e-08	9.7e-07	2.52e-11	1.21e-16	2.44e-15	1.11049e-15	4.8242e-10	54	22	Model 4 - MAF weight - B(1,5)	rs35542329 0.371	Yes	0.00422599	0.0228877	5.46107e-13	2.42695e-13	5.67239e-13	3.15534e-14	8.85541e-14	Yes
ERBB2	17	37844166	37886679	CDS-regions	No	9.76e-06	8.21e-06	0.00335885	1.1e-06	2.46e-06	2.85414e-07	0.00494441	11	5	Model 6 - PC adjusted	rs35542329 0.371	Yes	0.355233	0.161186	0.000570669	0.0459859	0.0266085	0.00132845	0.000127676	No
ERBB2	17	37844166	37886679	Cis-Flank	No	2.45482e-05	4.09975e-05	1.13547e-07	1.42828e-08	3.28102e-08	5.52385e-10	6.808e-06	221	122	Model 6 - PC adjusted	rs35542329 0.371	Yes	0.0185541	0.0199766	3.40318e-10	1.01495e-07	7.24773e-08	6.95451e-13	2.59166e-12	Yes
ERBB4	2	212240441	213403565	Cis-Flank	No	2.41914e-06	3.19472e-06	0.000206392	5.31415e-08	2.79434e-07	1.76367e-07	0.0226812	542	575	Model 4 - MAF weight - B(1,5)		No, no GWAS hit
ERBB4	2	212240441	213403565	Cis-Reg	Yes	8.79e-09	8.82e-08	0.0148438	7.62e-10	3.54e-08	4.74244e-06	0.089916	327	440	Model 4 - MAF weight - B(1,5)		No, no GWAS hit
F2R	5	76011867	76031606	Cis-Flank	Yes	8.35417e-13	2.25093e-13	0.000545756	8.0614e-10	9.47119e-14	3.36199e-14	0.000724657	48	73	Model 6 - PC adjusted	rs2432189 0.452	Yes	0.000188468	0.000138828	0.0197451	0.000616436	8.37025e-05	0.000302197	0.0462989	No
F2R	5	76011867	76031606	CDS-regions	No	1.62e-11	4.01e-11	1.16e-11	1.54e-11	4.12e-08	7.499e-13	7.499e-13	5	0	Model 6 - PC adjusted; Model 7 - PC adjusted	rs2432189 0.452	Yes	1.1864e-10	3.06912e-10	8.50271e-11	1.12761e-10	1.08456e-07	1.26003e-11	1.26003e-11	Yes
F3	1	94994780	95007356	Cis-Flank	Yes	4.13392e-06	6.67558e-06	0.0289205	3.07934e-05	2.03756e-06	1.33617e-06	0.192649	64	55	Model 6 - PC adjusted	rs11274910 0.404	Yes	0.000148594	0.000199588	0.0202813	0.000375559	5.68398e-05	4.31484e-05	0.00368905	No
FABP2	4	120238404	120243545	CDS-regions	No	1.21e-06	4.65e-07	0.0195068	1.91e-07	5.21e-07	3.46695e-07	0.00974416	1	3	Model 4 - MAF weight - B(1,5)	rs7677068 0.336	Yes	0.0540769	0.00987097	0.0892244	0.0246765	0.0363416	0.0131379	0.0750767	No
FABP2	4	120238404	120243545	Cis-Flank	Yes	3.54962e-08	4.68294e-08	0.00364679	5.67931e-05	2.30345e-09	3.4461e-08	0.0027462	25	39	Model 5 - MAF weight - B(0.5,0.5)	rs7677068 0.336	Yes	0.0782985	0.0491504	0.0666117	0.103281	0.062945	0.0271687	0.0217536	No
FABP2	4	120238404	120243545	Cis-Reg	No	1.03e-05	8.74e-05	0.0381516	7.12e-06	9.31e-06	3.78518e-06	0.0178498	9	31	Model 6 - PC adjusted	rs7677068 0.336	Yes	0.349439	0.499388	0.359846	0.375097	0.412673	0.201726	0.134441	No
FAS	10	90750338	90775542	Cis-Reg	Yes	2.01e-06	8.79e-06	0.00299889	1.13e-05	6.13e-07	1.76313e-08	0.173737	23	56	Model 6 - PC adjusted	rs10887882 0.39	Yes	0.0878806	0.421783	0.173424	0.0601694	0.054173	0.0233248	0.514597	No
FCGR2B	1	161632936	161648444	CDS-regions	No	2.99e-06	3.98e-06	3.45e-06	2.99e-06	0.00138654	8.5932e-06	0.794094	1	1	Model 1 - UnweightedModel 4 - MAF weight - B(1,5)	rs4657041 0.535; rs12118043 0.149; rs116205652 0.019	Yes	0.555289	0.727208	0.685017	0.560664	0.79325	0.664602	0.676138	No
FCGR2B	1	161632936	161648444	Cis-Reg	Yes	2.64e-34	7.71e-50	0.000180509	4.06e-49	1.63e-40	2.93374e-33	0.0842366	2	4	Model 2 - Eigen/CADD-weighted	rs4657041 0.535; rs12118043 0.149; rs116205652 0.019	Yes	0.0879174	0.0661237	0.00716793	0.139511	0.0403496	0.00395901	0.00171923	No
FCGR2B	1	161632936	161648444	Cis-Flank	No	2.86213e-08	7.79235e-07	0.00269554	1.76279e-11	1.61561e-08	2.61819e-07	0.0545168	41	49	Model 4 - MAF weight - B(1,5)	rs4657041 0.535; rs12118043 0.149; rs116205652 0.019	Yes	0.808647	0.858448	0.102441	0.567725	0.432227	0.16245	0.0511719	No
FCRL2	1	157715522	157746922	Cis-Flank	No	2.78656e-38	2.46636e-38	1.65877e-09	2.44036e-39	7.19123e-50	1.66173e-55	1.41005e-06	35	20	Model 6 - PC adjusted	rs112537702 0.156	Yes	0.00491772	0.00651284	0.0044153	0.00768271	0.00102305	0.000323582	0.000850917	No
FCRL2	1	157715522	157746922	CDS-regions	No	5.89e-36	3.1e-35	0.00185881	5.56e-35	1.22e-40	2.51301e-48	0.00292637	4	8	Model 6 - PC adjusted	rs112537702 0.156	Yes	0.00162931	7.53808e-05	0.0047921	0.0298536	0.000243269	0.00618335	0.00301251	No
FCRL2	1	157715522	157746922	Cis-Reg	Yes	1.15e-38	1.3e-38	6.82e-05	6.97e-38	1.06e-45	5.52291e-56	5.59351e-06	43	35	Model 6 - PC adjusted	rs112537702 0.156	Yes	0.00195673	0.00130875	0.0367876	0.00355487	0.0020227	7.01914e-05	0.00233413	No
FCRLB	1	161691352	161697933	Cis-Reg	No	6.98e-11	4.38e-12	9.61e-05	4.3e-16	4.59e-12	3.16045e-08	0.0107276	21	22	Model 4 - MAF weight - B(1,5)	rs12040409 0.06	Yes	0.00113798	0.000718707	0.0728339	0.000875262	0.00206321	0.00125529	0.00999849	No
FCRLB	1	161691352	161697933	Cis-Flank	Yes	2.01323e-09	5.27921e-08	1.75865e-15	3.77817e-18	7.77131e-17	7.2944e-19	2.95337e-06	68	54	Model 6 - PC adjusted	rs12040409 0.06	Yes	0.00773251	0.008999	0.0199711	0.00499015	0.00465184	0.00042252	0.00727595	No
FCRLB	1	161691352	161697933	CDS-regions	No	1.03e-08	3.17e-06	0.013222	4.28e-06	6.2e-07	7.05726e-10	0.102362	6	3	Model 6 - PC adjusted	rs12040409 0.06	Yes	0.000413649	9.15357e-05	0.0285057	2.6139e-06	0.000466923	1.99783e-06	0.0595553	Yes
FGF5	4	81187752	81257834	Cis-Flank	Yes	7.57727e-06	1.9266e-06	0.0722779	0.00412396	0.00582045	0.000973145	0.0439939	124	98	Model 2 - Eigen/CADD-weighted	rs16998073 0.390	Yes	0.0431162	0.0491901	0.322027	0.459119	0.357906	0.247334	0.112287	No
FLRT2	14	85996487	86120770	CDS-regions	Yes	6.72e-32	2.54e-29	0.0121619	8.25e-22	7.25e-18	2.11463e-19	0.205239	4	4	Model 1 - Unweighted	rs11291824 0.169; rs12881773 0.115	Yes	0.163471	0.853846	0.141106	0.157608	0.139332	0.24744	0.554269	No
FLRT2	14	85996487	86120770	Cis-Reg	No	1.74e-26	9.94e-18	0.0272123	2.29e-19	6.41e-24	1.38049e-29	7.54512e-05	103	201	Model 6 - PC adjusted	rs11291824 0.169; rs12881773 0.115	Yes	0.0350773	0.0433806	0.511093	0.115127	0.0856066	0.0497472	0.0255596	No
FLRT2	14	85996487	86120770	Cis-Flank	No	4.39883e-21	1.25092e-19	0.00025194	3.4882e-18	1.98723e-22	2.4404e-25	8.27715e-06	146	207	Model 6 - PC adjusted	rs11291824 0.169; rs12881773 0.115	Yes	0.00546311	0.00566013	0.268757	0.0468026	0.0101174	0.00765175	0.0159874	No
FLT4	5	180028505	180076624	CDS-regions	Yes	1.26e-06	0.00800101	0.384752	2.5e-05	0.000110885	1.52652e-06	0.152666	25	14	Model 1 - Unweighted	rs34221241 0.142	Yes	0.105015	0.46931	0.74507	0.590201	0.548819	0.531869	0.499167	No
FOLR3	11	71825914	71850936	Cis-Reg	No	1.2e-54	2.94e-54	4.42e-31	1.49e-41	1.2e-42	2.63327e-53	0.00354183	12	25	Model 1 - Unweighted	rs139130389 0.148	Yes	0.0211064	0.0129211	0.0106853	0.0180221	0.0138594	0.00310221	0.0114786	No
FOLR3	11	71825914	71850936	CDS-regions	Yes	8.01e-82	4.29e-86	2.35e-09	1.12e-73	1.71e-71	4.2344e-76	0.358295	2	3	Model 2 - Eigen/CADD-weighted	rs139130389 0.148	Yes	0.0196986	0.0882711	0.259737	0.0296223	0.176002	0.03028	0.461188	No
FOLR3	11	71825914	71850936	Cis-Flank	No	1.32963e-10	2.25227e-11	4.36427e-13	9.69917e-10	9.61082e-13	1.85853e-17	7.16439e-12	107	70	Model 6 - PC adjusted	rs139130389 0.148	Yes	0.231326	0.202103	0.599355	0.222498	0.359667	0.202985	0.726557	No
FRZB	2	183698001	183731890	CDS-regions	Yes	4.37e-18	1.43e-17	2.27e-15	1.77e-18	2.08e-14	3.37156e-19	0.0062639	7	1	Model 6 - PC adjusted	rs288326 0.046; rs4427983 0.178	Yes	0.404078	0.269933	0.394153	0.403107	0.308205	0.29794	0.29794	No
FRZB	2	183698001	183731890	Cis-Reg	No	0.000143825	0.00014802	4e-07	1e-06	9.01e-07	3.48126e-07	0.000147793	32	22	Model 6 - PC adjusted	rs288326 0.046; rs4427983 0.178	Yes	0.00045652	0.000754651	0.359621	0.0827125	0.000621087	0.0381164	0.172857	No
FRZB	2	183698001	183731890	Cis-Flank	No	2.42009e-05	9.16794e-05	2.97827e-06	0.000736867	7.06414e-06	2.79415e-06	0.0121221	71	45	Model 6 - PC adjusted	rs288326 0.046; rs4427983 0.178	Yes	0.000431801	0.000331287	0.0136333	0.0166582	0.000206097	0.00708353	0.136931	No
GDF15	19	18485540	18499986	Cis-Reg	No	1.84e-07	4.04e-06	0.000299024	1.36e-09	1.76e-08	4.30874e-08	0.00507671	18	33	Model 4 - MAF weight - B(1,5)	rs74180880 0.146	Yes	0.000332347	0.0149931	0.0428211	0.0115358	0.00137554	0.000578497	0.0162261	No
GDF15	19	18485540	18499986	Cis-Flank	Yes	0.00129923	0.000324322	0.0121104	9.51626e-13	5.27491e-05	2.3241e-06	0.0415092	123	93	Model 4 - MAF weight - B(1,5)	rs74180880 0.146	Yes	0.0682641	0.0219178	0.130333	0.00217797	0.0594377	2.02349e-05	0.0321187	No
GFRA1	10	117816435	118032979	Cis-Reg	Yes	1.11e-13	9.27e-18	0.00111051	7.56e-12	5.63e-15	2.29954e-11	0.0372923	94	105	Model 2 - Eigen/CADD-weighted	rs2420255 0.309	Yes	0.000299568	0.0018084	0.0431488	1.20934e-05	6.39333e-05	1.86097e-06	0.0633456	Yes
GLO1	6	38643700	38670917	Cis-Flank	No	1.54345e-32	1.97155e-29	1.10759e-05	1.40555e-17	9.22592e-30	2.00545e-30	0.000443098	59	98	Model 1 - Unweighted	rs4746 0.289	Yes	0.097109	0.0819241	0.48669	0.227201	0.208431	0.189688	0.21612	No
GLO1	6	38643700	38670917	CDS-regions	Yes	4.3e-33	7.56e-37	8.95e-05	4.78e-16	1.38e-33	1.95275e-27	0.783132	2	4	Model 2 - Eigen/CADD-weighted	rs4746 0.289	Yes	0.0363729	0.0505219	0.689138	0.313633	0.305054	0.61251	0.976852	No
GLO1	6	38643700	38670917	Cis-Reg	No	3.21e-27	7.18e-18	0.000114986	3.25e-20	1.52e-29	1.19919e-29	0.0212028	17	32	Model 6 - PC adjusted	rs4746 0.289	Yes	0.0799211	0.0542805	0.74934	0.373115	0.296988	0.579446	0.690004	No
GPC1	2	241375087	241407495	CDS-regions	Yes	3.69e-13	2.91e-17	8.23e-06	1.52e-20	2.54e-19	2.41495e-12	0.788041	5	13	Model 4 - MAF weight - B(1,5)	rs1126920 0.118	Yes	0.0267338	0.0721311	0.856338	0.027258	0.0555234	0.0445147	0.389218	No
GPC1	2	241375087	241407495	Cis-Flank	No	1.15343e-08	2.03515e-06	8.75169e-08	3.6204e-12	3.40085e-12	2.49802e-08	0.353774	67	88	Model 5 - MAF weight - B(0.5,0.5)	rs1126920 0.118	Yes	0.0086426	0.0143766	0.448545	0.0201612	0.0110849	0.00521604	0.190013	No
GPC1	2	241375087	241407495	Cis-Reg	No	1.18e-14	6.38e-10	1.61e-12	3.44e-19	1.46e-19	7.19087e-18	0.00236393	55	99	Model 5 - MAF weight - B(0.5,0.5)	rs1126920 0.118	Yes	0.0033485	0.00727129	0.115041	0.00637779	0.00296297	0.00404901	0.146181	No
GPC5	13	92050860	93525935	Cis-Flank	No	1.16695e-34	1.63098e-37	3.02686e-18	3.96491e-31	8.49561e-42	2.82552e-50	5.20641e-22	390	392	Model 6 - PC adjusted	rs342706 0.336; rs9523330 0.288; rs187104426 0.021	Yes	1.23187e-06	1.35956e-07	2.26129e-06	1.35486e-07	3.1466e-08	5.01312e-16	5.87057e-12	Yes
GPC5	13	92050860	93525935	Cis-Reg	Yes	2.91e-45	7.94e-45	7.63e-17	3.32e-35	5.34e-52	5.40335e-53	1.78677e-08	209	240	Model 6 - PC adjusted	rs342706 0.336; rs9523330 0.288; rs187104426 0.021	Yes	4.21297e-05	0.00011651	0.000148177	7.45118e-05	1.34676e-05	3.61694e-08	1.02336e-06	Yes
GPNMB	7	23275585	23314727	CDS-regions	Yes	2.63e-07	8.83e-30	7.6e-32	1.82e-21	1.94e-10	7.97054e-26	8.03765e-08	16	9	Model 3 - MAF weight - B(1,25)	rs191297708 0.046; rs10227559 0.272	Yes	0.259503	0.0503019	1.07493e-06	0.0466888	0.0190196	5.8656e-05	4.53568e-06	Yes
GPNMB	7	23275585	23314727	Cis-Reg	No	1.49e-08	3.16e-10	0.00192302	6.53e-20	0.00202516	3.35866e-16	0.0104451	87	25	Model 4 - MAF weight - B(1,5)	rs191297708 0.046; rs10227559 0.272	Yes	0.224017	0.476469	0.0339874	0.122346	0.256045	0.0118252	0.0115144	No
GPNMB	7	23275585	23314727	Cis-Flank	No	2.77188e-13	1.96543e-11	1.0261e-07	1.7916e-12	4.29711e-14	6.89924e-24	1.11798e-09	83	72	Model 6 - PC adjusted	rs191297708 0.046; rs10227559 0.272	Yes	0.542636	0.503002	0.00317383	0.4628	0.146616	0.000448032	4.36933e-06	Yes
GRN	17	42422453	42430470	Cis-Reg	Yes	0.000809273	5.66e-07	0.00300276	0.0044824	0.000103851	2.5789e-05	0.000400349	13	17	Model 2 - Eigen/CADD-weighted	rs5848 0.364	Yes	0.0377622	0.127533	0.0575054	0.396732	0.0139449	0.11296	0.0464464	No
GRN	17	42422453	42430470	CDS-regions	No	0.000298531	2.11e-05	0.000126817	0.000203421	5.59e-06	5.16539e-05	0.000176886	8	3	Model 5 - MAF weight - B(0.5,0.5)	rs5848 0.364	Yes	0.00788317	0.00224431	0.00141865	0.111887	0.000428455	0.0423296	0.0164839	No
GRN	17	42422453	42430470	Cis-Flank	No	0.000438185	0.000872863	0.0406465	0.00344161	0.00044585	6.27632e-07	0.000188117	93	66	Model 6 - PC adjusted	rs5848 0.364	Yes	0.0458326	0.0500457	0.154629	0.102382	0.0389823	0.00855416	0.119765	No
GZMB	14	25100159	25103473	Cis-Reg	No	1.39e-11	9e-12	0.358764	6.61e-12	8.42e-12	1.96512e-11	0.640076	14	10	Model 4 - MAF weight - B(1,5)	rs2236337 0.19	Yes	0.00264098	0.00318302	0.949137	0.708415	0.194899	0.801396	0.90037	No
GZMB	14	25100159	25103473	CDS-regions	Yes	5.49e-12	3.46e-12	0.000250314	2.61e-12	1.08e-13	1.83807e-11	0.290788	4	5	Model 5 - MAF weight - B(0.5,0.5)	rs2236337 0.19	Yes	0.137716	0.144006	0.180491	0.149504	0.125428	0.308576	0.335676	No
HAVCR1	5	156456423	156486130	Cis-Flank	No	3.24671e-25	1.46039e-24	0.000839573	3.00044e-10	9.73472e-23	9.15359e-22	0.0424605	34	18	Model 1 - Unweighted	rs4704732 0.288; rs6149307 0.34	Yes	0.127263	0.223013	0.249645	0.431965	0.105691	0.285233	0.226885	No
HAVCR1	5	156456423	156486130	Cis-Reg	Yes	1.11e-28	3.83e-24	0.00596118	1.54e-12	2.97e-26	9.17025e-21	0.189947	21	35	Model 1 - Unweighted	rs4704732 0.288; rs6149307 0.34	Yes	0.107472	0.0293816	0.27985	0.270602	0.169651	0.244102	0.413731	No
HAVCR1	5	156456423	156486130	CDS-regions	No	1.56e-20	0.000828262	0.000146133	9.23e-11	1.07e-20	1.63269e-19	0.393964	5	9	Model 5 - MAF weight - B(0.5,0.5)	rs4704732 0.288; rs6149307 0.34	Yes	0.079083	0.0790036	0.0339453	0.0622172	0.0478554	0.108965	0.331904	No
HBEGF	5	139712427	139726216	Cis-Flank	Yes	5.06744e-06	1.12854e-05	0.111658	9.67479e-05	6.68392e-06	3.69179e-07	0.0424784	86	70	Model 6 - PC adjusted		No, no GWAS hit
HGF	7	81328321	81399754	CDS-regions	Yes	0.1511	1.56e-06	2.76e-08	0.00234161	3.83e-05	3.34918e-06	0.000206447	8	3	Model 3 - MAF weight - B(1,25)		No, no GWAS hit
HSPB1	7	75931860	75933612	Cis-Reg	Yes	2.41e-30	1.8e-15	0.000945468	8.01e-34	2.41e-35	6.07095e-35	0.00113542	18	9	Model 5 - MAF weight - B(0.5,0.5)	rs2868371 0.301	Yes	0.332507	0.0159445	0.0197257	0.0382047	0.0600172	0.0398227	0.0470341	No
HSPB1	7	75931860	75933612	Cis-Flank	No	1.95832e-22	6.3406e-21	2.01492e-06	3.41699e-24	3.28036e-22	1.39608e-28	5.94704e-05	87	46	Model 6 - PC adjusted	rs2868371 0.301	Yes	0.0728254	0.071973	0.0148371	0.0293587	0.0219945	0.000785743	0.0380171	No
HSPG2	1	22148737	22263790	CDS-regions	Yes	1.51e-13	5.07e-13	0.0690103	3.34e-10	7.4e-11	4.90088e-11	0.00121466	69	61	Model 1 - Unweighted	rs4654770 0.196	Yes	0.0108149	0.0587566	0.680136	0.227604	0.148731	0.142265	0.637695	No
HSPG2	1	22148737	22263790	Cis-Reg	No	1.68e-07	3.92e-11	0.0806086	1.78e-10	5.46e-10	1.35617e-07	0.0178953	118	112	Model 2 - Eigen/CADD-weighted	rs4654770 0.196	Yes	0.0216613	0.0306184	0.827758	0.239991	0.167868	0.0946601	0.747969	No
HSPG2	1	22148737	22263790	Cis-Flank	No	8.23038e-07	3.71396e-08	0.0234828	9.59382e-10	1.29632e-07	2.97369e-06	0.0334572	218	175	Model 4 - MAF weight - B(1,5)	rs4654770 0.196	Yes	0.0510253	0.0348356	0.868066	0.433375	0.274444	0.212425	0.968378	No
ICOSLG	21	45642873	45660849	Cis-Flank	No	3.46775e-11	1.79729e-12	7.44107e-06	2.77536e-07	2.11863e-11	1.11034e-11	0.000296753	150	151	Model 2 - Eigen/CADD-weighted	rs2847224 0.422; rs4818888 0.24	Yes	0.828537	0.837906	0.697081	0.921108	0.788728	0.713838	0.556504	No
ICOSLG	21	45642873	45660849	Cis-Reg	Yes	1.3e-14	1.88e-22	0.00114962	1.06e-12	3.94e-15	2.31467e-13	0.0162232	36	31	Model 2 - Eigen/CADD-weighted	rs2847224 0.422; rs4818888 0.24	Yes	0.217034	0.34801	0.611223	0.238336	0.528048	0.235944	0.261305	No
ICOSLG	21	45642873	45660849	CDS-regions	No	2.55e-13	1.4e-11	0.048298	2.33e-11	2.46e-14	9.2319e-13	0.0220369	6	6	Model 5 - MAF weight - B(0.5,0.5)	rs2847224 0.422; rs4818888 0.24	Yes	0.00813	0.00509684	0.270819	0.0454146	0.0518543	0.067381	0.357396	No
IDUA	4	980784	998294	Cis-Reg	No	5.34e-27	3.35e-26	2.69e-13	2.08e-11	4.25e-20	5.8385e-22	1.77753e-06	45	48	Model 1 - Unweighted	rs11936407 0.231; rs59933999 0.274	Yes	1.09535e-05	0.00271292	6.10746e-08	0.00030993	1.37531e-05	3.27145e-05	2.81381e-05	Yes
IDUA	4	980784	998294	CDS-regions	No	2.52e-21	5.7e-22	7.66e-15	4.19e-08	4.55e-14	1.59584e-21	1.47493e-13	11	18	Model 2 - Eigen/CADD-weighted	rs11936407 0.231; rs59933999 0.274	Yes	3.86337e-05	1.54456e-12	3.14897e-07	0.00418143	6.88599e-05	1.35046e-05	2.46454e-06	Yes
IDUA	4	980784	998294	Cis-Flank	Yes	1.98412e-23	1.6342e-24	5.87631e-15	1.2695e-16	1.85774e-28	1.48814e-34	4.22562e-20	142	105	Model 6 - PC adjusted	rs11936407 0.231; rs59933999 0.274	Yes	0.000880901	0.000451565	6.94402e-06	0.00021619	9.82276e-06	2.2943e-06	6.57486e-07	Yes
IFNGR1	6	137518620	137540586	CDS-regions	No	8.12e-09	2.01e-11	8.79e-07	0.000122715	1.54e-09	3.2302e-08	0.441871	2	6	Model 2 - Eigen/CADD-weighted	rs11754268 0.188	Yes	0.00492338	0.00212807	0.00889908	0.00301727	0.00146693	0.00186884	0.378608	No
IFNGR1	6	137518620	137540586	Cis-Flank	Yes	9.63383e-13	1.30043e-12	4.19214e-07	2.57173e-12	3.92896e-13	1.39466e-12	0.502438	55	55	Model 5 - MAF weight - B(0.5,0.5)	rs11754268 0.188	Yes	0.0953297	0.0420598	0.00406545	0.0116166	0.00730416	0.0153773	0.469353	No
IFNGR1	6	137518620	137540586	Cis-Reg	No	2.97e-12	2.51e-11	3.48e-07	2.99e-08	5.74e-10	8.86455e-13	0.00596508	10	17	Model 6 - PC adjusted	rs11754268 0.188	Yes	0.00142521	0.00203745	0.0018376	0.000918591	0.000920512	6.75297e-05	0.0111246	No
IGFBP7	4	57896938	57976551	CDS-regions	Yes	0.00827314	2.82e-13	2.14e-27	2.97e-07	5.31e-22	2.40568e-22	3.0927e-26	3	3	Model 3 - MAF weight - B(1,25)	rs139086128 0.01; rs1718860 0.276	Yes	0.0155881	7.01606e-17	2.13953e-31	3.39677e-08	6.2803e-26	7.42885e-25	7.18026e-30	Yes
IGFBP7	4	57896938	57976551	Cis-Reg	No	2.75e-05	3.06e-05	0.000600994	9.13e-05	2.35e-05	5.39892e-07	0.000429613	49	162	Model 6 - PC adjusted	rs139086128 0.01; rs1718860 0.276	Yes	0.000663364	0.00277418	0.252161	0.000647535	0.000912593	0.000178474	0.0714615	No
IGFBP7	4	57896938	57976551	Cis-Flank	No	8.01814e-07	1.83679e-06	8.75988e-11	6.01323e-06	5.71688e-09	1.26304e-15	3.59132e-14	80	132	Model 6 - PC adjusted	rs139086128 0.01; rs1718860 0.276	Yes	0.011644	0.0239356	1.26776e-06	0.00816219	0.000310802	1.11808e-07	7.45688e-10	Yes
IL10RB	21	34638662	34682492	CDS-regions	No	2.52e-07	0.000253922	0.200987	4.76e-08	1.59e-07	4.55764e-06	0.835972	2	4	Model 4 - MAF weight - B(1,5)	rs8178528 0.424	Yes	0.094537	0.0200099	0.412397	0.192944	0.114472	0.114677	0.321321	No
IL10RB	21	34638662	34682492	Cis-Flank	No	7.91895e-13	2.39504e-12	2.20593e-05	4.44185e-10	2.49048e-13	5.77546e-13	0.0652807	39	63	Model 5 - MAF weight - B(0.5,0.5)	rs8178528 0.424	Yes	0.209779	0.184703	0.652689	0.750795	0.459075	0.221054	0.121829	No
IL10RB	21	34638662	34682492	Cis-Reg	Yes	3.59e-37	8.58e-35	0.00011458	2.15e-14	3.47e-35	4.94594e-40	0.00134139	31	48	Model 6 - PC adjusted	rs8178528 0.424	Yes	0.0288941	0.0601883	0.353839	0.299482	0.0485938	0.178044	0.466613	No
IL12B	5	158741790	158757895	Cis-Reg	No	4.02e-24	1.94e-14	3.43e-07	9.1e-18	4.2e-20	6.25573e-18	0.195895	3	10	Model 1 - Unweighted	rs10043720 0.268	Yes	0.863847	0.691148	0.498028	0.722098	0.18484	0.386411	0.318756	No
IL12B	5	158741790	158757895	CDS-regions	No	3.83e-07	2.7e-07	2.88e-07	3.72e-07	4.39e-07	4.95828e-08	0.157041	2	3	Model 6 - PC adjusted	rs10043720 0.268	Yes	0.380942	0.450702	0.534452	0.390048	0.526973	0.367181	0.391896	No
IL12B	5	158741790	158757895	Cis-Flank	Yes	4.54085e-25	1.35687e-28	2.1437e-12	1.33994e-26	9.60805e-34	1.2035e-36	0.00245999	43	33	Model 6 - PC adjusted	rs10043720 0.268	Yes	0.447652	0.415922	0.0619747	0.259917	0.121412	0.061651	0.179277	No
IL15RA	10	5985601	6020150	CDS-regions	Yes	9.27e-22	4.19e-27	6.44e-05	1.33e-12	1.63e-24	4.00433e-22	0.00207905	13	11	Model 2 - Eigen/CADD-weighted	rs3136630 0.277; rs144173272 0.011	Yes	9.93121e-06	1.02804e-11	0.00011833	0.000152826	1.71531e-06	2.47913e-07	1.30368e-06	Yes
IL15RA	10	5985601	6020150	Cis-Reg	No	4.27e-20	1.34e-18	0.000749098	2.27e-22	8.86e-23	1.5856e-19	0.0407722	74	75	Model 5 - MAF weight - B(0.5,0.5)	rs3136630 0.277; rs144173272 0.011	Yes	6.22972e-05	5.88383e-06	0.0439698	3.3955e-05	3.50157e-05	1.00201e-05	0.0436681	Yes
IL15RA	10	5985601	6020150	Cis-Flank	No	1.66728e-10	1.06275e-11	1.8519e-06	3.68043e-12	9.95335e-15	8.14308e-17	1.63569e-05	56	78	Model 6 - PC adjusted	rs3136630 0.277; rs144173272 0.011	Yes	0.00538206	0.00280312	1.20292e-06	0.000452992	9.83234e-05	2.7515e-11	1.16713e-11	Yes
IL16	15	81451915	81606399	Cis-Reg	Yes	0.000581308	8.49e-06	6.9e-19	6.38e-10	2.17e-07	2.04827e-10	0.000252599	151	143	Model 3 - MAF weight - B(1,25)	rs17875509 0.068	Yes	0.467006	0.454018	0.293451	0.248426	0.299978	0.288925	0.361577	No
IL16	15	81451915	81606399	Cis-Flank	No	1.4098e-06	4.02092e-06	2.9804e-08	1.28907e-14	1.1096e-13	8.47114e-14	0.000551518	50	64	Model 4 - MAF weight - B(1,5)	rs17875509 0.068	Yes	0.229113	0.208595	0.114987	0.12471	0.139136	0.107426	0.137544	No
IL16	15	81451915	81606399	CDS-regions	No	2.27e-13	0.00025758	1.47e-15	5.93e-17	3.15e-17	3.63564e-15	0.158413	1	11	Model 5 - MAF weight - B(0.5,0.5)	rs17875509 0.068	Yes	0.530541	0.95178	0.77081	0.478888	0.584809	0.347286	0.216594	No
IL17D	13	21276265	21297237	Cis-Reg	No	1.62e-06	2.88e-07	0.156061	0.000108374	2.81e-06	0.000131299	0.158621	34	24	Model 2 - Eigen/CADD-weighted	rs12867345 0.416	Yes	0.000513718	4.54515e-05	0.133776	0.000126675	0.000186939	0.000210023	0.263148	No
IL17D	13	21276265	21297237	Cis-Flank	Yes	2.83585e-10	2.18917e-10	0.0236106	1.67887e-08	8.33601e-12	1.10991e-07	0.0457703	50	35	Model 5 - MAF weight - B(0.5,0.5)	rs12867345 0.416	Yes	0.000387647	0.000514854	0.152956	0.000312975	0.000182235	8.99128e-05	0.0841445	No
IL17RA	22	17565843	17596584	CDS-regions	Yes	1.24e-70	5.92e-77	1.62e-27	3.42e-39	1.58e-72	2.21865e-63	2.73574e-06	11	11	Model 2 - Eigen/CADD-weighted	rs4819959 0.486; rs2241044 0.424; rs2241046 0.22; rs879575 0.164; rs144322196 0.057; 22:17477147 0.028; rs142591902 0.031	Yes	0.00737504	0.144683	0.138796	0.0681537	0.120453	0.0381184	0.111211	No
IL17RA	22	17565843	17596584	Cis-Flank	No	6.76269e-41	1.83134e-46	6.91841e-20	8.25417e-37	1.43029e-45	3.64397e-40	3.54959e-07	31	63	Model 2 - Eigen/CADD-weighted	rs4819959 0.486; rs2241044 0.424; rs2241046 0.22; rs879575 0.164; rs144322196 0.057; 22:17477147 0.028; rs142591902 0.031	Yes	0.00558745	0.00767787	0.0591814	0.025799	0.00210271	0.0050222	0.0171386	No
IL17RA	22	17565843	17596584	Cis-Reg	No	1.44e-43	8.42e-11	1.12e-37	1.57e-63	1.54e-57	1.77221e-71	4.16037e-14	27	50	Model 6 - PC adjusted	rs4819959 0.486; rs2241044 0.424; rs2241046 0.22; rs879575 0.164; rs144322196 0.057; 22:17477147 0.028; rs142591902 0.031	Yes	0.0331354	0.0119127	0.000357204	0.00144601	0.00140183	0.000367393	0.00738635	No
IL18R1	2	102927988	103015235	Cis-Reg	No	7.59e-28	1.9e-24	2.22e-20	9.56e-42	3.36e-31	1.70617e-45	7.17656e-10	47	111	Model 6 - PC adjusted	rs917997 0.244; rs12999517 0.17	Yes	2.01642e-06	1.61132e-06	0.0004389	1.68448e-06	1.34382e-06	5.44778e-10	0.000152885	Yes
IL18R1	2	102927988	103015235	Cis-Flank	Yes	2.81665e-66	1.95168e-72	2.38579e-08	8.01095e-73	5.2419e-74	9.33842e-90	8.99035e-07	54	66	Model 6 - PC adjusted	rs917997 0.244; rs12999517 0.17	Yes	2.54981e-06	2.12697e-06	0.00188508	1.24842e-06	1.43693e-06	4.37697e-10	0.000557428	Yes
IL18R1	2	102927988	103015235	CDS-regions	No	1.08e-43	1.21e-27	0.00645719	1.61e-08	4.35e-43	1.44325e-44	0.00487076	4	3	Model 6 - PC adjusted	rs917997 0.244; rs12999517 0.17	Yes	7.50621e-06	8.30562e-06	0.578541	2.18612e-05	2.58382e-05	6.94085e-06	0.499996	Yes
IL1R1	2	102681003	102796334	Cis-Reg	Yes	1.2e-06	1.15e-06	0.0453221	1.6e-05	9.26e-07	1.8738e-05	0.263181	147	156	Model 5 - MAF weight - B(0.5,0.5)	rs1004548 0.487	Yes - Not GWAS significant	0.376748	0.360136	0.17604	0.173222	0.171747	0.00085499	0.00679002	No
IL1R2	2	102608305	102645006	CDS-regions	No	1.52e-05	1.55e-05	0.0850776	1.42e-05	0.00188404	9.04708e-08	0.0204373	5	1	Model 6 - PC adjusted	rs2310170 0.452	Yes	0.414809	0.561414	0.109959	0.307614	0.171583	0.242426	0.0944507	No
IL1R2	2	102608305	102645006	Cis-Reg	Yes	2.35e-48	5.65e-47	1.07e-11	9.8e-26	1.76e-42	2.04347e-53	1.55979e-05	50	59	Model 6 - PC adjusted	rs2310170 0.452	Yes	0.00334439	0.0133389	0.0348228	0.00424551	0.00160414	0.0183448	0.0891357	No
IL1R2	2	102608305	102645006	Cis-Flank	No	4.07743e-40	4.72241e-42	1.60872e-06	4.55438e-38	1.72215e-48	7.0621e-49	0.0198834	54	53	Model 6 - PC adjusted	rs2310170 0.452	Yes	0.00245251	0.00155117	0.0417923	0.000100456	0.000940118	0.00104598	0.144221	No
IL1RL1	2	102927961	102968497	CDS-regions	No	5.19e-09	2.9e-05	5.95e-05	1.16e-13	5.13e-11	3.65572e-12	0.000255006	11	11	Model 4 - MAF weight - B(1,5)	rs1420101 0.298; rs11676124 0.449	Yes	0.152236	0.12205	0.247731	0.312578	0.0555791	0.077439	0.0666546	No
IL1RL1	2	102927961	102968497	Cis-Flank	No	6.65685e-26	1.52426e-23	1.25488e-07	2.20559e-31	4.85514e-30	5.70124e-31	0.0118011	44	51	Model 4 - MAF weight - B(1,5)	rs1420101 0.298; rs11676124 0.449	Yes	0.0432792	0.046472	0.00201708	0.046229	0.026767	0.000620068	0.00224749	No
IL1RL1	2	102927961	102968497	Cis-Reg	Yes	1.13e-46	1.46e-50	2.55e-06	1.35e-23	7.97e-49	5.92803e-54	0.00793782	26	64	Model 6 - PC adjusted	rs1420101 0.298; rs11676124 0.449	Yes	0.0960665	0.0391581	0.0212273	0.0224451	0.0442481	0.00313046	0.103837	No
IL1RL2	2	102803432	102856462	Cis-Reg	Yes	2.29e-16	1.67e-16	0.0058723	1.87e-12	3.14e-19	3.34793e-18	0.0363699	33	26	Model 5 - MAF weight - B(0.5,0.5)	rs12474258 0.486	Yes	0.00855293	0.00181579	0.164977	0.000170113	0.00361968	6.18376e-05	0.387372	No
IL1RL2	2	102803432	102856462	Cis-Flank	No	1.78424e-13	7.2622e-13	8.87783e-05	7.89704e-12	6.07726e-15	4.98097e-15	0.0681674	49	52	Model 6 - PC adjusted	rs12474258 0.486	Yes	0.0339572	0.0333521	0.0434362	0.00113027	0.011399	0.000504413	0.260361	No
IL2RA	10	6052651	6104288	CDS-regions	No	1.74e-07	2.47e-14	3.13e-15	2e-08	3.93e-13	2.42916e-13	0.637811	5	6	Model 3 - MAF weight - B(1,25)	rs12722497 0.065; rs12722588 0.143; rs72650666 0.026	Yes	1.76148e-06	5.86529e-07	0.170838	0.00835059	0.000141442	0.00885877	0.272815	Yes
IL2RA	10	6052651	6104288	Cis-Reg	Yes	6.84e-31	2.26e-19	7.63e-07	2.24e-45	4.07e-42	3.6661e-35	0.00641134	67	93	Model 4 - MAF weight - B(1,5)	rs12722497 0.065; rs12722588 0.143; rs72650666 0.026	Yes	7.95075e-05	0.000191026	0.0624749	0.000691671	8.69581e-05	0.00129146	0.313727	No
IL2RA	10	6052651	6104288	Cis-Flank	No	8.65524e-18	2.01844e-13	1.32119e-05	3.19083e-20	8.40995e-22	4.37317e-18	0.000373085	81	95	Model 5 - MAF weight - B(0.5,0.5)	rs12722497 0.065; rs12722588 0.143; rs72650666 0.026	Yes	6.14004e-05	0.000291413	0.00997675	6.63449e-05	6.21498e-06	0.000144094	0.0309241	Yes
IL4R	16	27324988	27376099	Cis-Flank	No	7.7681e-08	2.75981e-07	0.182322	9.8762e-07	1.60603e-07	9.29789e-07	0.442631	69	62	Model 1 - Unweighted	rs12927172 0.44	Yes	0.0213188	0.0263359	0.207328	0.00568008	0.0382731	0.00207221	0.0864244	No
IL4R	16	27324988	27376099	CDS-regions	No	8.56e-08	2.77e-06	0.281717	2.84e-07	1.81e-07	6.95413e-07	0.368236	14	16	Model 1 - Unweighted	rs12927172 0.44	Yes	0.000303703	0.00289501	0.24199	0.000107707	0.000446708	2.97623e-05	0.0897483	No
IL4R	16	27324988	27376099	Cis-Reg	Yes	1.37e-07	3.56e-09	0.113189	3.96e-05	2.9e-07	1.94375e-06	0.374505	63	69	Model 2 - Eigen/CADD-weighted	rs12927172 0.44	Yes	0.0171081	0.00331425	0.333654	0.00391149	0.0182261	0.00280524	0.377162	No
IL5RA	3	3108009	3168297	CDS-regions	No	6.34e-10	2.96e-05	0.210034	1.89e-09	7.2e-08	1.30072e-08	0.571255	5	5	Model 1 - Unweighted	rs1695315 0.302; rs3804790 0.124; rs183422392 0.019	Yes	1.72968e-08	0.000911541	0.0796403	8.08798e-07	1.0295e-06	1.49981e-06	0.290227	Yes
IL5RA	3	3108009	3168297	Cis-Reg	Yes	3.2e-11	5.44e-05	6.17e-07	3.3e-12	5.17e-13	4.52251e-15	0.000140316	59	101	Model 6 - PC adjusted	rs1695315 0.302; rs3804790 0.124; rs183422392 0.019	Yes	2.08299e-05	0.000731237	4.60646e-05	0.000347303	2.1375e-05	1.43084e-11	2.24198e-08	Yes
IL5RA	3	3108009	3168297	Cis-Flank	No	8.09873e-05	4.38485e-05	1.68244e-05	1.8061e-06	2.0552e-06	2.38784e-07	0.0222038	114	124	Model 6 - PC adjusted	rs1695315 0.302; rs3804790 0.124; rs183422392 0.019	Yes	0.00281176	0.00171552	0.000570662	0.000225935	0.000282159	1.06523e-07	0.0115777	Yes
IL6R	1	154377668	154441926	CDS-regions	No	9.99e-97	1.07e-20	0.305845	1.06e-30	1.07e-85	1.40497e-71	0.256367	7	4	Model 1 - Unweighted	rs12126142 0.337; rs12047973 0.216; rs1386821 0.225	Yes	0.566806	0.284526	0.460042	0.612434	0.174171	0.612628	0.648584	No
IL6R	1	154377668	154441926	Cis-Flank	No	1.95219e-86	1.21547e-81	7.34221e-41	2.54734e-42	2.62278e-88	5.33679e-111	1.99707e-19	83	72	Model 6 - PC adjusted	rs12126142 0.337; rs12047973 0.216; rs1386821 0.225	Yes	0.303362	0.217286	0.1716	0.23568	0.590908	0.152182	0.13552	No
IL6R	1	154377668	154441926	Cis-Reg	Yes	6.08e-121	3.71e-100	2.93e-18	3.39e-121	1.78e-148	2.31636e-153	8.08677e-07	70	42	Model 6 - PC adjusted	rs12126142 0.337; rs12047973 0.216; rs1386821 0.225	Yes	0.0333582	0.0116734	0.339203	0.0390209	0.20931	0.10026	0.469114	No
ITGB2	21	46305867	46351904	CDS-regions	Yes	2.93e-07	0.000981725	0.173682	1.49e-05	3.41e-07	7.89684e-11	0.0109158	17	12	Model 6 - PC adjusted	rs760462 0.266	Yes	0.0159752	0.0943499	0.154194	0.100938	0.0153342	0.0212901	0.0327727	No
ITGB2	21	46305867	46351904	Cis-Reg	No	4.83e-08	6.45e-06	0.0165393	4.22e-06	2.29e-07	1.56664e-08	0.0256473	101	123	Model 6 - PC adjusted	rs760462 0.266	Yes	0.00139194	0.00393702	0.293194	0.010885	0.00263171	0.000765889	0.0471482	No
ITGB5	3	124480794	124620265	CDS-regions	Yes	0.000655795	1.4e-12	1.26e-05	1.72e-07	9.06e-07	2.09085e-07	1.06186e-05	15	8	Model 2 - Eigen/CADD-weighted	rs17282057 0.08	Yes	0.161	0.174375	0.507541	0.236234	0.390138	0.101734	0.348774	No
ITGB5	3	124480794	124620265	Cis-Flank	No	6.16959e-05	0.000100052	5.38853e-06	1.76965e-06	2.17715e-06	1.80043e-10	1.00937e-06	129	137	Model 6 - PC adjusted	rs17282057 0.08	Yes	0.00604612	0.00943467	0.499245	0.0696974	0.0238837	0.06224	0.201723	No
ITGB5	3	124480794	124620265	Cis-Reg	No	0.000329637	0.000555283	2.37e-06	1.47e-09	7.31e-08	5.25069e-10	3.47112e-07	189	178	Model 6 - PC adjusted	rs17282057 0.08	Yes	0.0117009	0.00422931	0.247812	0.0418628	0.02604	0.0311686	0.140087	No
KDR	4	55944643	55991756	CDS-regions	Yes	1.67e-11	8.84e-14	3.51e-27	8.71e-25	7.96e-24	8.65875e-26	0.0394751	11	11	Model 3 - MAF weight - B(1,25)	rs34231037 0.044	Yes	1.56915e-05	6.19974e-07	0.00104194	5.71192e-07	6.31662e-07	2.92077e-07	0.0268609	Yes
KDR	4	55944643	55991756	Cis-Flank	No	4.54536e-07	2.0557e-06	7.60778e-06	2.00257e-05	1.18007e-08	1.25813e-07	0.0659383	93	100	Model 5 - MAF weight - B(0.5,0.5)	rs34231037 0.044	Yes	2.3009e-06	9.4509e-06	0.00693736	0.000164986	1.16516e-06	4.92483e-06	0.0470084	Yes
KLK11	19	51525471	51531295	CDS-regions	Yes	2.47e-09	1.21e-24	7.16e-37	8.23e-27	5.11e-30	1.27693e-21	0.114955	3	6	Model 3 - MAF weight - B(1,25)	rs117268623 0.025	Yes	8.52032e-06	6.51998e-11	6.86962e-10	4.39777e-13	3.52641e-11	1.87778e-09	0.207189	Yes
KLK11	19	51525471	51531295	Cis-Reg	No	0.000213777	4.98e-05	6.65e-29	4.29e-13	1.85e-11	2.36494e-11	0.631138	16	20	Model 3 - MAF weight - B(1,25)	rs117268623 0.025	Yes	0.00456685	0.0440819	1.88516e-08	4.40376e-07	5.899e-05	9.30366e-07	0.672817	Yes
KLK11	19	51525471	51531295	Cis-Flank	No	0.000164792	0.000164923	3.28044e-07	7.52816e-09	5.30166e-07	2.55775e-07	0.043056	57	62	Model 4 - MAF weight - B(1,5)	rs117268623 0.025	Yes	0.0746168	0.0512283	0.519077	0.0092691	0.119171	0.0103879	0.584039	No
KLK13	19	51559462	51568371	CDS-regions	No	0.00136999	2.28e-10	4.09e-10	4.75e-08	4.83e-08	2.42224e-05	0.35177	2	4	Model 2 - Eigen/CADD-weighted	rs3760739 0.439	Yes	0.00899459	1.87809e-06	5.15718e-06	4.80131e-05	4.04148e-05	0.00229503	0.198039	Yes
KLK13	19	51559462	51568371	Cis-Reg	No	0.00923135	0.0904594	8.36e-08	1.95e-06	8.73e-06	0.000823596	0.451394	10	11	Model 3 - MAF weight - B(1,25)	rs3760739 0.439	Yes	0.0113979	0.0485185	4.33797e-05	0.000545376	0.000509993	0.00499439	0.207347	No
KLK13	19	51559462	51568371	Cis-Flank	Yes	3.73708e-09	6.66568e-10	8.24937e-08	4.42809e-10	7.138e-12	7.64389e-07	0.617851	50	56	Model 5 - MAF weight - B(0.5,0.5)	rs3760739 0.439	Yes	0.0161955	0.0218561	8.33087e-05	1.33568e-05	0.000690986	0.000395262	0.285699	Yes
KLK14	19	51580751	51587502	CDS-regions	Yes	7.6e-07	0.0182813	0.451328	2.26e-05	9.7e-07	1.97971e-06	0.159234	4	3	Model 1 - Unweighted	rs2569491 0.3	Yes	0.000157339	0.00173108	0.016231	0.000131277	0.00018045	1.94303e-05	0.00379748	No
KLK14	19	51580751	51587502	Cis-Reg	No	0.00136579	0.00124046	5.89e-05	8.8e-06	2.36e-05	9.49993e-07	3.8452e-05	9	14	Model 6 - PC adjusted	rs2569491 0.3	Yes	0.0141618	0.00460889	0.00964645	0.0306336	0.00600606	0.00385641	0.00604031	No
KLK8	19	51499262	51505967	Cis-Reg	Yes	0.00358161	0.00630994	0.000118453	7.41e-08	4.71e-05	7.77284e-06	0.100089	17	16	Model 4 - MAF weight - B(1,5)	rs74705037 0.06	Yes	0.295307	0.436241	0.16209	0.194634	0.444546	0.146519	0.212008	No
KLK8	19	51499262	51505967	Cis-Flank	No	0.0155606	0.00960754	0.000418377	2.19286e-07	0.000431165	5.18094e-05	0.319387	59	59	Model 4 - MAF weight - B(1,5)	rs74705037 0.06	Yes	0.0896677	0.126691	0.330792	0.0943561	0.145696	0.0381059	0.244288	No
LAIR2	19	55009099	55021897	Cis-Flank	No	7.44292e-15	5.04524e-10	4.68384e-09	1.55618e-31	1.02507e-25	6.11477e-22	0.00139485	46	72	Model 4 - MAF weight - B(1,5)	rs73063845 0.081; rs148035216 0.044; rs73070113 0.062; rs59342471 0.124; rs146104402 0.013; rs10409178 0.064	Yes	0.127501	0.189442	0.0159806	0.00925134	0.0190314	0.00065621	0.0248378	No
LAIR2	19	55009099	55021897	CDS-regions	Yes	9.55e-19	1.91e-20	2.72e-20	2.82e-30	9.7e-34	9.35938e-34	NA	0	6	Model 6 - PC adjusted	rs73063845 0.081; rs148035216 0.044; rs73070113 0.062; rs59342471 0.124; rs146104402 0.013; rs10409178 0.064	Yes	0.00172523	0.00169113	0.00185785	0.00127695	0.000238121	0.00591785	NA	No
LAIR2	19	55009099	55021897	Cis-Reg	No	1.25e-11	7.89e-19	8.8e-17	1.56e-12	1.22e-15	2.88608e-23	2.50422e-15	14	26	Model 6 - PC adjusted	rs73063845 0.081; rs148035216 0.044; rs73070113 0.062; rs59342471 0.124; rs146104402 0.013; rs10409178 0.064	Yes	0.00315112	0.00844374	3.11574e-07	0.00182814	1.53555e-05	1.67888e-05	3.49162e-05	Yes
LAYN	11	111411004	111432470	Cis-Reg	No	3.79e-40	2.66e-67	2.1e-05	1.56e-55	5.35e-32	5.46874e-54	0.218746	27	8	Model 2 - Eigen/CADD-weighted	11:111391081 0.067; rs4581484 0.307	Yes	0.168321	0.193253	0.16272	0.133186	0.345452	0.0212081	0.332066	No
LAYN	11	111411004	111432470	CDS-regions	Yes	7.9e-67	2.24e-66	3.24e-23	1.79e-68	1.95e-48	1.06768e-73	0.299306	4	1	Model 6 - PC adjusted	11:111391081 0.067; rs4581484 0.307	Yes	0.344737	0.362451	0.327699	0.341826	0.339095	0.521411	0.521411	No
LGALS1	22	38071614	38075813	CDS-regions	Yes	3.39e-10	1.17e-17	1.28e-21	5.54e-12	7.01e-22	1.52231e-27	7.70356e-20	4	3	Model 6 - PC adjusted	rs139136100 0.012; rs13058368 0.478	Yes	0.00122432	9.11083e-14	1.55989e-19	1.21526e-06	1.2924e-14	2.17842e-20	3.05474e-24	Yes
LGALS1	22	38071614	38075813	Cis-Reg	No	5.93e-12	1.03e-09	2.43e-18	1.47e-06	9.33e-17	5.8595e-24	2.21154e-17	15	7	Model 6 - PC adjusted	rs139136100 0.012; rs13058368 0.478	Yes	0.0061103	0.0102332	1.01282e-15	0.00304101	1.06268e-06	1.19061e-13	5.20426e-22	Yes
LGALS1	22	38071614	38075813	Cis-Flank	No	2.55893e-09	2.78456e-07	0.00204016	0.000126467	1.79414e-07	6.61315e-13	9.68419e-05	117	104	Model 6 - PC adjusted	rs139136100 0.012; rs13058368 0.478	Yes	0.0976535	0.09825	0.0174904	0.232713	0.0827669	0.000443913	4.88708e-06	Yes
LGALS3	14	55590827	55612131	Cis-Reg	No	1.23e-18	3.49e-18	3.6e-08	8.34e-30	8.65e-25	1.70413e-26	0.12858	38	32	Model 4 - MAF weight - B(1,5)	rs79109213 0.07; rs3742566 0.494	Yes	0.177354	0.21182	0.0653048	0.0565103	0.259385	0.000341235	0.705293	No
LGALS3	14	55590827	55612131	CDS-regions	No	2.33e-21	3.11e-25	1.16e-06	1.21e-25	1.28e-27	3.25157e-33	0.00781862	5	4	Model 6 - PC adjusted	rs79109213 0.07; rs3742566 0.494	Yes	0.737024	0.251173	0.508628	0.50362	0.621408	0.200526	0.0827584	No
LGALS3	14	55590827	55612131	Cis-Flank	Yes	1.13303e-21	2.2692e-19	1.35929e-20	7.99266e-25	4.36237e-35	2.06786e-35	0.0659786	76	62	Model 6 - PC adjusted	rs79109213 0.07; rs3742566 0.494	Yes	0.0853056	0.0362312	0.160456	0.0329444	0.108075	7.22054e-05	0.349899	No
LGALS8	1	236681299	236716281	Cis-Flank	No	3.31998e-66	1.57855e-65	5.2101e-05	8.33026e-72	1.1795e-73	2.42976e-73	0.069268	65	76	Model 5 - MAF weight - B(0.5,0.5)	rs11807205 0.285	Yes	0.029094	0.0145208	0.108659	0.00291499	0.0336253	0.000499169	0.373516	No
LGALS8	1	236681299	236716281	CDS-regions	No	4.25e-67	3.36e-66	5.86e-08	1.42e-68	6.92e-70	1.52904e-85	1.32148e-08	4	13	Model 6 - PC adjusted	rs11807205 0.285	Yes	0.000413957	0.000375995	2.67928e-06	7.32613e-05	3.25907e-07	3.00146e-06	9.45243e-06	Yes
LGALS8	1	236681299	236716281	Cis-Reg	Yes	5.94e-67	3.26e-68	1.33e-08	1.27e-68	7.63e-68	9.91741e-87	1.76107e-05	52	164	Model 6 - PC adjusted	rs11807205 0.285	Yes	0.00286305	0.00083031	0.000344321	0.000138141	1.12865e-05	4.29026e-07	0.00324737	Yes
LGALS9	17	25956823	25976586	Cis-Flank	No	2.43406e-29	1.31307e-27	1.33214e-06	5.11797e-26	3.95605e-33	1.47081e-40	0.000148983	51	64	Model 6 - PC adjusted	rs4794979 0.199	Yes	0.0516019	0.0664396	0.127598	0.0543986	0.041859	0.0137854	0.34154	No
LGALS9	17	25956823	25976586	Cis-Reg	Yes	1.63e-31	1.33e-30	0.0479062	2.05e-31	2.29e-32	2.61497e-42	0.212454	31	42	Model 6 - PC adjusted	rs4794979 0.199	Yes	0.0114143	0.0384006	0.601665	0.0402508	0.105076	0.0100954	0.725148	No
LGALS9	17	25956823	25976586	CDS-regions	No	5.67e-31	9.54e-26	0.24906	3.63e-31	1.47e-31	6.04285e-32	0.757982	1	2	Model 6 - PC adjusted	rs4794979 0.199	Yes	0.00244604	0.00229717	0.31929	0.00302324	0.0569867	0.00351354	0.262847	No
LRPAP1	4	3508102	3534286	Cis-Flank	No	6.36344e-06	7.94713e-06	0.0013013	2.22908e-05	4.46062e-07	1.88639e-07	0.0499874	116	121	Model 6 - PC adjusted	rs1054661 0.418	Yes	0.249289	0.244872	0.00842342	0.0701883	0.0298657	0.00154673	0.0173578	No
LRPAP1	4	3508102	3534286	Cis-Reg	Yes	2.82e-05	0.000707783	0.000246398	2.49e-05	3.47e-06	1.078e-07	7.83794e-05	50	57	Model 6 - PC adjusted	rs1054661 0.418	Yes	0.205602	0.111906	0.00578597	0.130961	0.0734099	0.000857179	0.00133812	No
LRPAP1	4	3508102	3534286	CDS-regions	No	0.000107003	5e-05	6.44e-06	7.1e-05	1.38e-06	1.85529e-07	3.91048e-06	12	8	Model 6 - PC adjusted	rs1054661 0.418	Yes	0.0999676	0.00528553	0.000138861	0.0164681	0.00217684	1.14534e-05	7.41739e-06	Yes
LTA	6	31539830	31542101	CDS-regions	Yes	4.38e-06	0.0225405	1.32e-28	2.86e-17	1.01e-19	8.30647e-22	NA	0	4	Model 3 - MAF weight - B(1,25)	rs2229092 0.028	Yes	0.000623736	0.000104094	0.029288	0.0171429	0.00133279	0.00794531	NA	No
LTA	6	31539830	31542101	Cis-Reg	No	9.37e-08	3.8e-07	0.000906339	5.05e-07	1.78e-11	2.00169e-12	9.41544e-05	9	10	Model 6 - PC adjusted	rs2229092 0.028	Yes	1.46626e-06	1.67631e-05	0.00032642	0.000265534	4.78361e-07	3.78326e-05	0.0148593	Yes
LTA	6	31539830	31542101	Cis-Flank	No	6.67963e-06	4.47257e-06	6.46715e-08	4.38507e-08	1.25321e-10	2.82573e-13	1.82856e-09	152	134	Model 6 - PC adjusted	rs2229092 0.028	Yes	6.81527e-05	2.18168e-05	0.00127664	0.000111751	1.10327e-05	2.87316e-05	0.01875	Yes
LTBR	12	6484210	6500737	CDS-regions	Yes	3.29e-21	7.39e-22	0.0361307	1.82e-06	3.9e-24	5.71516e-22	0.262235	4	4	Model 5 - MAF weight - B(0.5,0.5)	rs5796234 0.436	Yes	0.027846	0.0045096	0.281324	0.0661529	0.138596	0.0535344	0.712177	No
LTBR	12	6484210	6500737	Cis-Flank	No	6.25017e-12	7.34023e-12	4.10581e-05	5.59723e-08	1.82086e-12	1.90643e-11	0.00130786	117	127	Model 5 - MAF weight - B(0.5,0.5)	rs5796234 0.436	Yes	0.0635372	0.125164	0.2755	0.0986198	0.051154	0.000237031	0.0076567	No
LTBR	12	6484210	6500737	Cis-Reg	No	1.16e-21	6.66e-22	0.00356298	7.51e-06	7.93e-24	1.73485e-21	0.00034972	38	28	Model 5 - MAF weight - B(0.5,0.5)	rs5796234 0.436	Yes	0.0566328	0.109518	0.00229056	0.0539094	0.0089546	9.4502e-05	1.03712e-05	Yes
LY9	1	160765863	160798051	Cis-Flank	No	9.30713e-18	2.04537e-17	0.00683126	1.85944e-10	1.43308e-17	4.43168e-15	0.0112209	61	67	Model 1 - Unweighted	rs183360985 0.037; rs474918 0.273	Yes	0.0312785	0.0377282	0.351287	0.0824029	0.0610563	0.0221767	0.119897	No
LY9	1	160765863	160798051	Cis-Reg	No	8.49e-19	8.71e-14	1.04e-47	2.35e-28	3.99e-25	4.10111e-27	0.00122414	24	31	Model 3 - MAF weight - B(1,25)	rs183360985 0.037; rs474918 0.273	Yes	0.0777489	0.227925	0.00861937	0.00369695	0.0289751	0.000252317	0.015368	No
LY9	1	160765863	160798051	CDS-regions	Yes	1.47e-16	1.34e-47	9.5e-48	4.97e-51	5.72e-29	3.57303e-23	0.379718	6	8	Model 4 - MAF weight - B(1,5)	rs183360985 0.037; rs474918 0.273	Yes	0.0959967	0.00416093	0.912129	0.151742	0.455855	0.140128	0.822793	No
LYPD3	19	43964938	43969812	Cis-Reg	No	2.08e-05	2.39e-05	0.186689	2.7e-07	2.51e-06	6.26826e-06	0.382319	7	13	Model 4 - MAF weight - B(1,5)	rs2599442 0.169	Yes	0.177888	0.205108	0.164498	0.063712	0.186225	5.9142e-05	0.509536	No
LYPD3	19	43964938	43969812	Cis-Flank	Yes	0.00156994	0.00313784	2.87494e-05	5.61539e-09	2.112e-05	2.40175e-09	1.25098e-06	40	48	Model 6 - PC adjusted	rs2599442 0.169	Yes	0.0336334	0.0352762	0.0029013	0.00409425	0.00999354	2.09694e-12	1.43937e-09	Yes
MATN3	2	20191871	20212455	Cis-Reg	Yes	4.48e-12	1.58e-09	0.00146898	8.35e-07	4.04e-12	1.04691e-11	0.0211208	18	19	Model 5 - MAF weight - B(0.5,0.5)	rs10178256 0.483	Yes	0.0558569	0.130121	0.0761208	0.0744223	0.0460115	0.0123887	0.0264079	No
MATN3	2	20191871	20212455	Cis-Flank	No	3.69136e-07	2.83205e-07	7.86056e-05	3.20003e-05	7.5146e-08	2.40047e-07	0.00794829	66	83	Model 5 - MAF weight - B(0.5,0.5)	rs10178256 0.483	Yes	0.223789	0.273413	0.0449613	0.0625091	0.0855421	0.00679967	0.257219	No
MATN3	2	20191871	20212455	CDS-regions	No	6.07e-09	5.81e-08	0.0197941	6.68e-05	2.12e-08	5.26182e-10	0.00892704	2	5	Model 6 - PC adjusted	rs10178256 0.483	Yes	0.0899139	0.0482673	0.148933	0.065418	0.0748421	0.197164	0.200651	No
MDGA1	6	37598454	37667082	Cis-Flank	Yes	2.59392e-50	1.56281e-47	3.56957e-25	3.65527e-45	1.08054e-62	3.96773e-57	3.18358e-05	146	161	Model 5 - MAF weight - B(0.5,0.5)	rs56343594 0.486; 6:37587208 0.03; 6:38971524 0.011; rs7745284 0.281	Yes	7.45736e-05	1.55605e-05	2.93608e-07	2.72725e-08	4.42781e-08	1.13625e-11	5.82954e-05	Yes
MDGA1	6	37598454	37667082	CDS-regions	No	9.36e-27	1.55e-21	1.96e-06	7.82e-28	2.68e-31	3.03008e-30	0.00384057	10	12	Model 5 - MAF weight - B(0.5,0.5)	rs56343594 0.486; 6:37587208 0.03; 6:38971524 0.011; rs7745284 0.281	Yes	3.97664e-05	0.00449788	0.00132576	1.03431e-06	2.74198e-07	6.88187e-07	0.0130538	Yes
MDGA1	6	37598454	37667082	Cis-Reg	No	2.69e-36	5.22e-47	6.73e-08	6.09e-29	2.35e-37	3.62242e-47	4.62822e-07	86	152	Model 6 - PC adjusted	rs56343594 0.486; 6:37587208 0.03; 6:38971524 0.011; rs7745284 0.281	Yes	3.56994e-05	1.70632e-07	3.48676e-06	7.38357e-07	9.65651e-07	8.99129e-09	2.41541e-05	Yes
MERTK	2	112656055	112787138	Cis-Flank	No	1.1315e-14	6.16165e-13	0.00479998	9.41009e-11	7.93947e-15	4.05129e-14	0.320373	55	66	Model 5 - MAF weight - B(0.5,0.5)	rs908518 0.426	Yes	0.0220908	0.0220357	0.375968	0.0172936	0.0291559	0.00981296	0.164143	No
MERTK	2	112656055	112787138	CDS-regions	No	1.36e-13	2.98e-12	0.0896671	1.32e-07	2.95e-14	4.89124e-14	0.204121	7	31	Model 5 - MAF weight - B(0.5,0.5)	rs908518 0.426	Yes	0.0322642	0.0184461	0.113131	0.0301729	0.0265354	0.00380998	0.0187632	No
MERTK	2	112656055	112787138	Cis-Reg	Yes	3.28e-16	8.28e-16	0.0127846	8.61e-11	2.39e-17	5.7092e-20	0.0633442	88	159	Model 6 - PC adjusted	rs908518 0.426	Yes	0.0175924	0.0156944	0.571619	0.0106625	0.0199987	0.00520327	0.123229	No
MIA	19	41277552	41283395	CDS-regions	No	2.73e-40	5.91e-38	1.22e-26	2.36e-38	1.02e-37	8.33132e-39	NA	0	2	Model 1 - Unweighted	rs12609370 0.112	Yes	0.248103	0.282377	0.35126	0.277782	0.28495	0.367477	NA	No
MIA	19	41277552	41283395	Cis-Flank	Yes	2.07543e-28	1.32155e-25	8.03113e-28	6.43877e-53	1.70482e-51	1.73728e-46	4.06441e-11	52	103	Model 4 - MAF weight - B(1,5)	rs12609370 0.112	Yes	0.000453689	0.000640655	0.00414671	0.000200698	0.000156073	0.000871489	0.193612	No
MIA	19	41277552	41283395	Cis-Reg	No	3.18e-46	5.5e-44	1.16e-31	1.92e-45	1.77e-50	2.94558e-44	1.70837e-05	13	20	Model 5 - MAF weight - B(0.5,0.5)	rs12609370 0.112	Yes	0.0127519	0.0338695	0.00516317	0.00481285	0.0055422	0.0240053	0.350663	No
MICA	6	31367560	31383092	CDS-regions	No	1.17e-45	6.05e-44	2.4e-08	3.75e-30	2.55e-49	1.95464e-48	0.00638895	8	18	Model 5 - MAF weight - B(0.5,0.5)	rs6928810 0.345; rs2524280 0.061; 6:31402666 0.246	Yes	0.00126646	0.0135768	5.06174e-06	6.43895e-05	2.65706e-06	2.7963e-07	5.55196e-07	Yes
MICA	6	31367560	31383092	Cis-Flank	No	2.22999e-39	8.08089e-39	5.46946e-21	6.06871e-47	1.16013e-51	6.78923e-45	0.00053885	52	105	Model 5 - MAF weight - B(0.5,0.5)	rs6928810 0.345; rs2524280 0.061; 6:31402666 0.246	Yes	0.000354994	0.000395051	3.49358e-06	3.52365e-05	1.70562e-06	3.73355e-08	4.2116e-06	Yes
MICA	6	31367560	31383092	Cis-Reg	Yes	2.2e-41	3.26e-36	1.36e-23	9.77e-55	5.22e-49	1.32394e-59	2.78004e-05	34	60	Model 6 - PC adjusted	rs6928810 0.345; rs2524280 0.061; 6:31402666 0.246	Yes	0.0143361	0.127858	2.67005e-08	0.000268982	3.56479e-06	1.9336e-08	1.46558e-07	Yes
MMP1	11	102660650	102668891	Cis-Reg	Yes	2.18e-13	1.55e-17	0.0159251	1.79e-10	4.18e-14	1.12295e-11	0.174371	11	24	Model 2 - Eigen/CADD-weighted	rs471994 0.352; rs514921 0.27	Yes	7.47668e-06	0.000121185	0.0241556	2.38486e-05	2.05249e-06	1.54993e-05	0.111388	Yes
MMP1	11	102660650	102668891	CDS-regions	No	0.00144977	0.00288471	0.00588969	1.14e-06	1.05e-05	2.68502e-05	0.140718	5	11	Model 4 - MAF weight - B(1,5)	rs471994 0.352; rs514921 0.27	Yes	0.00618806	0.0553357	0.0894703	0.00587041	0.000689735	0.00252364	0.0264203	No
MMP1	11	102660650	102668891	Cis-Flank	No	0.000172762	0.000357725	0.000277988	2.10129e-05	8.79141e-06	1.14982e-06	0.0543951	53	63	Model 6 - PC adjusted	rs471994 0.352; rs514921 0.27	Yes	0.00853224	0.00652551	0.0357256	0.00211942	0.00268397	6.79187e-05	0.0193309	No
MMP10	11	102641233	102651359	CDS-regions	Yes	4e-07	6.53e-05	7.79e-10	1.79e-10	2.98e-11	8.41383e-08	0.361136	4	9	Model 5 - MAF weight - B(0.5,0.5)	rs486055 0.134; rs17860955 0.022	Yes	0.0417667	0.00403012	1.51825e-09	0.000756497	1.04917e-05	0.00130753	0.468014	Yes
MMP10	11	102641233	102651359	Cis-Flank	No	4.16217e-05	3.37299e-05	1.31621e-05	6.49658e-06	6.62224e-07	1.90135e-07	0.00132707	53	65	Model 6 - PC adjusted	rs486055 0.134; rs17860955 0.022	Yes	0.119934	0.0980372	0.000220534	0.00752503	0.00304863	6.36702e-05	0.00216258	No
MMP12	11	102733466	102745764	Cis-Reg	No	4.12e-35	6.25e-30	4.11e-07	1.22e-20	1.88e-20	2.21242e-16	0.0067362	2	6	Model 1 - Unweighted	rs2005108 0.159	Yes	3.3645e-05	0.0429141	1.15954e-05	2.06294e-05	1.14916e-05	1.11081e-06	0.0138282	Yes
MMP12	11	102733466	102745764	CDS-regions	No	3.07e-30	3.97e-30	3.43e-05	9.24e-33	1.14e-35	7.03969e-32	0.954705	5	3	Model 5 - MAF weight - B(0.5,0.5)	rs2005108 0.159	Yes	1.1147e-05	9.92355e-06	1.44157e-05	9.09268e-06	0.00123832	4.15386e-08	0.0020286	Yes
MMP12	11	102733466	102745764	Cis-Flank	Yes	5.16233e-32	1.53496e-32	2.04413e-08	2.03366e-37	1.70835e-40	7.54354e-37	0.000996131	56	45	Model 5 - MAF weight - B(0.5,0.5)	rs2005108 0.159	Yes	0.0200334	0.0152019	0.000413776	0.000350113	0.00198805	8.48838e-07	0.000147238	Yes
MMP3	11	102706531	102714534	Cis-Reg	No	1.71e-19	1.99e-12	9.53e-05	5.3e-13	5.3e-21	7.78553e-24	0.00179224	13	23	Model 6 - PC adjusted	rs602128 0.36	Yes	0.629661	0.435194	0.0846771	0.315196	0.179656	0.0163008	0.00400621	No
MMP3	11	102706531	102714534	CDS-regions	Yes	1.9e-19	2.05e-16	0.00774741	2.2e-17	6.32e-23	7.50238e-24	0.00881221	8	6	Model 6 - PC adjusted	rs602128 0.36	Yes	0.149479	0.240708	0.0320022	0.150172	0.093217	0.00360129	0.000696043	No
MMP3	11	102706531	102714534	Cis-Flank	No	4.95419e-06	2.75901e-05	2.33395e-07	3.25749e-05	1.85192e-07	5.17826e-10	4.41661e-06	46	41	Model 6 - PC adjusted	rs602128 0.36	Yes	0.00674537	0.00921761	0.00140576	0.00587222	0.0014263	3.65155e-07	3.4433e-06	Yes
MMP7	11	102391238	102401484	Cis-Reg	No	0.000398734	1.65e-07	2.93e-07	9.61e-07	3.14e-06	2.81061e-07	1.54403e-06	11	11	Model 2 - Eigen/CADD-weighted	rs56857975 0.091; rs12285347 0.291	Yes	0.34975	0.338441	0.0294606	0.243611	0.174103	0.117638	0.0756861	No
MMP7	11	102391238	102401484	CDS-regions	No	0.0176041	0.0596187	7.03e-07	0.00042249	0.00263215	0.0051996	0.260742	5	4	Model 3 - MAF weight - B(1,25)	rs56857975 0.091; rs12285347 0.291	Yes	0.369675	0.375255	0.286054	0.36654	0.569533	0.181478	0.112958	No
MMP7	11	102391238	102401484	Cis-Flank	Yes	0.00113397	5.55927e-05	1.13787e-05	1.07805e-14	3.1035e-06	1.2401e-06	0.00195853	62	65	Model 4 - MAF weight - B(1,5)	rs56857975 0.091; rs12285347 0.291	Yes	0.0594323	0.0567069	0.0801922	0.00680326	0.0340206	0.000798751	0.00438023	No
MPO	17	56347216	56358296	CDS-regions	Yes	7.44e-06	1.45e-19	7.44e-14	5.88e-12	2.43e-16	2.26679e-18	4.49141e-09	9	7	Model 2 - Eigen/CADD-weighted	rs34097845 0.135; rs8178414 0.056; 17:56352981 0.018	Yes	7.73071e-06	8.12463e-14	2.35706e-11	2.05447e-07	9.47284e-14	4.00647e-17	4.41963e-13	Yes
MPO	17	56347216	56358296	Cis-Flank	No	2.36151e-05	7.23937e-06	1.10379e-05	1.79601e-08	2.05801e-07	4.75104e-11	0.00198785	120	119	Model 6 - PC adjusted	rs34097845 0.135; rs8178414 0.056; 17:56352981 0.018	Yes	7.25725e-05	0.000127979	0.0169562	0.000101284	4.61727e-05	2.38333e-06	0.081751	Yes
MPO	17	56347216	56358296	Cis-Reg	No	2.43e-05	3.36e-07	1.49e-07	6.14e-08	2.28e-09	5.5649e-12	0.00148393	20	16	Model 6 - PC adjusted	rs34097845 0.135; rs8178414 0.056; 17:56352981 0.018	Yes	0.00102283	0.000840531	0.00497222	0.00042585	0.000248624	1.21457e-05	0.236329	Yes
MSLN	16	810761	818865	Cis-Flank	No	0.00146934	0.00672208	6.31626e-08	1.40142e-08	1.06484e-06	6.44034e-08	5.07494e-07	297	176	Model 4 - MAF weight - B(1,5)	rs2235505 0.237; rs184581314 0.013	Yes	0.00268778	0.00286043	2.06792e-05	6.10686e-05	2.08562e-05	1.01204e-07	2.95382e-06	Yes
MSLN	16	810761	818865	Cis-Reg	Yes	7.03e-22	6.62e-24	2.4e-08	5.05e-24	4.86e-24	1.01536e-26	1.95665e-07	59	25	Model 6 - PC adjusted	rs2235505 0.237; rs184581314 0.013	Yes	0.00856434	0.00179625	4.82679e-06	6.40152e-05	6.09712e-06	2.78987e-09	1.22938e-08	Yes
MSLN	16	810761	818865	CDS-regions	No	0.0060991	0.00172923	3.38e-06	2.89e-05	5.45e-05	2.31371e-06	1.41245e-06	25	5	Model 7 - PC adjusted	rs2235505 0.237; rs184581314 0.013	Yes	0.110546	0.0485512	3.9603e-07	0.00114762	0.000105462	8.14349e-08	2.32811e-11	Yes
MSR1	8	15965386	16424999	CDS-regions	No	1.93e-07	0.0145585	0.000121601	2.19e-06	1.14e-06	7.58864e-06	0.000633342	10	2	Model 1 - Unweighted	rs17620811 0.071	Yes - Not GWAS significant	0.00059278	0.0146662	0.000141737	0.00041132	9.22884e-06	2.22372e-05	1.69996e-06	Yes
MSR1	8	15965386	16424999	Cis-Reg	Yes	2.51e-08	0.00137859	9.76e-05	2.64e-09	8.29e-08	1.44523e-06	0.0408615	285	190	Model 4 - MAF weight - B(1,5)	rs17620811 0.071	Yes - Not GWAS significant	0.0149363	0.0181075	0.00507318	0.00527769	0.00267804	1.51138e-05	0.000194113	No
MSR1	8	15965386	16424999	Cis-Flank	No	0.000461769	0.000218045	0.000301986	1.2506e-07	3.58788e-06	0.000141438	0.0570856	163	101	Model 4 - MAF weight - B(1,5)	rs17620811 0.071	Yes - Not GWAS significant	0.0341875	0.0324914	0.00434186	0.0103318	0.00313256	1.39464e-05	0.000125082	No
NAAA	4	76834809	76862204	CDS-regions	No	3.17e-32	4.13e-31	0.00776061	4.8e-36	3.03e-39	7.84173e-40	0.000892367	8	5	Model 6 - PC adjusted	rs112197434 0.304; rs11490704 0.442	Yes	0.677176	0.813077	0.175949	0.460147	0.161789	0.271431	0.150468	No
NAAA	4	76834809	76862204	Cis-Reg	Yes	2.18e-37	4.96e-36	0.000639222	1.12e-36	2.97e-41	3.40563e-42	0.00011495	48	43	Model 6 - PC adjusted	rs112197434 0.304; rs11490704 0.442	Yes	0.644214	0.471815	0.0784279	0.149045	0.0815591	0.137238	0.0550096	No
NAAA	4	76834809	76862204	Cis-Flank	No	7.82656e-24	1.44508e-24	0.000624249	1.75191e-17	6.20191e-29	9.05894e-33	9.27699e-05	51	41	Model 6 - PC adjusted	rs112197434 0.304; rs11490704 0.442	Yes	0.771877	0.769348	0.101257	0.616518	0.225854	0.158056	0.0442482	No
NECTIN4	1	161040784	161059389	CDS-regions	Yes	2.24e-12	5.76e-18	0.000127154	7.25e-16	8.67e-13	4.32627e-17	0.00137319	8	4	Model 2 - Eigen/CADD-weighted	rs35434391 0.088	Yes	0.0438295	0.000606584	0.00229055	0.0165895	0.00570932	2.40956e-05	0.000777453	No
NECTIN4	1	161040784	161059389	Cis-Flank	No	8.92989e-06	1.42261e-06	7.00178e-05	6.95648e-10	1.59381e-07	3.60349e-08	0.0624604	126	81	Model 4 - MAF weight - B(1,5)	rs35434391 0.088	Yes	0.860575	0.838937	0.182512	0.564061	0.719791	0.0205511	0.00865604	No
NGF	1	115828538	115880857	CDS-regions	Yes	0.018224	0.00952576	2.19e-07	1.01e-07	9.21e-08	1.32781e-06	8.47541e-07	2	1	Model 5 - MAF weight - B(0.5,0.5)		No, no GWAS hit
NRCAM	7	107788067	108097161	CDS-regions	No	0.000933355	0.00639406	3.12e-07	1.18e-06	2.5e-05	1.89027e-06	0.000193446	7	16	Model 3 - MAF weight - B(1,25)	rs17334792 0.473; rs145370708 0.295	Yes	0.000837702	0.000114738	0.0179203	0.000435579	0.000735702	0.00030259	0.0125193	No
NRCAM	7	107788067	108097161	Cis-Reg	Yes	8.61e-11	3.39e-10	1.38e-06	5.87e-12	1.14e-12	6.2353e-16	7.80286e-07	215	347	Model 6 - PC adjusted	rs17334792 0.473; rs145370708 0.295	Yes	0.0144873	0.0103704	0.0389593	0.00980906	0.0114873	0.00690982	0.0633318	No
NRCAM	7	107788067	108097161	Cis-Flank	No	3.68104e-11	2.69583e-11	1.98451e-05	2.5607e-14	1.75429e-13	3.83797e-15	2.53676e-05	241	259	Model 6 - PC adjusted	rs17334792 0.473; rs145370708 0.295	Yes	0.00978259	0.00597002	0.0277343	0.00668889	0.0075281	0.00371234	0.0319046	No
NT5E	6	86159301	86205509	CDS-regions	No	2.65e-05	0.450683	0.00962414	1.3e-17	7.98e-09	1.82201e-09	0.0749907	5	4	Model 4 - MAF weight - B(1,5)	rs637346 0.16	Yes	5.528e-06	5.36002e-05	0.114457	2.22582e-05	1.18283e-05	3.70331e-05	0.124598	Yes
NT5E	6	86159301	86205509	Cis-Reg	No	3.39e-16	5.75e-17	0.000778548	5.46e-16	3.89e-18	1.22209e-22	0.0262183	25	29	Model 6 - PC adjusted	rs637346 0.16	Yes	2.86166e-06	7.21858e-06	0.179289	0.0129067	9.19257e-06	0.00143997	0.0267229	Yes
NT5E	6	86159301	86205509	Cis-Flank	Yes	6.03631e-17	7.61134e-20	0.0355655	1.15783e-21	3.22628e-22	3.77652e-25	0.0388117	58	50	Model 6 - PC adjusted	rs637346 0.16	Yes	6.90091e-06	7.66008e-06	0.880268	0.00148998	8.39773e-05	0.00252881	0.597414	Yes
OSCAR	19	54597932	54606000	Cis-Reg	No	1.96e-17	1.48e-14	6.3e-08	2.58e-12	3.97e-23	5.63801e-17	1.56414e-06	12	17	Model 5 - MAF weight - B(0.5,0.5)	rs4806708 0.286; rs61742142 0.038; rs10415777 0.489	Yes	9.31218e-07	6.04715e-06	0.0111673	6.16108e-07	1.35086e-07	5.95242e-05	0.0428847	Yes
OSCAR	19	54597932	54606000	CDS-regions	Yes	7.37e-14	3.58e-18	6.58e-21	1.57e-18	1.66e-22	2.95305e-25	4.49382e-07	3	3	Model 6 - PC adjusted	rs4806708 0.286; rs61742142 0.038; rs10415777 0.489	Yes	0.018465	0.00144123	1.19247e-07	0.00293603	2.52193e-07	1.33691e-06	6.34494e-07	Yes
OSCAR	19	54597932	54606000	Cis-Flank	No	5.11015e-13	1.58157e-09	4.01224e-19	2.17511e-17	5.0014e-20	4.66724e-24	1.81191e-14	53	66	Model 6 - PC adjusted	rs4806708 0.286; rs61742142 0.038; rs10415777 0.489	Yes	1.7973e-06	1.32791e-05	0.00029277	1.43932e-07	1.13842e-07	3.82186e-07	0.000712054	Yes
PCSK9	1	55505220	55530525	Cis-Reg	Yes	3.98e-07	1.62e-06	0.329051	0.000313273	6.8e-07	5.58669e-05	0.426383	24	60	Model 1 - Unweighted	rs17414716 0.023	No, no common GWAS hit
PDCD1LG2	9	5510569	5571254	Cis-Reg	No	2.88e-09	3.16e-25	0.000151814	3.64e-10	3.23e-10	2.03447e-16	9.87561e-05	31	45	Model 2 - Eigen/CADD-weighted	rs2381282 0.455	Yes	0.0215566	0.00351892	0.0187354	0.0101052	0.0121782	0.00015869	0.00281783	No
PDCD1LG2	9	5510569	5571254	Cis-Flank	Yes	2.04708e-23	7.26977e-23	6.97257e-06	8.4307e-21	1.63981e-27	1.48471e-32	0.00221076	109	93	Model 6 - PC adjusted	rs2381282 0.455	Yes	0.00241769	0.00206447	0.005361	0.000146369	9.28198e-05	0.000205355	0.363613	No
PDGFRA	4	55095263	55164414	CDS-regions	Yes	4.78e-12	1.66e-09	8.59e-05	4.74e-12	5.45e-14	5.27191e-12	0.074755	4	5	Model 5 - MAF weight - B(0.5,0.5)	rs35597368 0.099	Yes	0.647381	0.392897	0.0660589	0.510188	0.000559351	0.420794	0.289079	No
PDGFRA	4	55095263	55164414	Cis-Reg	No	1.59e-10	5.93e-09	1.65e-08	2.13e-11	2.26e-11	2.53397e-13	0.0246006	36	59	Model 6 - PC adjusted	rs35597368 0.099	Yes	0.448294	0.377244	0.857702	0.542721	0.41954	0.845317	0.827466	No
PDGFRA	4	55095263	55164414	Cis-Flank	No	2.14723e-09	3.44492e-09	0.00159639	1.11854e-10	3.1683e-11	4.35321e-12	0.0200584	58	69	Model 6 - PC adjusted	rs35597368 0.099	Yes	0.789326	0.667927	0.547654	0.841919	0.132293	0.677763	0.521699	No
PGF	14	75408536	75422487	CDS-regions	Yes	4.35e-06	5.14e-06	4.05e-06	4.29e-06	3.22e-05	4.51232e-06	4.51232e-06	4	0	Model 3 - MAF weight - B(1,25)		No, no GWAS hit
PGLYRP1	19	46522410	46526323	CDS-regions	No	4.42e-12	4.38e-12	0.607364	7.24e-12	2.49e-08	7.27561e-11	0.536288	3	1	Model 2 - Eigen/CADD-weighted	rs2041992 0.26	Yes	0.837797	0.599561	0.984635	0.940668	0.790488	0.860143	1	No
PGLYRP1	19	46522410	46526323	Cis-Reg	Yes	1.46e-13	1.37e-13	0.0471316	2.4e-14	2.09e-15	1.59795e-13	0.00166239	10	6	Model 5 - MAF weight - B(0.5,0.5)	rs2041992 0.26	Yes	0.606094	0.585022	0.48033	0.483889	0.623343	0.204566	0.0962393	No
PI3	20	43803516	43805185	Cis-Reg	No	6.71e-07	8.96e-07	0.574173	7.2e-07	8.02e-07	1.66769e-05	0.755441	4	18	Model 1 - Unweighted		No, no GWAS hit
PI3	20	43803516	43805185	CDS-regions	Yes	5.58e-07	5.32e-07	0.511118	5.75e-07	6.18e-07	1.9363e-05	0.616846	1	4	Model 2 - Eigen/CADD-weighted		No, no GWAS hit
PI3	20	43803516	43805185	Cis-Flank	No	2.28088e-05	0.00076407	0.572175	4.3451e-06	2.24628e-05	0.000221522	0.652204	31	31	Model 4 - MAF weight - B(1,5)		No, no GWAS hit
PLAU	10	75668934	75677255	CDS-regions	Yes	0.00708226	0.0157333	1.25e-05	0.0207682	5.74e-05	1.79261e-06	8.02923e-06	7	3	Model 6 - PC adjusted		No, no GWAS hit
PODXL	7	131185020	131242976	CDS-regions	Yes	0.0864433	0.622664	5.06e-07	0.000162806	0.000271783	0.0122516	0.635382	3	11	Model 3 - MAF weight - B(1,25)	rs3212299 0.046	Yes - Not GWAS significant	0.308519	0.756097	0.367939	0.848808	0.518249	0.406614	0.138844	No
PON3	7	94989255	95025680	CDS-regions	No	4.38e-08	1.51e-08	0.431335	0.0188774	5.91e-08	1.92789e-07	0.0450925	2	5	Model 2 - Eigen/CADD-weighted	rs149867961 0.028; rs1859121 0.498	Yes	0.0601566	0.0567225	0.125746	0.172762	0.00296505	0.0109562	0.00283441	No
PON3	7	94989255	95025680	Cis-Reg	Yes	1.57e-08	8.42e-09	1.59e-19	0.00333724	1.48e-08	1.36565e-08	0.0154149	18	32	Model 3 - MAF weight - B(1,25)	rs149867961 0.028; rs1859121 0.498	Yes	0.0553042	0.0733778	0.0101825	0.13422	0.0567359	0.0426617	0.00861413	No
PON3	7	94989255	95025680	Cis-Flank	No	8.20537e-07	8.55041e-06	0.000805161	0.000746515	5.12564e-07	1.52787e-14	5.0948e-14	61	72	Model 6 - PC adjusted	rs149867961 0.028; rs1859121 0.498	Yes	0.0582446	0.0921165	0.468565	0.0501044	0.0913299	0.235282	0.498784	No
PRTG	15	55903743	56035288	CDS-regions	No	1.24e-13	4.95e-13	2.83e-07	2.43e-07	3.11e-16	5.95749e-18	4.73239e-06	10	8	Model 6 - PC adjusted	rs10628094 0.341; rs71441408 0.242	Yes	0.075048	0.0698794	0.0848341	0.0968188	0.0185057	0.171394	0.189213	No
PRTG	15	55903743	56035288	Cis-Reg	No	6.23e-21	1.27e-16	8.35e-14	2.54e-24	3.15e-27	1.49112e-31	0.000119763	64	100	Model 6 - PC adjusted	rs10628094 0.341; rs71441408 0.242	Yes	0.0194735	0.0235417	0.00572435	0.00137312	0.00361856	0.00134366	0.0612283	No
PRTG	15	55903743	56035288	Cis-Flank	Yes	3.06449e-23	3.16667e-20	1.22292e-17	5.428e-24	7.41016e-31	1.9764e-32	8.57831e-06	90	147	Model 6 - PC adjusted	rs10628094 0.341; rs71441408 0.242	Yes	0.0090418	0.0110872	0.000429277	0.000811732	0.000428702	0.000309062	0.00632874	No
PRTN3	19	840959	848175	Cis-Reg	Yes	7.44e-19	6.01e-22	2.09e-10	2.76e-15	1.28e-20	3.18554e-21	6.11658e-07	17	35	Model 2 - Eigen/CADD-weighted	rs2074638 0.379; rs55952682 0.195; rs351111 0.291	Yes	0.0155121	0.0402202	0.773605	0.0227648	0.074867	0.0665159	0.601724	No
PRTN3	19	840959	848175	Cis-Flank	No	5.1771e-06	4.82623e-05	1.55985e-07	1.38348e-06	5.60601e-08	1.11271e-07	0.00015795	200	168	Model 5 - MAF weight - B(0.5,0.5)	rs2074638 0.379; rs55952682 0.195; rs351111 0.291	Yes	0.614573	0.624673	0.826348	0.74578	0.327601	0.644838	0.522845	No
PRTN3	19	840959	848175	CDS-regions	No	2.18e-16	0.00736814	2.35e-07	7.86e-13	9.38e-19	6.4252e-19	3.22613e-07	6	5	Model 6 - PC adjusted	rs2074638 0.379; rs55952682 0.195; rs351111 0.291	Yes	0.0473212	0.177267	0.38362	0.0797637	0.184964	0.111312	0.502619	No
PVR	19	45147097	45166850	Cis-Flank	No	1.32617e-25	1.4148e-26	2.5331e-13	7.14701e-27	6.40567e-34	6.48485e-33	1.38634e-05	84	53	Model 5 - MAF weight - B(0.5,0.5)	rs59451830 0.229; rs846903 0.385	Yes	0.421469	0.467486	0.168139	0.168945	0.198866	0.00627743	0.0121858	No
PVR	19	45147097	45166850	Cis-Reg	Yes	5.98e-46	1.26e-44	1.04e-09	1.85e-50	2.11e-56	6.21833e-55	0.00392003	32	22	Model 5 - MAF weight - B(0.5,0.5)	rs59451830 0.229; rs846903 0.385	Yes	0.00021085	0.000337166	0.412149	0.00376328	0.00706652	0.0126646	0.245326	No
PVR	19	45147097	45166850	CDS-regions	No	3.17e-39	3.78e-38	7.63e-08	9.44e-45	1.34e-23	4.37725e-46	2.94729e-05	7	2	Model 6 - PC adjusted	rs59451830 0.229; rs846903 0.385	Yes	0.394002	0.037158	0.0352049	0.222909	0.0040121	0.0260247	0.00557844	No
RARRES2	7	150035405	150038763	Cis-Reg	Yes	3.85e-08	2.28e-09	0.134848	4.57e-09	2.95e-09	4.98731e-08	0.148843	13	12	Model 2 - Eigen/CADD-weighted	rs55974958 0.213	Yes	0.534647	0.328028	0.457158	0.27589	0.824953	0.316504	0.518179	No
RARRES2	7	150035405	150038763	Cis-Flank	No	1.77346e-05	2.99605e-05	0.09149	3.50953e-07	5.8663e-06	2.53437e-06	0.0490127	67	62	Model 4 - MAF weight - B(1,5)	rs55974958 0.213	Yes	0.540382	0.48214	0.717826	0.667941	0.68896	0.375589	0.251001	No
RARRES2	7	150035405	150038763	CDS-regions	No	9.03e-08	9.68e-08	0.750079	3.06e-08	4.97e-08	7.47216e-08	0.63313	4	4	Model 4 - MAF weight - B(1,5)	rs55974958 0.213	Yes	0.533534	0.254777	0.625145	0.245641	0.604862	0.0883369	0.497079	No
RET	10	43572474	43625799	Cis-Reg	Yes	0.000930404	0.000959225	0.00363925	3.13e-06	0.000219877	2.74756e-05	0.0481325	34	61	Model 4 - MAF weight - B(1,5)	rs2796561 0.281; rs2565203 0.263	Yes	0.157828	0.160139	0.481031	0.102787	0.253097	0.202458	0.866768	No
RETN	19	7733929	7735340	Cis-Flank	No	0.00418454	0.00762245	1.47153e-07	1.6801e-05	1.14919e-05	2.0393e-11	5.32092e-13	68	71	Model 7 - PC adjusted	rs10401670 0.32; rs34124816 0.012	Yes	0.00700771	0.0129254	7.39098e-07	7.78543e-05	2.69285e-05	3.75273e-07	5.35304e-07	Yes
RETN	19	7733929	7735340	Cis-Reg	Yes	0.0217504	0.120843	1.11e-22	0.000120595	4.25e-07	3.09619e-20	1.10409e-23	7	10	Model 7 - PC adjusted	rs10401670 0.32; rs34124816 0.012	Yes	0.0347173	0.051677	9.85881e-23	0.000248963	4.77843e-07	6.74556e-18	7.1657e-22	Yes
RGMA	15	93578502	93632433	CDS-regions	No	1.78e-17	3.26e-15	0.00251436	1.93e-07	4.54e-20	1.78612e-22	0.000474909	7	8	Model 6 - PC adjusted	rs55816698 0.407	Yes	0.000117503	0.000120755	0.0184149	0.112387	0.000948524	0.00675231	0.0057293	No
RGMA	15	93578502	93632433	Cis-Reg	No	1.92e-19	2.48e-19	0.00126635	4.48e-07	3.71e-19	3.43879e-21	0.0617871	82	120	Model 6 - PC adjusted	rs55816698 0.407	Yes	0.00038592	7.52245e-05	0.0450958	0.0110407	0.00167047	0.00123242	0.0133753	No
RGMA	15	93578502	93632433	Cis-Flank	Yes	2.93195e-20	6.01358e-18	3.9609e-06	5.87511e-11	1.15803e-21	2.77661e-27	0.0015966	85	112	Model 6 - PC adjusted	rs55816698 0.407	Yes	3.66865e-06	8.24613e-05	0.0024472	0.000619468	1.62103e-05	1.77853e-05	0.00181064	Yes
RGMB	5	98104353	98134347	Cis-Reg	No	1.76e-12	5.09e-12	0.001164	3.77e-10	2.73e-13	2.88937e-13	0.0459626	45	42	Model 5 - MAF weight - B(0.5,0.5)	rs1840496 0.359	Yes	2.30668e-06	1.56848e-06	0.0968	2.30126e-05	4.08442e-06	3.83759e-07	0.751378	Yes
RGMB	5	98104353	98134347	Cis-Flank	Yes	1.99316e-12	8.4956e-12	3.02264e-05	1.63269e-10	7.98149e-14	1.03067e-13	0.0288903	90	66	Model 5 - MAF weight - B(0.5,0.5)	rs1840496 0.359	Yes	2.72134e-06	1.61115e-06	0.0223647	2.34784e-05	5.87807e-06	2.7532e-07	0.773565	Yes
SCAMP3	1	155225769	155232221	Cis-Reg	Yes	6.46e-05	6.14e-05	0.00592658	5.59e-05	1.24e-06	6.10264e-06	0.0135814	13	8	Model 5 - MAF weight - B(0.5,0.5)		No, no GWAS hit
SCARA5	8	27727398	27850244	CDS-regions	No	1.35e-06	1.88e-11	0.32109	1.82e-06	1.12e-06	1.1813e-06	0.281593	4	11	Model 2 - Eigen/CADD-weighted	rs4276643 0.372; rs4732771 0.146	Yes	0.00423431	6.60014e-05	0.422697	3.48032e-05	0.000943778	9.59904e-05	0.0818602	No
SCARA5	8	27727398	27850244	Cis-Flank	No	1.01094e-12	8.19249e-13	0.000441137	2.16291e-09	8.64681e-14	7.40358e-13	0.0428707	97	133	Model 5 - MAF weight - B(0.5,0.5)	rs4276643 0.372; rs4732771 0.146	Yes	0.0012768	0.00324421	0.051943	0.00504442	0.00197098	0.0085436	0.0831287	No
SCARA5	8	27727398	27850244	Cis-Reg	Yes	1.09e-10	4.2e-09	7.84e-05	7.92e-13	6.82e-14	3.11278e-14	0.00948691	139	229	Model 6 - PC adjusted	rs4276643 0.372; rs4732771 0.146	Yes	0.0216109	0.0109978	0.0125896	0.000790129	0.00378605	0.00354406	0.104811	No
SCARB2	4	77079885	77155689	CDS-regions	Yes	4.41e-10	1.96e-12	2.31e-14	1.94e-07	1.47e-13	3.56992e-22	1.03199e-16	6	6	Model 6 - PC adjusted	rs4859611 0.456	Yes	0.00921663	6.67935e-06	1.03101e-11	0.0100682	3.37621e-06	7.30622e-11	3.57112e-12	Yes
SCARB2	4	77079885	77155689	Cis-Flank	No	7.09367e-09	4.45528e-09	3.26076e-06	7.1506e-10	9.0192e-11	1.69961e-15	1.83413e-10	93	128	Model 6 - PC adjusted	rs4859611 0.456	Yes	0.00258621	0.0024742	0.00233405	0.00853931	0.000693957	6.79878e-05	1.05964e-06	Yes
SCARB2	4	77079885	77155689	Cis-Reg	No	3.73e-14	6.66e-15	1.78e-05	2.57e-11	1.02e-14	5.60212e-18	2.85654e-06	67	102	Model 6 - PC adjusted	rs4859611 0.456	Yes	4.02818e-05	5.77018e-07	0.00114704	0.00121304	4.25016e-05	3.55713e-05	0.000335715	Yes
SCARF2	22	20779104	20792113	CDS-regions	Yes	3.99e-25	1.5e-34	0.0734327	6.52e-28	6.75e-28	2.05411e-26	0.255615	8	6	Model 2 - Eigen/CADD-weighted	rs9610955 0.125	Yes	2.91124e-05	1.70501e-05	0.0643534	0.000968347	0.000937594	0.00093633	0.878941	No
SCARF2	22	20779104	20792113	Cis-Reg	No	1.3e-20	6.72e-21	0.302128	1.08e-14	8.44e-16	4.32896e-16	0.209957	16	24	Model 2 - Eigen/CADD-weighted	rs9610955 0.125	Yes	2.51778e-05	1.51668e-05	0.0179087	0.00163598	0.00047642	0.00165362	0.837957	No
SCARF2	22	20779104	20792113	Cis-Flank	No	9.88257e-15	9.62002e-18	7.84394e-05	1.17217e-17	1.81322e-18	8.31125e-20	0.000171416	60	63	Model 6 - PC adjusted	rs9610955 0.125	Yes	0.000230458	0.000120142	0.0106451	0.00112222	0.000358754	0.000101963	0.00820425	No
SELP	1	169558086	169599431	Cis-Flank	No	4.77734e-08	3.18728e-08	0.00344564	3.38133e-07	1.64999e-09	3.32046e-10	0.000701882	76	78	Model 6 - PC adjusted	rs139249907 0.017; rs9332575 0.1; rs2298903 0.36	Yes	1.28481e-05	4.24627e-05	0.535334	0.015307	0.00119342	0.00208923	0.132996	Yes
SELP	1	169558086	169599431	CDS-regions	Yes	7.51e-12	2.71e-17	8.14e-19	1.12e-10	8.33e-15	5.96928e-34	2.21179e-37	10	12	Model 7 - PC adjusted	rs139249907 0.017; rs9332575 0.1; rs2298903 0.36	Yes	7.7905e-06	1.30956e-18	5.39022e-18	9.40727e-05	1.43442e-07	8.5563e-34	1.28058e-40	Yes
SELPLG	12	109016052	109027735	Cis-Reg	Yes	1.63e-07	0.00226281	5.47e-53	1.16e-21	5.62e-24	6.93036e-20	0.598147	28	30	Model 3 - MAF weight - B(1,25)	rs147222609 0.028	Yes	0.387802	0.407789	0.378796	0.0770894	0.538527	0.0205458	0.856557	No
SELPLG	12	109016052	109027735	Cis-Flank	No	5.59612e-05	0.000210214	4.45355e-20	1.65165e-10	4.78721e-13	5.68853e-11	0.000856605	85	83	Model 3 - MAF weight - B(1,25)	rs147222609 0.028	Yes	0.679282	0.689628	0.0140316	0.20584	0.205643	0.0232076	0.0278174	No
SELPLG	12	109016052	109027735	CDS-regions	No	1.46e-35	2.25e-43	3.41e-42	4e-44	4.24e-45	1.28344e-47	0.497029	5	6	Model 6 - PC adjusted	rs147222609 0.028	Yes	0.928023	0.656531	0.535482	0.885339	0.594652	0.7254	0.47391	No
SERPINA12	14	94953610	94984181	Cis-Flank	Yes	3.80504e-09	1.21299e-07	2.80541e-14	1.78246e-15	1.41168e-16	2.53925e-23	3.55422e-14	32	37	Model 6 - PC adjusted	rs17091005 0.19; rs7158068 0.269	Yes	0.260503	0.262204	0.0350953	0.0249203	0.0729801	0.00309798	0.00190353	No
SERPINA12	14	94953610	94984181	Cis-Reg	No	0.00130683	0.0142058	2.7e-15	1.58e-11	3.06e-12	7.28592e-16	2.35332e-11	19	17	Model 6 - PC adjusted	rs17091005 0.19; rs7158068 0.269	Yes	0.0317963	0.078644	0.000604531	0.00217595	0.00267821	7.05512e-05	0.000309742	No
SEZ6L	22	26565439	26779563	CDS-regions	Yes	0.0669865	5.87e-07	5.55e-10	0.000815796	0.000688201	0.000956303	0.839897	9	8	Model 3 - MAF weight - B(1,25)	rs137203 0.028	Yes	0.0613652	0.11759	0.692411	0.0861683	0.221847	0.249846	0.855146	No
SFTPD	10	81697495	81742370	Cis-Reg	No	1.21e-13	5.48e-06	8.58e-14	1.88e-26	5.69e-27	3.46017e-22	8.32856e-07	35	38	Model 5 - MAF weight - B(0.5,0.5)	rs721917 0.303; rs7084667 0.367	Yes	0.108412	0.0598583	0.159882	0.0943536	0.0331699	0.161219	0.303656	No
SFTPD	10	81697495	81742370	CDS-regions	Yes	1.36e-41	2.63e-10	3.93e-09	4.92e-28	4.42e-42	7.74546e-35	0.0694153	3	8	Model 5 - MAF weight - B(0.5,0.5)	rs721917 0.303; rs7084667 0.367	Yes	0.0383628	0.00736943	0.0137322	0.00661437	0.0014088	0.00358704	0.0366093	No
SFTPD	10	81697495	81742370	Cis-Flank	No	7.2033e-21	1.86656e-21	4.29672e-11	1.92334e-22	3.02614e-25	1.27768e-25	4.91677e-05	27	34	Model 6 - PC adjusted	rs721917 0.303; rs7084667 0.367	Yes	0.0650923	0.0487765	0.0115186	0.010027	0.00495317	0.0124726	0.0455024	No
SIGLEC1	20	3667616	3687775	Cis-Reg	No	0.000344553	0.00782752	6.11e-06	8.46e-10	2.74e-08	9.00126e-09	0.0330732	17	25	Model 4 - MAF weight - B(1,5)	rs1005885 0.083	Yes	0.139597	0.120114	0.29354	0.608926	0.12676	0.266605	0.268625	No
SIGLEC1	20	3667616	3687775	Cis-Flank	No	0.000203654	0.0036396	5.00588e-07	5.02043e-11	3.22476e-08	7.55191e-09	0.000208829	139	168	Model 4 - MAF weight - B(1,5)	rs1005885 0.083	Yes	0.401448	0.391	0.0532853	0.296825	0.0660988	0.00289673	0.0115166	No
SIGLEC1	20	3667616	3687775	CDS-regions	Yes	5.85e-05	1.9e-05	1.74e-07	8.18e-11	1.31e-10	1.37256e-12	1.68068e-05	22	21	Model 6 - PC adjusted	rs1005885 0.083	Yes	0.163583	0.0273992	0.00199498	0.0702616	0.00260632	1.6941e-05	5.16909e-07	Yes
SIGLEC9	19	51628164	51639908	Cis-Reg	Yes	1.86e-33	8.19e-30	0.000167999	4.23e-16	1.15e-37	1.28914e-30	0.0076836	10	14	Model 5 - MAF weight - B(0.5,0.5)	rs2673908 0.43	Yes	0.2534	0.175894	0.0357081	0.211016	0.0347911	0.0211208	0.0381927	No
SIGLEC9	19	51628164	51639908	CDS-regions	No	6.56e-33	4e-07	0.329109	8.75e-13	2.12e-37	3.10703e-32	0.0433425	4	3	Model 5 - MAF weight - B(0.5,0.5)	rs2673908 0.43	Yes	0.131927	0.243552	0.0972998	0.119225	0.0102234	0.0617455	0.210603	No
SIGLEC9	19	51628164	51639908	Cis-Flank	No	5.00782e-11	6.61619e-10	0.000308956	2.82957e-10	1.46082e-10	2.91357e-11	0.000160095	43	38	Model 6 - PC adjusted	rs2673908 0.43	Yes	0.0662843	0.129581	0.103769	0.0500928	0.0660449	0.00177181	0.239702	No
SIRPA	20	1874812	1921238	Cis-Reg	No	6.98e-116	8.15e-44	3.13e-18	2.33e-29	6.48e-83	2.94436e-99	3.69922e-07	55	65	Model 1 - Unweighted	rs68087171 0.375; rs2254194 0.239	Yes	0.00190052	5.57874e-05	0.00465177	0.00378477	0.00294017	0.0024341	0.0744736	No
SIRPA	20	1874812	1921238	CDS-regions	Yes	4.25e-116	3.3e-116	0.563343	1.25e-120	1.74e-121	4.8594e-121	0.317641	3	4	Model 5 - MAF weight - B(0.5,0.5)	rs68087171 0.375; rs2254194 0.239	Yes	0.0274877	0.107381	0.417177	0.357624	0.588888	0.0164109	0.167585	No
SIRPA	20	1874812	1921238	Cis-Flank	No	8.07915e-52	5.99835e-39	6.58148e-16	2.89078e-52	5.08949e-66	1.20209e-58	5.95137e-11	123	110	Model 5 - MAF weight - B(0.5,0.5)	rs68087171 0.375; rs2254194 0.239	Yes	0.000380256	4.41297e-05	0.43666	0.0103645	0.00372135	0.0207226	0.45493	No
SLAMF7	1	160708846	160724611	Cis-Flank	No	1.83715e-11	3.40647e-12	0.16886	0.000126135	1.95308e-08	4.64738e-08	0.0354056	82	88	Model 2 - Eigen/CADD-weighted	rs11581248 0.089; rs139821064 0.01	Yes	0.00124439	0.000863644	0.0546683	0.0140561	0.00309669	0.0037594	0.0599315	No
SLAMF7	1	160708846	160724611	Cis-Reg	No	6.59e-14	2.28e-14	0.00907704	0.000109774	1.37e-08	3.12816e-14	2.11817e-07	18	38	Model 2 - Eigen/CADD-weighted	rs11581248 0.089; rs139821064 0.01	Yes	2.49316e-05	2.2969e-05	0.00244107	0.00382083	0.000214698	6.44827e-08	1.77351e-08	Yes
SLAMF7	1	160708846	160724611	CDS-regions	Yes	8.39e-18	9.09e-16	6.48e-13	1.38e-19	2.11e-10	8.3104e-24	1.42677e-11	9	2	Model 6 - PC adjusted	rs11581248 0.089; rs139821064 0.01	Yes	6.93634e-06	0.00111979	1.8255e-13	9.43652e-07	3.35112e-06	7.80825e-11	4.50522e-13	Yes
SMOC2	6	168841830	169073984	Cis-Flank	No	1.06059e-15	5.7811e-15	1.07564e-10	1.03152e-12	9.54917e-14	3.90139e-15	9.92426e-05	36	41	Model 1 - Unweighted	rs4708738 0.284; rs2609313 0.233	Yes	0.0454045	0.0690524	0.17361	0.0644914	0.151494	0.0988209	0.305532	No
SMOC2	6	168841830	169073984	CDS-regions	No	2.99e-07	3.92e-07	0.0165454	3e-07	2.72e-07	4.98061e-07	0.00894074	7	7	Model 5 - MAF weight - B(0.5,0.5)	rs4708738 0.284; rs2609313 0.233	Yes	0.354876	0.259527	0.343505	0.402658	0.0985615	0.267888	0.324056	No
SMOC2	6	168841830	169073984	Cis-Reg	Yes	9.64e-15	1e-11	2e-13	8.69e-18	6.54e-21	2.56946e-20	4.2081e-08	140	189	Model 5 - MAF weight - B(0.5,0.5)	rs4708738 0.284; rs2609313 0.233	Yes	0.00837904	0.0494979	0.00557037	0.00145394	0.0016539	0.000153255	0.00252809	No
SMPD1	11	6411660	6416228	CDS-regions	Yes	4.1e-20	2.74e-19	0.000153382	1.34e-16	2.25e-16	2.09523e-19	8.69621e-05	6	2	Model 1 - Unweighted	rs1050239 0.184	Yes	0.00027485	5.24517e-05	2.33957e-06	5.79591e-05	7.56272e-06	2.36903e-09	6.00463e-06	Yes
SMPD1	11	6411660	6416228	Cis-Reg	No	4.56e-07	8.46e-05	0.00124704	4.93e-05	1.21e-08	3.60478e-10	0.000371535	16	12	Model 6 - PC adjusted	rs1050239 0.184	Yes	0.0920663	0.0881388	3.35792e-06	0.00708387	0.000892234	7.13437e-09	1.5583e-06	Yes
SORT1	1	109852189	109940573	CDS-regions	No	3.78e-05	0.000234894	0.3898	1.15e-06	2.55e-05	1.33272e-05	0.768544	6	6	Model 4 - MAF weight - B(1,5)	rs12740374 0.215	Yes	1.46436e-05	1.29989e-05	0.76788	9.74758e-05	4.74962e-05	0.000176317	0.863471	Yes
SORT1	1	109852189	109940573	Cis-Flank	Yes	2.13727e-07	1.87064e-07	0.00654468	8.02925e-08	3.27883e-08	9.99828e-08	0.0969768	196	123	Model 5 - MAF weight - B(0.5,0.5)	rs12740374 0.215	Yes	4.60136e-06	4.32643e-06	0.177306	0.00071943	1.22316e-05	0.000317955	0.0696332	Yes
SORT1	1	109852189	109940573	Cis-Reg	No	0.000787251	0.00104967	0.0002687	5.95e-06	0.000206198	1.21316e-06	0.00412867	64	37	Model 6 - PC adjusted	rs12740374 0.215	Yes	1.74137e-05	1.23838e-05	0.0951858	4.237e-05	2.76354e-05	1.95461e-06	0.0634455	Yes
SPON1	11	13984235	14289430	Cis-Flank	No	1.55816e-08	2.82756e-09	0.00018776	3.14519e-10	3.18783e-10	3.37832e-11	0.000349078	162	195	Model 6 - PC adjusted	rs1969539 0.286	Yes	0.0247946	0.0192957	0.0416808	0.0159681	0.00583693	0.0017186	0.0178943	No
SPON1	11	13984235	14289430	Cis-Reg	Yes	8.23e-09	1.5e-09	0.000635415	2.84e-11	1.62e-08	1.10568e-11	0.00111194	97	176	Model 6 - PC adjusted	rs1969539 0.286	Yes	0.0272037	0.0384694	0.230086	0.00522675	0.00910731	0.00162962	0.0589133	No
STAMBP	2	74056042	74100786	CDS-regions	Yes	1.27e-05	2.31e-05	7.49e-06	2.57e-06	6.89e-07	3.34274e-06	0.00261781	2	4	Model 5 - MAF weight - B(0.5,0.5)		No, no GWAS hit
SULT1A1	16	28616516	28634946	Cis-Reg	Yes	2.12e-05	0.000286631	0.000125172	2.03e-06	8.9e-07	6.38616e-07	0.000381899	16	28	Model 6 - PC adjusted	rs138534121 0.074	Yes	0.0162162	0.0180142	0.0101146	0.00223849	0.00369653	2.68152e-05	0.000263176	No
TCL1A	14	96176303	96180533	Cis-Flank	No	9.96666e-08	1.54396e-07	0.5276	0.000129737	1.49193e-06	3.01741e-06	0.70919	30	39	Model 1 - Unweighted	rs10131341 0.348	Yes	0.0941871	0.0636049	0.467189	0.177355	0.141336	0.281239	0.876075	No
TCL1A	14	96176303	96180533	Cis-Reg	No	2.87e-08	2.58e-08	0.671493	0.000107877	5.36e-07	5.65904e-07	0.261926	11	23	Model 2 - Eigen/CADD-weighted	rs10131341 0.348	Yes	0.165601	0.163211	0.342191	0.26638	0.37211	0.751401	0.621497	No
TCL1A	14	96176303	96180533	CDS-regions	Yes	1.4e-08	2.21e-08	0.538241	1.09e-05	1.4e-07	5.7315e-09	NA	0	2	Model 6 - PC adjusted	rs10131341 0.348	Yes	0.0731907	0.0525767	0.251608	0.169054	0.139028	0.494496	NA	No
TEK	9	27109138	27230173	CDS-regions	Yes	0.000176351	3.83e-07	7.61e-11	3.21e-14	1.34e-12	1.92401e-13	3.36085e-07	13	13	Model 4 - MAF weight - B(1,5)		No, no GWAS hit
TEK	9	27109138	27230173	Cis-Flank	No	0.00113635	0.00241374	0.000175549	0.000342899	6.26881e-05	2.03354e-08	1.06864e-06	131	109	Model 6 - PC adjusted		No, no GWAS hit
TEK	9	27109138	27230173	Cis-Reg	No	0.0028692	0.0386977	1.41e-10	1.64e-07	5.66e-06	1.19179e-10	4.61523e-07	110	144	Model 6 - PC adjusted		No, no GWAS hit
TFPI	2	188328956	188430487	Cis-Reg	No	1.07e-31	2.09e-32	0.00333319	1.06e-23	2.06e-26	3.19469e-29	0.0114592	100	57	Model 2 - Eigen/CADD-weighted	rs12104503 0.261; rs2058669 0.288	Yes	0.111504	0.067911	0.0118691	0.0276728	0.0772232	0.0817727	0.101049	No
TFPI	2	188328956	188430487	Cis-Flank	Yes	9.49827e-34	1.78558e-32	0.000615593	2.04013e-32	1.92874e-39	3.37555e-38	0.00124614	63	35	Model 5 - MAF weight - B(0.5,0.5)	rs12104503 0.261; rs2058669 0.288	Yes	0.163188	0.11989	0.175819	0.154952	0.236979	0.356952	0.170658	No
TFPI	2	188328956	188430487	CDS-regions	No	9.12e-28	1.42e-27	0.000193354	2.42e-30	5.7e-32	1.01051e-30	0.0453639	1	3	Model 5 - MAF weight - B(0.5,0.5)	rs12104503 0.261; rs2058669 0.288	Yes	0.5029	0.447391	0.373588	0.510351	0.286119	0.246714	0.0991548	No
TFRC	3	195754053	195809060	CDS-regions	No	3.77e-07	2.68e-09	0.00117121	5.35e-07	9.86e-09	1.96084e-07	0.869762	4	10	Model 2 - Eigen/CADD-weighted	rs3817672 0.323	Yes	0.00121363	0.00193759	0.0590124	0.00532204	0.00263153	0.00418412	0.77654	No
TFRC	3	195754053	195809060	Cis-Reg	Yes	2.39e-07	1.19e-07	6.37e-05	1.75e-11	5.42e-08	1.10517e-08	0.128703	66	98	Model 4 - MAF weight - B(1,5)	rs3817672 0.323	Yes	0.00653416	0.0154893	0.00540822	0.00512133	0.00460151	0.000171774	0.0646158	No
TFRC	3	195754053	195809060	Cis-Flank	No	1.40033e-07	1.34585e-07	7.8888e-06	2.55212e-10	1.61145e-10	4.3661e-09	0.00692122	41	55	Model 5 - MAF weight - B(0.5,0.5)	rs3817672 0.323	Yes	0.0163725	0.0306718	0.00819322	0.0135268	0.00407113	0.000780805	0.047951	No
TGFB1	19	41807491	41859816	Cis-Reg	No	3.51e-07	3.04e-08	5.02e-05	6.46e-10	9.08e-08	7.30417e-08	0.0140414	44	35	Model 4 - MAF weight - B(1,5)	rs1800472 0.042	Yes	0.00380652	0.000811776	0.500437	0.00641788	0.00536335	0.0119888	0.253246	No
TGFB1	19	41807491	41859816	CDS-regions	Yes	5.21e-09	1.4e-08	5.05e-08	7.43e-11	3.67e-11	5.43714e-09	0.583041	3	5	Model 5 - MAF weight - B(0.5,0.5)	rs1800472 0.042	Yes	0.00226309	0.00293128	0.881596	0.075095	0.0733637	0.158919	0.748231	No
THBD	20	23026269	23030378	Cis-Reg	No	9.56e-21	1.29e-12	0.0749209	1.78e-20	2.15e-16	7.447e-17	0.0351634	15	7	Model 1 - Unweighted	rs1042579 0.219	Yes	0.474422	0.633497	0.699803	0.542277	0.911658	0.641106	0.368629	No
THBD	20	23026269	23030378	Cis-Flank	No	2.55218e-13	7.8378e-14	0.019931	1.12334e-12	2.01831e-12	4.33705e-13	0.00885325	54	29	Model 2 - Eigen/CADD-weighted	rs1042579 0.219	Yes	0.41975	0.45662	0.108368	0.0309859	0.154484	0.00418734	0.0534527	No
THBD	20	23026269	23030378	CDS-regions	Yes	3.08e-23	2.65e-27	5.8e-06	1.83e-23	9.73e-21	4.18457e-26	1.02095e-06	2	1	Model 2 - Eigen/CADD-weighted	rs1042579 0.219	Yes	1.69819e-07	7.88499e-07	1.63545e-07	1.68598e-07	1.86756e-05	7.59822e-08	7.59822e-08	Yes
THBS2	6	169615874	169654139	Cis-Reg	Yes	3.24e-11	3.26e-17	2.75e-12	1.8e-16	2.29e-16	5.10307e-25	6.60815e-14	36	90	Model 6 - PC adjusted	rs73041845 0.109; 6:168592892 0.01	Yes	0.0117075	0.0145292	3.43373e-09	0.00454807	0.000246301	2.79722e-11	3.63394e-13	Yes
THBS2	6	169615874	169654139	CDS-regions	No	3.57e-07	2.46e-07	2.88e-10	3.92e-12	9.1e-12	1.05905e-16	1.47507e-09	10	26	Model 6 - PC adjusted	rs73041845 0.109; 6:168592892 0.01	Yes	0.0101559	3.84776e-05	2.6842e-10	0.00179892	2.6731e-05	2.2381e-10	6.01457e-09	Yes
THBS2	6	169615874	169654139	Cis-Flank	No	2.97735e-07	1.62019e-06	2.0647e-11	6.02146e-14	4.87898e-13	2.81453e-19	1.97817e-07	14	38	Model 6 - PC adjusted	rs73041845 0.109; 6:168592892 0.01	Yes	0.0413294	0.0218878	5.21264e-08	0.00272463	0.000337946	1.52398e-10	1.94779e-07	Yes
THY1	11	119288087	119295695	Cis-Reg	Yes	0.000179391	0.00598232	3.97e-10	9.31e-06	1.13e-05	4.56136e-12	4.52419e-13	20	18	Model 7 - PC adjusted	rs55933700 0.02; rs587985 0.412	Yes	0.00189069	0.0976131	1.03312e-11	8.68021e-05	5.27891e-05	2.15144e-16	2.37566e-21	Yes
TIMP4	3	12194550	12200851	Cis-Reg	No	1.71e-11	4.87e-07	0.00797064	2.15e-07	2.87e-06	8.37146e-07	0.0214067	9	13	Model 1 - Unweighted	rs11707641 0.216	Yes	3.61975e-06	0.0406156	0.0101457	1.98296e-05	0.000196545	9.09889e-06	0.0358075	Yes
TIMP4	3	12194550	12200851	Cis-Flank	Yes	9.98881e-12	1.4374e-12	5.7389e-05	1.50491e-11	5.49403e-12	3.87875e-11	0.0340796	80	60	Model 2 - Eigen/CADD-weighted	rs11707641 0.216	Yes	6.676e-07	9.44534e-07	0.000461012	2.00775e-07	8.14429e-07	1.27019e-08	0.0215206	Yes
TLR3	4	186990305	187009223	Cis-Reg	Yes	7.13e-123	1.1e-58	1.17e-13	2.49e-73	2.31e-116	1.72292e-126	0.000914797	25	24	Model 6 - PC adjusted	rs35103715 0.363; rs3775296 0.145	Yes	6.41512e-05	0.000370615	0.2758	0.000148461	0.00199245	2.90495e-05	0.527649	No
TLR3	4	186990305	187009223	Cis-Flank	No	1.08432e-18	5.17678e-21	7.09666e-16	2.86149e-25	4.33574e-27	1.38167e-33	2.58909e-07	27	35	Model 6 - PC adjusted	rs35103715 0.363; rs3775296 0.145	Yes	1.10573e-06	1.29719e-06	0.000141301	1.5568e-06	3.04274e-08	1.65407e-09	0.000869717	Yes
TMPRSS5	11	113558271	113577095	Cis-Reg	No	1.12e-50	3.71e-54	1e-10	3.36e-32	1.03e-54	3.39041e-41	0.0200437	18	28	Model 5 - MAF weight - B(0.5,0.5)	rs7114195 0.319	Yes	0.00236367	0.00739769	0.00415939	0.00158887	0.000785633	0.00161321	0.167001	No
TMPRSS5	11	113558271	113577095	CDS-regions	Yes	1.12e-51	2.32e-49	5.09e-08	4.65e-50	1.32e-60	7.47896e-68	0.0793233	6	8	Model 6 - PC adjusted	rs7114195 0.319	Yes	0.00052201	0.00051876	0.0459177	0.0378158	0.00459568	0.00138712	0.12384	No
TNFRSF10A	8	23047964	23082639	Cis-Flank	No	7.82455e-16	7.92173e-13	0.000107774	2.24542e-15	1.31804e-17	1.68364e-20	2.04036e-05	80	105	Model 6 - PC adjusted	rs6982233 0.16; rs184241321 0.022; 8:21962458 0.011; rs4557709 0.338; rs73222574 0.249	Yes	0.000469865	0.000117785	0.218625	0.00789971	0.001728	0.00447266	0.21243	No
TNFRSF10A	8	23047964	23082639	CDS-regions	No	1.26e-27	0.000162089	3.6e-14	9.29e-18	7.88e-37	3.96781e-42	7.06341e-15	3	6	Model 6 - PC adjusted	rs6982233 0.16; rs184241321 0.022; 8:21962458 0.011; rs4557709 0.338; rs73222574 0.249	Yes	0.000277946	0.239645	1.4371e-19	3.64659e-10	1.29549e-17	6.51023e-25	9.91573e-26	Yes
TNFRSF10A	8	23047964	23082639	Cis-Reg	Yes	4.75e-33	2.15e-25	2.55e-06	7.18e-26	3.84e-41	5.78759e-44	2.92572e-07	26	24	Model 6 - PC adjusted	rs6982233 0.16; rs184241321 0.022; 8:21962458 0.011; rs4557709 0.338; rs73222574 0.249	Yes	0.00225588	0.000494023	1.76273e-06	9.06052e-06	2.45055e-06	3.53533e-10	1.12273e-07	Yes
TNFRSF10B	8	22877645	22926692	Cis-Flank	No	2.31279e-05	1.7215e-06	0.00145533	3.66951e-05	2.17106e-05	1.4185e-05	0.111879	73	73	Model 2 - Eigen/CADD-weighted	rs4871844 0.358; rs7841989 0.074	Yes	0.0354333	0.0281447	0.171894	0.0498075	0.0559137	0.0237708	0.0425978	No
TNFRSF10B	8	22877645	22926692	Cis-Reg	No	7.09e-05	0.00115022	0.00014449	5.62e-11	1.37e-06	8.70897e-08	0.00734245	57	72	Model 4 - MAF weight - B(1,5)	rs4871844 0.358; rs7841989 0.074	Yes	0.0111419	0.00355387	0.130276	0.000362048	0.00391432	0.00040347	0.138886	No
TNFRSF10B	8	22877645	22926692	CDS-regions	Yes	1.06e-10	8.95e-05	5.03e-08	4.94e-10	2.23e-11	3.05969e-09	0.140984	2	6	Model 5 - MAF weight - B(0.5,0.5)	rs4871844 0.358; rs7841989 0.074	Yes	0.00251666	1.50429e-05	9.17855e-06	2.54117e-06	3.06146e-06	1.03991e-06	0.00300517	Yes
TNFRSF10C	8	22941867	22974950	Cis-Flank	No	5.59932e-07	1.67398e-07	0.0139353	2.90112e-05	7.88079e-07	1.45581e-05	0.00837328	64	68	Model 2 - Eigen/CADD-weighted	rs11784599 0.264	Yes	0.00200594	0.000597858	0.145621	0.0153551	0.00127941	0.00102248	0.0440202	No
TNFRSF10C	8	22941867	22974950	CDS-regions	No	9e-09	4.13e-10	0.0121322	0.000239282	3.65e-10	3.00236e-06	0.0151502	4	5	Model 5 - MAF weight - B(0.5,0.5)	rs11784599 0.264	Yes	0.000755224	0.000267416	0.000758817	0.0480059	8.04768e-09	0.00432163	0.0021021	Yes
TNFRSF10C	8	22941867	22974950	Cis-Reg	Yes	5.64e-08	4.94e-09	0.00288824	8.71e-06	1.61e-10	2.94318e-08	0.00077991	26	30	Model 5 - MAF weight - B(0.5,0.5)	rs11784599 0.264	Yes	1.09874e-05	1.92991e-05	0.00569983	0.00121764	4.0607e-08	0.00012067	0.0136845	Yes
TNFRSF11A	18	59992519	60058525	CDS-regions	No	6.29e-23	1e-25	7.1e-05	7.47e-25	9.15e-27	2.31013e-26	0.560272	2	8	Model 5 - MAF weight - B(0.5,0.5)	rs884205 0.493	Yes	2.20504e-09	2.83359e-14	0.000525924	2.42118e-15	1.88855e-12	5.75018e-14	0.796925	Yes
TNFRSF11A	18	59992519	60058525	Cis-Flank	No	1.1379e-11	4.92855e-11	5.22737e-05	8.04549e-10	1.17304e-12	2.62958e-14	0.000297346	104	174	Model 6 - PC adjusted	rs884205 0.493	Yes	1.02727e-06	5.7386e-07	0.0569205	0.000276807	7.35066e-06	3.0099e-06	0.0341465	Yes
TNFRSF11A	18	59992519	60058525	Cis-Reg	Yes	3.76e-22	2.37e-13	1.19e-07	2.29e-22	3.16e-27	5.02965e-29	0.00405125	47	70	Model 6 - PC adjusted	rs884205 0.493	Yes	5.70127e-08	4.21928e-08	0.00657175	2.9829e-10	1.75594e-10	1.70962e-11	0.177746	Yes
TNFRSF13B	17	16833129	16875432	CDS-regions	Yes	0.0082537	1.41e-05	3.35e-13	7.57e-12	8.42e-07	3.90144e-08	0.00501919	5	7	Model 3 - MAF weight - B(1,25)	17:16843195 0.034	Yes	0.00277371	0.0112028	0.00737461	0.000171744	0.000406806	1.3269e-05	0.0168436	Yes
TNFRSF19	13	24144508	24250243	Cis-Flank	Yes	4.68737e-12	1.06657e-11	5.01374e-05	1.14781e-11	2.60939e-13	1.14045e-14	2.76468e-07	60	87	Model 6 - PC adjusted	rs35199493 0.316	Yes	0.000715331	0.000812065	0.00258369	0.000217684	0.000338257	1.70578e-05	0.000229794	No
TNFRSF19	13	24144508	24250243	CDS-regions	No	8.4e-08	1.11e-06	3.12e-05	8.23e-08	5.93e-11	1.78853e-11	1.15943e-05	7	6	Model 6 - PC adjusted	rs35199493 0.316	Yes	0.00207549	0.00542296	0.000712186	0.000452695	5.6733e-05	3.07806e-06	0.000950697	Yes
TNFRSF19	13	24144508	24250243	Cis-Reg	No	2.3e-07	1.51e-10	0.000100954	1.53e-12	2.63e-11	4.54836e-13	1.50005e-05	88	176	Model 6 - PC adjusted	rs35199493 0.316	Yes	0.0158593	0.000520678	0.00116655	4.76605e-05	0.000491178	6.05276e-06	0.00106556	Yes
TNFRSF1B	1	12227059	12269285	Cis-Reg	No	5.74e-05	0.000116788	2.08e-06	3.82e-07	5.62e-07	4.66642e-11	0.0207796	52	71	Model 6 - PC adjusted		No, no GWAS hit
TNFRSF1B	1	12227059	12269285	Cis-Flank	Yes	6.97353e-06	4.10492e-06	1.26537e-06	1.59168e-07	1.03639e-07	1.72811e-12	0.000589798	95	63	Model 6 - PC adjusted		No, no GWAS hit
TNFRSF21	6	47199267	47277641	CDS-regions	Yes	0.0473234	5.79e-05	0.00320041	0.0341272	0.000489903	3.82151e-05	1.40155e-08	7	1	Model 7 - PC adjusted		No, no GWAS hit
TNFRSF4	1	1146705	1149518	Cis-Reg	Yes	0.00189597	0.00191061	2.16e-07	0.000175126	5.07e-05	4.76361e-07	4.16733e-06	11	12	Model 3 - MAF weight - B(1,25)		No, no GWAS hit
TNFRSF6B	20	62328020	62330037	CDS-regions	No	7.36e-11	2.31e-11	0.0231661	7.69e-14	2.06e-13	2.02073e-11	0.436061	10	6	Model 4 - MAF weight - B(1,5)	rs6062496 0.418	Yes	0.263964	0.163089	0.184647	0.0644613	0.00595471	0.036835	0.421466	No
TNFRSF6B	20	62328020	62330037	Cis-Reg	No	1.25e-12	9.97e-13	0.827016	4.44e-10	1.02e-13	6.22724e-12	0.925024	18	9	Model 5 - MAF weight - B(0.5,0.5)	rs6062496 0.418	Yes	0.69423	0.584669	0.814154	0.60237	0.90329	0.612535	0.956939	No
TNFRSF6B	20	62328020	62330037	Cis-Flank	Yes	7.44216e-14	1.6581e-13	0.000100268	4.08069e-16	1.36956e-15	6.28377e-17	0.183784	121	104	Model 6 - PC adjusted	rs6062496 0.418	Yes	0.00510445	0.00529002	0.00528479	0.000358897	0.00167056	9.0487e-06	0.00366729	Yes
TNFRSF9	1	7975953	8003225	Cis-Reg	No	7.32e-07	0.000401791	0.0493686	0.0156053	0.00118008	0.00343156	0.903041	26	24	Model 1 - Unweighted	rs11584201 0.495	Yes	0.00111135	0.00123176	0.00303972	0.0025382	0.00137653	0.0107045	0.733312	No
TNFRSF9	1	7975953	8003225	Cis-Flank	Yes	3.77043e-08	2.88293e-08	0.136049	0.000133602	7.30281e-08	4.27282e-08	0.767784	39	38	Model 2 - Eigen/CADD-weighted	rs11584201 0.495	Yes	0.000748445	0.00117953	0.00963979	0.00203111	0.00053066	0.0261816	0.973557	No
TNFSF12	17	7452207	7461207	Cis-Flank	No	3.31184e-07	3.17665e-07	0.0946305	4.38202e-05	1.49909e-06	6.19706e-06	0.176655	107	126	Model 2 - Eigen/CADD-weighted	rs1642763 0.289	Yes	0.0629718	0.0371939	0.642084	0.14054	0.115207	0.167246	0.370615	No
TNFSF12	17	7452207	7461207	Cis-Reg	No	1.13e-06	4.17e-07	0.001755	7.25e-08	4.25e-07	4.44071e-07	0.0714244	8	17	Model 4 - MAF weight - B(1,5)	rs1642763 0.289	Yes	0.000901299	0.00036209	0.277483	0.000375348	0.00070465	0.000988357	0.147192	No
TNFSF12	17	7452207	7461207	CDS-regions	Yes	0.000103706	3.99e-07	0.000845486	5.65e-08	2.1e-06	2.30762e-06	0.018234	2	5	Model 4 - MAF weight - B(1,5)	rs1642763 0.289	Yes	0.00325834	0.00031181	0.0622236	0.000299037	0.000911439	0.000591695	0.0499196	No
TNFSF13	17	7461608	7464925	CDS-regions	No	1.2e-05	0.000165194	0.00095822	4.57e-06	2.87e-05	5.45434e-06	0.447783	3	2	Model 4 - MAF weight - B(1,5)		No, no GWAS hit
TNFSF13	17	7461608	7464925	Cis-Flank	Yes	6.98858e-05	0.000310534	5.82625e-06	0.000506131	1.28784e-05	6.50276e-08	8.17883e-05	100	117	Model 6 - PC adjusted		No, no GWAS hit
TNFSF14	19	6661263	6670599	CDS-regions	Yes	2.46e-10	1.81e-07	2.98e-07	8.69e-19	4.82e-17	1.78375e-18	0.296159	3	3	Model 4 - MAF weight - B(1,5)	rs344560 0.066	Yes	5.76807e-07	5.45102e-07	0.0670272	0.000152009	7.0898e-06	5.01355e-06	0.127496	Yes
TNR	1	175284329	175712906	Cis-Reg	No	0.000541803	0.00476642	0.036022	1.91e-05	0.000193736	4.73227e-06	0.0140922	165	194	Model 6 - PC adjusted	rs2235256 0.473	Yes	0.00479946	0.00365663	0.0594065	0.000510061	0.00313691	0.000265473	0.0441021	No
TNR	1	175284329	175712906	Cis-Flank	Yes	6.05592e-06	1.85905e-06	0.000768327	3.89642e-07	4.43662e-07	2.79885e-10	0.000135596	290	271	Model 6 - PC adjusted	rs2235256 0.473	Yes	0.00259328	0.00176206	0.0598794	0.00097332	0.0018671	0.000140995	0.0189995	No
TREML2	6	41158014	41168932	Cis-Reg	No	1.61e-06	1.02e-05	0.00587337	3.84e-11	5.62e-10	1.12449e-09	0.0419355	21	20	Model 4 - MAF weight - B(1,5)	rs62396356 0.096	Yes	9.26537e-08	6.08965e-07	0.218793	1.31441e-05	3.01202e-07	1.26346e-05	0.175447	Yes
TREML2	6	41158014	41168932	CDS-regions	Yes	4.49e-16	8.01e-19	0.00275197	9.77e-23	1.51e-20	4.85647e-21	1	3	3	Model 4 - MAF weight - B(1,5)	rs62396356 0.096	Yes	1.41758e-06	0.599668	0.565123	0.0440629	0.000249658	0.0317068	0.431823	Yes
TREML2	6	41158014	41168932	Cis-Flank	No	1.14599e-06	4.36826e-06	1.48614e-05	1.57573e-05	6.05362e-07	4.51808e-10	0.000136908	69	33	Model 6 - PC adjusted	rs62396356 0.096	Yes	4.64134e-05	0.000113815	0.00122584	0.000296914	6.65172e-05	2.40702e-05	0.0129642	No
ULBP2	6	150263135	150270371	Cis-Reg	No	2.62e-16	2.78e-20	2.37e-11	2.25e-13	9.33e-13	1.79485e-14	0.697275	9	13	Model 2 - Eigen/CADD-weighted	rs1951931 0.112; rs11964763 0.412; rs4343924 0.13	Yes	1.39806e-05	7.11266e-06	1.45958e-05	1.40967e-05	1.82075e-05	1.35267e-06	0.536716	Yes
ULBP2	6	150263135	150270371	Cis-Flank	Yes	3.10117e-19	9.17183e-18	2.43095e-14	1.08722e-33	2.83421e-31	5.14794e-34	0.0113889	22	42	Model 6 - PC adjusted	rs1951931 0.112; rs11964763 0.412; rs4343924 0.13	Yes	0.226561	0.260419	4.46478e-06	3.22824e-05	0.000124484	8.72826e-07	0.143001	Yes
ULBP2	6	150263135	150270371	CDS-regions	No	3.59e-15	3.68e-10	2.82e-10	9.88e-19	6.03e-20	1.00334e-23	NA	0	2	Model 6 - PC adjusted	rs1951931 0.112; rs11964763 0.412; rs4343924 0.13	Yes	3.45943e-05	3.45943e-05	3.45943e-05	3.45943e-05	3.45943e-05	1.53338e-06	NA	Yes
UNC5C	4	96083654	96470357	Cis-Reg	Yes	4.95e-18	9.3e-18	0.0852357	4.25e-07	2.05e-16	1.92345e-15	0.474537	235	220	Model 1 - Unweighted	rs7681109 0.458	Yes	0.000289866	0.0016022	0.269684	0.0184334	0.00161001	0.00631657	0.084117	No
UNC5C	4	96083654	96470357	Cis-Flank	No	7.26404e-15	6.33648e-15	0.00604264	4.60575e-08	4.64684e-14	4.11781e-14	0.0162188	328	296	Model 2 - Eigen/CADD-weighted	rs7681109 0.458	Yes	0.000190764	0.000116144	0.112587	0.00457974	0.000519827	0.000369595	0.0106579	No
VEGFA	6	43737920	43754224	Cis-Flank	Yes	0.000144985	0.00107243	8.85954e-05	4.32444e-07	3.82965e-06	7.23919e-06	0.0237563	159	148	Model 4 - MAF weight - B(1,5)	rs6921438 0.415	Yes	0.349147	0.163341	0.20276	0.283618	0.430046	0.0771619	0.106908	No
VSIG2	11	124617367	124622134	CDS-regions	Yes	4.65e-11	1.51e-11	0.0137273	6.49e-12	4.82e-11	1.30853e-11	0.0151364	4	1	Model 4 - MAF weight - B(1,5)	rs2075713 0.212	Yes	0.0533811	0.000735252	0.0222681	0.0462752	0.000219206	0.172875	0.0628656	No
VSIG2	11	124617367	124622134	Cis-Reg	No	8.32e-11	5.07e-11	0.0104415	6.22e-11	1.45e-11	1.04852e-11	0.0263327	6	4	Model 6 - PC adjusted	rs2075713 0.212	Yes	0.119966	0.74148	0.108088	0.0540373	0.313158	0.0223604	0.0455316	No
VWC2	7	49813256	49961546	Cis-Reg	No	0.00356563	3.86e-06	9.12e-06	0.00144557	0.000821722	0.000160441	0.00123685	64	53	Model 2 - Eigen/CADD-weighted	rs481076 0.428; rs886614 0.424	Yes	0.16077	0.216761	0.208893	0.198739	0.21655	0.0932903	0.439654	No
VWC2	7	49813256	49961546	Cis-Flank	No	7.78926e-07	0.000271088	6.27699e-06	4.71586e-06	2.99794e-06	9.63829e-11	0.000165097	49	16	Model 6 - PC adjusted	rs481076 0.428; rs886614 0.424	Yes	0.0337586	0.059383	0.0682283	0.0277946	0.137053	0.00717547	0.0336612	No
VWC2	7	49813256	49961546	CDS-regions	Yes	1.15e-20	1.61e-06	0.0093095	3.2e-06	3.99e-13	2.03223e-25	0.0188627	9	1	Model 6 - PC adjusted	rs481076 0.428; rs886614 0.424	Yes	0.00960556	0.0085439	0.0318339	0.00968504	0.123471	0.00718968	0.00159617	No
WFDC2	20	44098345	44110172	Cis-Reg	Yes	2.08e-06	2.26e-05	0.0513926	3.13e-07	1.25e-06	5.95303e-07	0.859857	15	15	Model 4 - MAF weight - B(1,5)		No, no GWAS hit
WFIKKN1	16	679238	684116	CDS-regions	No	3.42e-06	1.77e-10	0.0100813	2.4e-11	1.23e-07	1.76285e-09	0.00564409	6	3	Model 4 - MAF weight - B(1,5)	rs55798945 0.294	Yes	0.209443	0.396953	0.184628	0.131748	0.538161	0.0725178	0.0256111	No
WFIKKN1	16	679238	684116	Cis-Reg	No	3.13e-08	2.48e-09	0.104088	8.05e-16	2.06e-08	8.04935e-11	0.487839	25	15	Model 4 - MAF weight - B(1,5)	rs55798945 0.294	Yes	0.125992	0.12645	0.16355	0.00140735	0.0642114	9.98806e-05	0.0383963	No
WFIKKN1	16	679238	684116	Cis-Flank	Yes	2.88048e-11	1.10287e-11	0.000215526	2.60397e-16	4.0921e-14	5.10124e-15	0.000195664	373	255	Model 4 - MAF weight - B(1,5)	rs55798945 0.294	Yes	0.00115988	0.000828152	0.306723	0.00071075	0.000986445	1.66354e-05	0.0453211	No
WISP1	8	134203281	134242587	CDS-regions	No	5.79e-05	0.0846433	1.9e-07	1.6e-10	4.1e-08	7.11301e-08	0.556264	4	4	Model 4 - MAF weight - B(1,5)	rs2739145 0.299; rs16904845 0.361	Yes	0.00320199	0.671913	0.010921	0.000219604	0.00386947	0.00131973	0.968299	No
WISP1	8	134203281	134242587	Cis-Reg	No	6.32e-13	9.43e-11	3.48e-08	7.09e-19	1.87e-16	2.44072e-17	0.0244209	49	85	Model 4 - MAF weight - B(1,5)	rs2739145 0.299; rs16904845 0.361	Yes	0.006838	0.0265238	0.0412779	0.000270748	0.00210887	2.86443e-06	0.00360006	Yes
WISP1	8	134203281	134242587	Cis-Flank	Yes	5.23965e-26	1.53819e-23	6.44965e-05	6.9798e-27	2.93951e-29	4.71944e-21	0.00775915	63	85	Model 5 - MAF weight - B(0.5,0.5)	rs2739145 0.299; rs16904845 0.361	Yes	0.000296244	0.000607153	0.0319931	7.62596e-06	9.32625e-05	4.29082e-07	0.0161266	Yes
XCL1	1	168545710	168551315	Cis-Reg	No	0.000163577	2.49e-07	0.635324	0.00029071	0.000179054	0.00296359	0.526786	5	11	Model 2 - Eigen/CADD-weighted	rs34328291 0.149; rs61802612 0.039; rs28537856 0.032; rs16860872 0.158	Yes	0.000719592	0.000640092	0.421536	0.00806689	0.00160748	0.0175676	0.717088	No
XCL1	1	168545710	168551315	Cis-Flank	Yes	2.40856e-15	3.6219e-15	1.13262e-09	6.63161e-13	3.78739e-17	1.93793e-19	5.50375e-08	28	43	Model 6 - PC adjusted	rs34328291 0.149; rs61802612 0.039; rs28537856 0.032; rs16860872 0.158	Yes	0.0321971	0.0564055	0.00446718	0.0130471	0.0149331	0.00190729	0.0171695	No
