# Supplementary material for: Contribution of rare whole-genome sequencing variants to plasma protein levels and the missing heritability
Source: Nat Commun. 2022 May 9;13:2532. doi: 10.1038/s41467-022-30208-8 (PMC9085767; doi:10.1038/s41467-022-30208-8)
Supplement: Supplementary file 6 — Supplementary Data 4 [file 41467_2022_30208_MOESM6_ESM.xlsx]

## Sheet: Table S4
Supplementary Data 4. Multivariable regression for the final model after backward stepwise regression.
The final model is the model where all SNPs that remain contribute significantly (P<0.05) to the model.
* rs35079605 was located outside our definition of Cis-SNVs in the GWAS.
** This frequency is the frequency among all individuals included in the multivariable regression which might differ slightly form the GWAS.
			P-values for the seven SKAT methods.											Multivariable regression (final model after backward stepwise regression)
SNV set (The gene encoding biomarker)	Protein	SNV-set type	Model 1 - Unweighted	Model 2 - Eigen/CADD-weighted	Model 3 - MAF weight - B(1,25)	Model 4 - MAF weight - B(1,5)	Model 5 - MAF weight - B(0.5,0.5)	Model 6 - CommonRare	Model 7 - Rare only	N rare	N common	Best Model	GWAS SNP (rs-id and effective allele frequency). Primary; conditional	SNV	Estimate	SE	P-value	Frequency**
ACVRL1	NEU_164_SKR3	Cis-Reg	2.44e-11	2.04e-11	1.32e-10	2.03e-17	4.06e-17	7.74185e-15	0.109403	39	36	Model 4	rs2277382 0.065; rs2277381 0.113
														rs73111518	-0.746675	0.257356	0.00381717	0.00734574
														rs1700159	-0.334212	0.0710718	3.02394e-06	0.1381
														rs2277381	-0.492051	0.0788587	7.08308e-10	0.113124
														rs2277382	0.596327	0.0975263	1.50912e-09	0.0661117
														chr12.52307768	-2.29203	0.667204	0.000622265	0.00146915
														rs186154782	-1.90127	0.921969	0.039511	0.000979432
														chr12.52314333	1.94245	0.922018	0.0354491	0.000979432
ADA	INF_194_ADA	CDS-regions	0.00127374	0.00317619	4.08e-15	9.95e-08	2.8e-11	2.4661e-13	2.35329e-14	5	4	Model 3	rs11555566 0.022
														rs61737144	-0.394196	0.145932	0.00704479	0.0288932
														rs11555566	1.37934	0.153948	2.00081e-18	0.0190989
ADAM22	NEU_133_ADAM-22	CDS-regions	2.94e-44	4.97e-23	1.02e-05	1.82e-13	6.19e-31	2.37533e-29	0.0941267	8	7	Model 1	rs6966166 0.439; rs1201839 0.439
														rs6966166	0.413908	0.100733	4.38089e-05	0.437806
														rs2279542	0.315131	0.104454	0.00263381	0.469148
														rs1201839	0.388708	0.0442164	8.85325e-18	0.434868
														rs111428945	0.342857	0.165276	0.038354	0.0122429
														rs34957515	-0.309942	0.074767	3.75071e-05	0.0866797
														rs3761806	0.301838	0.0911521	0.000969732	0.0543585
AGER	CVD2_136_RAGE	CDS-regions	0.00778142	7.83e-06	0.000308271	2.33e-06	2.98e-05	7.09552e-05	0.0526553	2	6	Model 4
														rs2070600	0.49062	0.107426	5.69106e-06	0.0558276
														rs3131300	-0.22525	0.0770202	0.00354282	0.110186
AGRP	CVD2_174_AGRP	Cis-Reg	0.000713738	2.79e-18	2.46e-19	4.64e-05	6.02e-16	1.02839e-17	9.46235e-19	3	1	Model 3
														rs35079605*	2.72185	0.275365	7.31105e-22	0.00636631
AMBP	CVD2_156_AMBP	CDS-regions	0.000843565	3.93e-17	5.96e-11	4.09e-06	2.73e-06	2.29616e-09	6.81327e-14	8	1	Model 2	rs201342994 0.013
														rs141738059	0.851208	0.219726	0.000115465	0.0117532
														rs201342994	1.80544	0.205448	8.57384e-18	0.0132223
ANPEP	CVD3_153_AP-N	Cis-Reg	5.42e-16	2.62e-12	4.22e-14	5.08e-17	3.57e-22	3.08653e-25	0.001516	37	58	Model 6	rs1042499 0.082; rs28698386 0.439
														rs28698386	-1.12484	0.0854979	4.24896e-36	0.437316
														rs1439121	-0.806024	0.0861207	7.05895e-20	0.480411
														rs144282919	-1.32243	0.507034	0.00926338	0.00146915
														rs41276914	0.470187	0.184561	0.011023	0.0773751
														rs72754570	-0.634313	0.170194	0.000206665	0.0837414
														chr15.90351911	-0.978542	0.380775	0.010344	0.0029383
														rs11073890	0.335375	0.0765274	1.32138e-05	0.43046
														rs28409374	-0.317546	0.0725506	1.35456e-05	0.108227
														rs117465795	0.211332	0.0935767	0.0241761	0.075906
														rs140732385	-0.689569	0.183626	0.000184997	0.0142018
														rs11853650	-0.270285	0.0815593	0.000958961	0.410382
														rs62019026	0.260032	0.11417	0.023	0.0391773
AXL	CVD3_154_AXL	CDS-regions	2.38e-06	6.5e-06	0.000376823	1.34e-05	8.4e-10	5.36412e-07	0.0097942	8	5	Model 5
														rs10411012	0.16026	0.0509057	0.00170011	0.493634
														chr19.41743987	-2.70035	0.563511	1.94713e-06	0.00146915
														rs141929169	-2.08445	0.958141	0.0298655	0.000489716
														rs2304232	-0.372698	0.0738819	5.5565e-07	0.114594
AZU1	CVD3_137_AZU1	CDS-regions	0.0503219	9.88e-06	2.52e-09	0.00146388	3.91e-05	1.5377e-07	8.72804e-10	7	5	Model 7	rs372854624 0.01
														chr19.829656	-1.44014	0.49625	0.00380285	0.00195886
														rs595844	-0.143948	0.0496495	0.00383618	0.473066
														rs372854624	-1.47063	0.244208	2.5579e-09	0.0107738
CADM3	NEU_105_CADM3	CDS-regions	0.00290049	1.17e-24	1.38e-25	2.71e-12	8.49e-16	8.77453e-17	5.81748e-22	7	2	Model 3	rs3026987 0.011; rs77292073 0.017
														rs77292073	-1.2607	0.195337	1.87781e-10	0.0151812
														chr1.159141544	0.340569	0.139016	0.0145028	0.0323213
														rs3026987	-1.94451	0.217041	2.23066e-18	0.0142018
														rs862999	-0.116962	0.0560047	0.0370717	0.226738
														chr1.159170670	-2.19371	0.898271	0.0148137	0.000489716
CCL17	CVD2_165_CCL17	Cis-Reg	4.32e-09	6.41e-09	0.00312913	2.1e-05	6.71e-10	2.50941e-11	0.00161187	37	26	Model 6	rs223829 0.35
														rs223893	0.708156	0.174207	5.25957e-05	0.0200784
														rs147318434	-2.06464	0.956891	0.0312413	0.000979432
														rs72792973	-0.243861	0.103928	0.019188	0.0685602
														rs147051608	-1.21595	0.582173	0.0370437	0.0577865
														chr16.57444094	0.393775	0.18775	0.0362663	0.0142018
														rs138496579	1.33864	0.584468	0.0222509	0.0558276
														rs223829	0.340837	0.0510782	4.58278e-11	0.348678
CD207	ONC2_180_CD207	CDS-regions	1.89e-21	3.43e-07	0.000617165	2.14e-07	1.7e-12	6.36559e-18	0.000127666	13	9	Model 1	rs17718987 0.305; rs189535281 0.037
														rs13421115	-0.507203	0.184061	0.00598921	0.296278
														rs6712863	-0.461516	0.129152	0.000373076	0.0685602
														rs17006436	-0.642131	0.171323	0.000190802	0.0195886
														rs17718987	1.08129	0.184218	6.3594e-09	0.305583
														rs10489990	-0.18359	0.0513205	0.000367666	0.297747
														rs189535281	1.09303	0.170503	2.45445e-10	0.0357493
CD40	INF_176_CD40	CDS-regions	2.87e-43	3.34e-44	8.63e-12	5.19e-44	3.4e-51	1.73891e-55	1.13921e-10	4	5	Model 6	rs6032660 0.245; rs182282247 0.021
														rs182282247	0.881156	0.149039	4.87392e-09	0.0205681
														rs6032660	-0.811066	0.0497172	2.71422e-52	0.256121
														rs148342289	-0.227714	0.0968718	0.0189657	0.0470127
CD48	ONC2_114_CD48	CDS-regions	1.58e-53	4.2e-64	1.49e-22	3.76e-72	1.07e-42	6.87366e-66	1.2656e-23	6	5	Model 4	rs2295615 0.168; rs149336642 0.016
														rs2295615	-1.08986	0.0577197	2.86704e-66	0.161606
														chr1.160654879	-1.64639	0.21501	5.36659e-14	0.00881489
CEACAM5	ONC2_189_CEACAM5	CDS-regions	0.00225157	0.404982	0.00111301	0.00629769	0.000354909	1.7913e-07	3.8982e-07	4	5	Model 6
														rs111973464	0.205447	0.0546386	0.000183859	0.419197
														rs113558709	2.11613	0.972013	0.029806	0.000489716
														rs9621	1.18173	0.204663	1.15853e-08	0.0176298
CHI3L1	CVD3_175_CHI3L1	Cis-Reg	9.61e-20	1.65e-23	1.02e-05	1.12e-09	9.24e-23	5.13798e-22	0.000920886	17	30	Model 2	rs4950928 0.314
														rs55700740	0.397932	0.054624	7.32638e-13	0.439765
														rs946260	0.539462	0.11256	1.94112e-06	0.0538688
														rs12410110	-0.817937	0.210465	0.000109656	0.0107738
														rs10399931	-1.11308	0.0586242	2.55126e-67	0.357003
CPM	NEU_166_CPM	CDS-regions	0.000177482	6.74e-05	5.16e-09	5.79e-06	2.1e-09	5.47904e-09	1.48928e-08	5	5	Model 5	rs142063414 0.011
														rs33925480	0.186865	0.0867513	0.0315318	0.0940255
														rs140860259	-1.7067	0.255315	4.30692e-11	0.00979432
CRTAM	NEU_120_CRTAM	Cis-Reg	5.8e-15	2.02e-12	2.36e-05	6.28e-08	5.09e-14	7.77806e-18	3.84744e-08	25	39	Model 6	rs59230519 0.204; rs2370794 0.339
														rs3134425	-0.330254	0.072739	6.47921e-06	0.367287
														rs144316593	-1.50674	0.629773	0.0169625	0.000979432
														rs111275617	-1.88665	0.644356	0.00350834	0.000979432
														rs1879884	0.48586	0.0947831	3.71059e-07	0.488247
														rs2370794	0.571284	0.0787224	9.34711e-13	0.342311
														rs116528706	0.67723	0.240309	0.00494871	0.00734574
														rs181587715	0.446963	0.156717	0.0044556	0.0205681
														rs1916040	0.257434	0.0581547	1.0891e-05	0.303134
														rs10892918	0.559092	0.0578854	5.91182e-21	0.418217
CTRC	CVD2_138_CTRC	CDS-regions	2.84e-08	2.46e-07	0.00295973	2.69e-07	1.23e-09	1.855e-10	0.0753609	3	3	Model 6
														rs497078	-0.351162	0.0910101	0.00012289	0.0788443
														rs10927786	0.195111	0.0513244	0.000154278	0.352106
														rs121909293	-0.629299	0.272058	0.0209594	0.0093046
CTSV	ONC2_152_CTSV	CDS-regions	0.0115001	0.018906	6.49e-06	0.000399382	4.28e-05	7.05463e-07	9.76178e-07	2	1	Model 6	rs10759644 0.473
														rs146846413	-1.61125	0.281821	1.5182e-08	0.00734574
														rs10759644	-0.360248	0.0485898	3.06867e-13	0.479432
CTSZ	CVD3_185_CTSZ	CDS-regions	0.328835	2.36e-12	4.05e-13	4.36e-05	1.39e-07	3.93848e-14	4.48973e-13	2	4	Model 6
														chr20.57571706	-2.5891	0.937106	0.0058527	0.000489716
														rs163785	-0.37726	0.11342	0.000917949	0.0450539
														rs199825459	-2.30364	0.306756	1.4929e-13	0.00636631
CX3CL1	INF_186_CX3CL1	Cis-Reg	3.53e-06	4.85e-05	0.574739	2.52e-05	1.42e-05	3.48089e-05	0.70478	41	33	Model 1
														rs683544	0.29367	0.0518958	2.07848e-08	0.369736
														rs186136439	1.26249	0.442195	0.004407	0.00244858
CXCL8	INF_101_IL-8	CDS-regions	5.11e-07	5.11e-07	5.11e-07	5.11e-07	5.11e-07	3.58071e-07	3.58071e-07	1	0	Model 6
														rs188378669	-1.9278	0.378372	4.2914e-07	0.00440744
CXCL9	INF_122_CXCL9	Cis-Reg	1.83e-06	2.02e-05	0.138868	0.059528	5e-05	0.00185275	0.340337	9	8	Model 1
														rs10337	0.205953	0.0759446	0.00682435	0.146915
														rs10336	-0.283208	0.0539901	1.96522e-07	0.492165
CYR61	ONC2_137_CYR61	CDS-regions	4.79e-16	9.91e-16	2.03e-16	4.3e-16	3.35e-14	1.57136e-17	1.57136e-17	3	0	Model 6	rs187133983 0.011
														rs187133983	-2.10363	0.240487	1.23089e-17	0.0107738
EFNA4	NEU_114_EFNA4	CDS-regions	9.11e-05	3.05e-15	1.31e-13	1.59e-05	6.42e-17	4.22245e-17	6.60837e-18	1	1	Model 7
														chr1.155036393	-2.69436	0.303648	4.47907e-18	0.00587659
EPCAM	CVD3_152_Ep-CAM	CDS-regions	0.100063	0.00729495	5.76e-08	0.0167204	3.97e-06	1.12606e-24	2.98799e-22	3	6	Model 6	2:49144591 0.01
														rs144077629	0.201842	0.0921768	0.0288138	0.0773751
														chr2.49144591	2.51545	0.236301	6.17582e-25	0.010284
ERBB2	ONC2_130_ERBB2	Cis-Reg	6.1e-08	9.7e-07	2.52e-11	1.21e-16	2.44e-15	1.11049e-15	4.8242e-10	54	22	Model 4	rs35542329 0.371
														rs2517954	-1.34143	0.166019	2.33963e-15	0.331538
														rs2517955	1.24216	0.168173	3.75153e-13	0.352106
														rs185106091	0.695891	0.303161	0.0219616	0.00587659
														rs4252596	0.310574	0.0829055	0.000192285	0.109207
														chr17.37864986	2.19257	0.932999	0.0190106	0.000489716
														rs190227388	0.75785	0.381247	0.047167	0.00587659
														rs1136201	0.382349	0.0595069	2.24094e-10	0.279628
ERBB4	ONC2_155_ERBB4	Cis-Reg	8.79e-09	8.82e-08	0.0148438	7.62e-10	3.54e-08	4.74244e-06	0.089916	327	440	Model 4
														rs7565960	-0.240501	0.0641798	0.0001915	0.449559
														rs1595065	-0.280308	0.0805828	0.000531244	0.242899
														rs17744862	-0.348697	0.132452	0.00863487	0.0455436
														rs62178762	-0.234858	0.062114	0.000167678	0.34476
														chr2.212320525	-1.46919	0.548357	0.00752898	0.00146915
														rs71054118	-0.178464	0.0600281	0.00303678	0.226738
														rs13431031	-0.196414	0.058645	0.000848112	0.25808
														rs10497953	0.416481	0.185616	0.0251177	0.0210578
														rs60700221	-0.239483	0.0995899	0.0164109	0.0680705
														rs7607942	0.207153	0.0563928	0.000255165	0.290402
														rs7592032	-0.20333	0.0591222	0.000613508	0.498041
														rs972491	0.207112	0.0643264	0.00133459	0.381978
														rs7607363	0.300197	0.0623684	1.7727e-06	0.329579
GFRA1	NEU_151_GFR-alpha-1	Cis-Reg	1.11e-13	9.27e-18	0.00111051	7.56e-12	5.63e-15	2.29954e-11	0.0372923	94	105	Model 2	rs2420255 0.309
														chr10.117819341	0.775261	0.222096	0.000508287	0.0132223
														rs150597670	0.194808	0.0802445	0.0154158	0.107248
														chr10.117836113	1.31318	0.419479	0.00180869	0.00391773
														rs3781509	1.06752	0.333354	0.00141705	0.00979432
														rs11197545	-0.376897	0.080029	2.92794e-06	0.238002
														rs80307999	0.34429	0.103732	0.000944241	0.107738
														rs140013815	0.686421	0.294484	0.0200054	0.00685602
														rs7912020	0.244283	0.0979988	0.0128789	0.0935357
														rs56246226	-0.911501	0.351428	0.00966876	0.00342801
														rs2420255	-0.476962	0.0570907	2.90011e-16	0.312439
														rs151201886	-0.597953	0.208722	0.00428185	0.0142018
														rs1362217	0.182963	0.0596114	0.00221847	0.245837
														rs138725596	-0.516273	0.203951	0.011553	0.0161606
														rs142825291	-1.17738	0.418732	0.0050479	0.00636631
GPC5	NEU_168_GCP5	Cis-Reg	2.91e-45	7.94e-45	7.63e-17	3.32e-35	5.34e-52	5.40335e-53	1.78677e-08	209	240	Model 6	rs342706 0.336; rs9523330 0.288; rs187104426 0.021
														rs75144463	-0.221841	0.0842884	0.00865957	0.0494613
														rs9523330	-0.412867	0.0439164	5.98044e-20	0.29236
														rs187104426	0.762006	0.142454	1.16556e-07	0.0244858
														rs187112163	0.877336	0.220313	7.47224e-05	0.00685602
														chr13.92297943	1.73435	0.668446	0.00964995	0.000489716
														rs3852115	-0.570517	0.0975857	7.4146e-09	0.0617042
														rs117342639	-0.950107	0.482038	0.0490781	0.00146915
														rs7999708	0.201507	0.0709632	0.00463568	0.177277
														rs77998679	0.539481	0.214628	0.0121546	0.00979432
														rs9556112	-0.432082	0.115882	0.000206584	0.0646425
														rs342706	-1.1021	0.0549933	2.96313e-72	0.329579
														rs61967083	-0.162797	0.0777956	0.0367091	0.159158
														rs7321674	0.181467	0.050908	0.00038682	0.449559
														rs113731935	0.975062	0.221015	1.17109e-05	0.0146915
														rs72635468	-1.4027	0.343257	4.83831e-05	0.00342801
														rs12866188	0.200635	0.0505731	7.9481e-05	0.233105
														rs16947065	0.412461	0.10366	7.57249e-05	0.0475024
														rs9560957	0.480098	0.0888445	8.69899e-08	0.152302
														rs188645426	-0.607629	0.180233	0.000785208	0.0166503
														rs4597182	-0.233572	0.0645143	0.000313273	0.287953
														chr13.92850007	-0.512441	0.209638	0.0147315	0.00783546
														rs9523533	0.210225	0.0715194	0.00338642	0.133203
														rs148594235	-0.491685	0.163213	0.00267535	0.0151812
														rs4771855	0.120823	0.0606341	0.0466511	0.205681
														rs34115623	-0.443019	0.152307	0.00373322	0.0210578
														rs9523564	0.172473	0.0760075	0.0235337	0.255632
														rs9589487	-0.318821	0.0832066	0.000137618	0.183643
														chr13.93007598	-0.734	0.209673	0.000490691	0.0117532
														rs9523654	-0.235422	0.0500156	2.97967e-06	0.493634
														chr13.93042688	1.12591	0.51247	0.0283146	0.00146915
														rs9523681	-0.260682	0.100276	0.00951065	0.142018
														rs17436336	-0.430842	0.0953984	7.27858e-06	0.235553
														chr13.93152660	1.11283	0.47647	0.0197691	0.000979432
														rs34890530	0.242325	0.0873924	0.00569094	0.461802
														chr13.93373896	-1.09676	0.519801	0.0351835	0.00146915
														rs72642616	0.159462	0.052895	0.0026567	0.191969
														rs9584068	-1.07364	0.244596	1.29452e-05	0.0117532
														rs189087523	-0.986944	0.325122	0.00248117	0.00342801
														rs150387004	-0.440772	0.184331	0.0170318	0.013712
														rs9516137	-0.184247	0.0445239	3.88614e-05	0.232125
GPNMB	ONC2_149_GPNMB	CDS-regions	2.63e-07	8.83e-30	7.6e-32	1.82e-21	1.94e-10	7.97054e-26	8.03765e-08	16	9	Model 3	rs191297708 0.046; rs10227559 0.272
														rs191297708	1.43365	0.107462	7.31378e-37	0.0440744
														rs10227559	-0.244946	0.0481364	4.48231e-07	0.277179
														rs140122424	-1.86697	0.31862	6.73727e-09	0.00440744
														chr7.23299590	-1.00619	0.483561	0.037766	0.00146915
														rs75801644	-1.05322	0.333769	0.00166088	0.00538688
HGF	ONC2_156_HGF	CDS-regions	0.1511	1.56e-06	2.76e-08	0.00234161	3.83e-05	3.34918e-06	0.000206447	8	3	Model 3
														rs202215700	-0.772801	0.301534	0.0105586	0.00538688
														rs5745687	-0.776389	0.159706	1.39851e-06	0.0230167
														rs150267054	1.01244	0.262433	0.000123387	0.0093046
IGFBP7	CVD3_180_IGFBP-7	CDS-regions	0.00827314	2.82e-13	2.14e-27	2.97e-07	5.31e-22	2.40568e-22	3.0927e-26	3	3	Model 3	rs139086128 0.01; rs1718860 0.276
														rs139086128	2.65107	0.222934	2.76651e-30	0.0093046
														rs1718860	0.397621	0.0499949	5.75052e-15	0.280607
														rs11573020	-0.907863	0.226781	6.79082e-05	0.0107738
IL15RA	INF_148_IL-15RA	CDS-regions	9.27e-22	4.19e-27	6.44e-05	1.33e-12	1.63e-24	4.00433e-22	0.00207905	13	11	Model 2	rs3136630 0.277; rs144173272 0.011
														rs2229135	-0.441954	0.1926	0.022039	0.049951
														rs3136630	0.481082	0.219093	0.0284256	0.311949
														rs8177786	0.586564	0.149182	9.24392e-05	0.0646425
														rs17320853	0.934637	0.233186	6.75903e-05	0.128795
														rs2228059	-1.22817	0.220022	3.36986e-08	0.446621
														rs3136614	-0.231072	0.0688378	0.00083011	0.142997
														rs2296139	-0.388891	0.0890288	1.43736e-05	0.0994123
														rs144173272	-2.11929	0.24943	1.12062e-16	0.0127326
														rs201202541	0.774403	0.361353	0.0324427	0.00538688
IL5RA	NEU_172_IL-5R-alpha	Cis-Reg	3.2e-11	5.44e-05	6.17e-07	3.3e-12	5.17e-13	4.52251e-15	0.000140316	59	101	Model 6	rs1695315 0.302; rs3804790 0.124; rs183422392 0.019
														rs340828	0.328865	0.0893073	0.00024684	0.417238
														rs55865625	-0.254692	0.115189	0.0273177	0.109207
														rs340832	-0.372736	0.124997	0.00295238	0.486778
														rs17659353	-0.234282	0.108462	0.0310711	0.249265
														rs340833	-0.352738	0.0978601	0.00033242	0.426543
														rs163546	0.300442	0.0951801	0.00165721	0.34476
														rs163552	0.417006	0.0900859	4.29709e-06	0.0994123
														rs163549	0.257821	0.0695619	0.000224993	0.340842
														rs3804798	0.194886	0.057157	0.000683558	0.450539
														rs11710399	-0.279871	0.1404	0.046564	0.0528893
														rs183422392	-1.24453	0.21479	9.92981e-09	0.0166503
														chr3.3131138	-2.0221	0.578164	0.000496085	0.00146915
														rs7640267	-0.433938	0.12886	0.000795313	0.0406464
														rs6771148	-1.60325	0.586898	0.00644143	0.161606
														rs335826	1.59456	0.597928	0.00781493	0.160137
														rs17884458	0.45945	0.0726502	4.26646e-10	0.227718
														rs17879465	0.828611	0.165984	7.35714e-07	0.0333007
														rs3804793	0.313973	0.155319	0.043569	0.0739471
														rs334782	0.40183	0.0745805	9.42558e-08	0.418217
														rs3804790	-0.714566	0.150546	2.45839e-06	0.129285
														rs11713419	0.375017	0.0798723	3.14151e-06	0.2238
														rs3856850	0.200066	0.0964693	0.0384146	0.111655
														rs17878498	-0.716235	0.101094	3.0932e-12	0.182664
														rs9831017	0.533917	0.136323	9.76149e-05	0.0514202
														rs78005341	0.411964	0.0916425	7.98994e-06	0.111166
KDR	ONC2_125_VEGFR-2	CDS-regions	1.67e-11	8.84e-14	3.51e-27	8.71e-25	7.96e-24	8.65875e-26	0.0394751	11	11	Model 3	rs34231037 0.044
														rs10006115	0.834272	0.270149	0.00208239	0.00734574
														rs192975612	-0.479454	0.199313	0.0163721	0.0127326
														rs2219471	-1.96288	0.874138	0.0250046	0.318805
														rs3214870	1.98337	0.876916	0.0239765	0.319295
														rs7655964	0.168806	0.0525473	0.00136802	0.425073
														rs34231037	-1.5132	0.117808	1.65837e-34	0.0426053
														rs56286620	-0.662893	0.331985	0.0461852	0.00391773
														rs2305948	-0.244621	0.0754971	0.00124342	0.105289
KLK11	ONC2_121_hK11	CDS-regions	2.47e-09	1.21e-24	7.16e-37	8.23e-27	5.11e-30	1.27693e-21	0.114955	3	6	Model 3	rs117268623 0.025
														rs1048328	-0.514083	0.0997498	3.20632e-07	0.049951
														rs117268623	-1.96012	0.142445	6.82899e-39	0.0249755
														rs62117661	-0.356124	0.101926	0.00050157	0.049951
														rs61752567	-0.413836	0.132222	0.0018113	0.0308521
LGALS1	ONC2_145_Gal-1	CDS-regions	3.39e-10	1.17e-17	1.28e-21	5.54e-12	7.01e-22	1.52231e-27	7.70356e-20	4	3	Model 6	rs139136100 0.012; rs13058368 0.478
														rs139136100	-2.21785	0.221438	2.37735e-22	0.0117532
														rs13058368	-0.24947	0.0446889	3.22941e-08	0.48237
LGALS8	NEU_140_gal-8	Cis-Reg	5.94e-67	3.26e-68	1.33e-08	1.27e-68	7.63e-68	9.91741e-87	1.76107e-05	52	164	Model 6	rs11807205 0.285
														chr1.236680555	0.330434	0.147721	0.0255691	0.0235064
														rs12140308	-0.121442	0.0489547	0.0133174	0.174339
														rs1266381	-0.173336	0.0613271	0.00482473	0.167973
														rs12041958	0.169388	0.0594248	0.00447805	0.192458
														rs10925158	-0.225868	0.0679626	0.000929711	0.0925563
														chr1.236686189	1.69223	0.708231	0.017108	0.000489716
														rs819415	-0.290152	0.0923581	0.00174226	0.229677
														chr1.236697550	2.12214	0.703926	0.00265355	0.000489716
														rs11807205	-0.648933	0.0840565	3.47123e-14	0.289422
														rs61831364	0.805003	0.285212	0.00488391	0.00734574
														rs2282421	-1.45458	0.247801	6.3863e-09	0.00489716
														rs16833850	-0.288639	0.0986755	0.00354055	0.125857
														rs138838182	-0.736967	0.236069	0.00186202	0.00734574
MICA	ONC2_173_MIC-AB	Cis-Reg	2.2e-41	3.26e-36	1.36e-23	9.77e-55	5.22e-49	1.32394e-59	2.78004e-05	34	60	Model 6	rs6928810 0.345; rs2524280 0.061; 6:31402666 0.246
														rs2523457	-0.637117	0.143485	1.06183e-05	0.266895
														rs4349859	-1.16108	0.0757698	3.04822e-45	0.163075
														rs58749093	0.543179	0.0911445	4.22398e-09	0.029383
														rs12661317	0.692536	0.0905817	7.86916e-14	0.0455436
														rs115507472	-1.39982	0.18159	5.01283e-14	0.0230167
														rs9394070	-0.534624	0.153543	0.000532509	0.147894
														rs111765073	1.11026	0.201803	5.48757e-08	0.0112635
														rs2523455	-1.09357	0.143756	1.0325e-13	0.24094
														chr6.31371220	0.878496	0.419585	0.0366859	0.00195886
														rs1063630	-1.17635	0.0773186	1.036e-44	0.166503
														rs1051785	-0.898372	0.110073	1.82037e-15	0.0504407
														rs1882	0.95527	0.140869	2.76055e-11	0.376102
MMP1	INF_142_MMP-1	Cis-Reg	2.18e-13	1.55e-17	0.0159251	1.79e-10	4.18e-14	1.12295e-11	0.174371	11	24	Model 2	rs471994 0.352; rs514921 0.27
														rs17881293	-0.341774	0.11188	0.00233729	0.0519099
														rs514921	-0.334	0.0567855	6.28381e-09	0.280607
														rs475007	-0.19975	0.0534227	0.000199791	0.480901
														rs473509	0.551978	0.0578854	2.39204e-20	0.266895
														rs17883958	0.436954	0.0889538	1.12215e-06	0.109207
														chr11.102670042	-1.2699	0.636873	0.046544	0.00146915
MMP10	INF_161_MMP-10	CDS-regions	4e-07	6.53e-05	7.79e-10	1.79e-10	2.98e-11	8.41383e-08	0.361136	4	9	Model 5	rs486055 0.134; rs17860955 0.022
														rs147267769	-2.43686	0.948849	0.0103909	0.000489716
														rs17860955	-0.991801	0.173196	1.42016e-08	0.0215475
														rs486055	-0.436022	0.0685343	3.24161e-10	0.131734
														rs17435959	-0.600375	0.126834	2.58194e-06	0.0391773
MPO	CVD3_140_MPO	CDS-regions	7.44e-06	1.45e-19	7.44e-14	5.88e-12	2.43e-16	2.26679e-18	4.49141e-09	9	7	Model 2	rs34097845 0.135; rs8178414 0.056; 17:56352981 0.018
														rs8178414	-0.910379	0.0924509	9.73658e-22	0.053379
														rs143204664	-0.774178	0.311331	0.0130854	0.00489716
														chr17.56352981	-1.10463	0.162158	1.82012e-11	0.0161606
														rs28730837	-0.3708	0.13781	0.00727114	0.0372184
														chr17.56356550	-1.99979	0.613985	0.0011703	0.00342801
														rs7208693	-0.315851	0.068685	4.901e-06	0.119001
														rs34097845	-0.636598	0.0749608	8.97028e-17	0.132223
MSLN	ONC2_107_MSLN	Cis-Reg	7.03e-22	6.62e-24	2.4e-08	5.05e-24	4.86e-24	1.01536e-26	1.95665e-07	59	25	Model 6	rs2235505 0.237; rs184581314 0.013
														rs12597489	0.415312	0.131879	0.00169741	0.0754163
														rs184581314	1.44427	0.192073	1.4629e-13	0.0122429
														rs73491232	-0.230579	0.098715	0.0197448	0.168462
														rs116994161	0.744796	0.192878	0.000121693	0.0142018
														rs2235505	0.77612	0.0994304	1.82998e-14	0.237512
														chr16.811553	-1.04278	0.280554	0.000215615	0.00489716
														rs374095221	2.20228	0.838426	0.00878521	0.000489716
														rs3765322	-0.574389	0.116246	9.44127e-07	0.225759
														rs3765324	0.404472	0.110764	0.0002773	0.236533
														chr16.818325	0.533422	0.236632	0.0244491	0.0112635
NGF	NEU_153_Beta-NGF	CDS-regions	0.018224	0.00952576	2.19e-07	1.01e-07	9.21e-08	1.32781e-06	8.47541e-07	2	1	Model 5
														rs11466112	-1.3175	0.265593	8.57248e-07	0.00832517
														chr1.115828856	1.40473	0.55444	0.0114778	0.00244858
OSCAR	CVD2_186_hOSCAR	CDS-regions	7.37e-14	3.58e-18	6.58e-21	1.57e-18	1.66e-22	2.95305e-25	4.49382e-07	3	3	Model 6	rs4806708 0.286; rs61742142 0.038; rs10415777 0.489
														rs10415777	0.446707	0.0443907	1.49002e-22	0.487757
														chr19.54598941	1.35046	0.583856	0.0209666	0.000979432
														rs61742144	-0.172085	0.0625042	0.00603105	0.122919
														rs61742142	-1.30998	0.110609	5.24347e-30	0.0372184
														rs142964852	-1.29867	0.294733	1.18969e-05	0.00587659
														rs1657535	-1.10506	0.23851	4.18048e-06	0.00783546
														rs4806708	0.569088	0.0466496	1.33922e-31	0.280392
PCSK9	CVD3_161_PCSK9	Cis-Reg	3.98e-07	1.62e-06	0.329051	0.000313273	6.8e-07	5.58669e-05	0.426383	24	60	Model 1	rs17414716 0.023
														rs2479410	-0.127538	0.0561291	0.0233217	0.29334
														rs28385705	-1.04969	0.396583	0.008275	0.00489716
														rs499883	-0.260349	0.0505599	3.2496e-07	0.39618
														rs662145	0.162702	0.0633486	0.0103875	0.187071
														chr1.55530354	-0.432509	0.156212	0.00574982	0.0225269
														rs17414716	-1.06146	0.167971	4.23287e-10	0.0230167
PGF	CVD2_107_PlGF	CDS-regions	4.35e-06	5.14e-06	4.05e-06	4.29e-06	3.22e-05	4.51232e-06	4.51232e-06	4	0	Model 3
														rs139576478	-0.96299	0.198599	1.48015e-06	0.0142018
PI3	CVD3_151_PI3	CDS-regions	5.58e-07	5.32e-07	0.511118	5.75e-07	6.18e-07	1.9363e-05	0.616846	1	4	Model 2
														rs17333103	0.34487	0.0657912	2.02055e-07	0.192948
PLAU	CVD3_173_uPA	CDS-regions	0.00708226	0.0157333	1.25e-05	0.0207682	5.74e-05	1.79261e-06	8.02923e-06	7	3	Model 6
														rs55744193	-1.92005	0.398939	1.75855e-06	0.00391773
														rs2227566	-0.201479	0.0513678	9.47469e-05	0.409892
RETN	CVD3_143_RETN	Cis-Reg	0.0217504	0.120843	1.11e-22	0.000120595	4.25e-07	3.09619e-20	1.10409e-23	7	10	Model 7	rs10401670 0.32; rs34124816 0.012
														rs7408449	0.225565	0.0625566	0.000329371	0.307542
														rs7408174	0.164941	0.0608298	0.00683308	0.211068
														rs34861192	1.25552	0.320737	9.78536e-05	0.00881489
														rs34124816	-2.65075	0.416706	3.26906e-10	0.0161606
														rs1862513	1.33994	0.364314	0.000249891	0.289422
														rs3219177	-0.767175	0.215322	0.0003872	0.251224
														rs3745367	-0.647023	0.302424	0.0326833	0.271303
														rs10401670	0.312446	0.0506022	1.02749e-09	0.317336
SCAMP3	ONC2_115_SCAMP3	Cis-Reg	6.46e-05	6.14e-05	0.00592658	5.59e-05	1.24e-06	6.10264e-06	0.0135814	13	8	Model 5
														chr1.155229051	3.24419	0.674536	1.80245e-06	0.000979432
														rs2242576	-0.29102	0.0573983	4.92328e-07	0.233105
														rs141316726	-0.659695	0.290665	0.0234923	0.00734574
														chr1.155232456	2.23213	0.950667	0.019115	0.000489716
														rs41264935	-1.29352	0.431889	0.00282737	0.0029383
SCARB2	NEU_115_SCARB2	CDS-regions	4.41e-10	1.96e-12	2.31e-14	1.94e-07	1.47e-13	3.56992e-22	1.03199e-16	6	6	Model 6	rs4859611 0.456
														rs4859611	0.221355	0.0542124	4.8866e-05	0.451518
														chr4.77084398	1.74113	0.26035	4.23462e-11	0.00881489
														chr4.77089555	-3.00217	0.534406	2.66301e-08	0.00146915
														rs35369082	0.250282	0.0699102	0.000364063	0.198825
														rs143655258	-0.854454	0.380216	0.0248913	0.00440744
SELP	CVD3_113_SELP	CDS-regions	7.51e-12	2.71e-17	8.14e-19	1.12e-10	8.33e-15	5.96928e-34	2.21179e-37	10	12	Model 7	rs139249907 0.017; rs9332575 0.1; rs2298903 0.36
														rs9332575	-1.09098	0.0733762	1.30106e-44	0.10382
														rs6128	-0.25837	0.0558343	4.28009e-06	0.204701
														rs2298903	0.239367	0.0485776	1.00133e-06	0.36239
														rs145714766	0.804441	0.325827	0.0137481	0.00244858
														rs3917731	-0.230788	0.0424463	7.07988e-08	0.359941
														rs139249907	-1.95234	0.153619	5.31393e-34	0.0181195
														rs7529463	-1.98232	0.330196	2.86008e-09	0.00342801
SIGLEC1	NEU_131_SIGLEC1	CDS-regions	5.85e-05	1.9e-05	1.74e-07	8.18e-11	1.31e-10	1.37256e-12	1.68068e-05	22	21	Model 6	rs1005885 0.083
														rs200815011	1.74028	0.660081	0.00853972	0.000979432
														rs35964604	0.362724	0.165022	0.0282325	0.0205681
														rs201395126	-1.85849	0.903431	0.0399952	0.000489716
														rs200137244	-2.12757	0.329597	1.8726e-10	0.00391773
														rs142582117	-0.276637	0.125143	0.0273477	0.0347698
														rs2474436	0.195267	0.0792859	0.0139941	0.214985
														rs151331704	-0.451288	0.196947	0.0221977	0.0132223
														rs34924243	-0.493582	0.165251	0.00290442	0.0235064
														rs1005885	-0.695545	0.0874288	6.07502e-15	0.082762
														rs141472746	-1.79477	0.902951	0.0471879	0.000489716
														rs625372	-0.252678	0.0682464	0.000228172	0.37904
SLAMF7	CVD2_106_SLAMF7	CDS-regions	8.39e-18	9.09e-16	6.48e-13	1.38e-19	2.11e-10	8.3104e-24	1.42677e-11	9	2	Model 6	rs11581248 0.089; rs139821064 0.01
														rs117009784	-0.305067	0.130288	0.0194786	0.0372184
														rs11581248	-0.83099	0.0860137	7.57405e-21	0.111655
														rs139821064	2.0679	0.243334	1.10093e-16	0.0093046
														rs141829531	1.87281	0.89829	0.0374333	0.000489716
SMPD1	NEU_125_SMPD1	CDS-regions	4.1e-20	2.74e-19	0.000153382	1.34e-16	2.25e-16	2.09523e-19	8.69621e-05	6	2	Model 1	rs1050239 0.184
														rs144873307	-1.65906	0.363861	5.91848e-06	0.00342801
														rs11601088	-0.227941	0.0840145	0.00680731	0.0744368
														rs1050239	-0.587699	0.0580789	9.63929e-23	0.182174
														rs35098198	-0.538123	0.166957	0.00131891	0.0186092
STAMBP	INF_192_STAMPB	CDS-regions	1.27e-05	2.31e-05	7.49e-06	2.57e-06	6.89e-07	3.34274e-06	0.00261781	2	4	Model 5
														rs919629	0.471764	0.131285	0.000344969	0.0426053
														chr2.74086510	1.6112	0.710362	0.0235689	0.000979432
TEK	CVD2_122_TIE2	CDS-regions	0.000176351	3.83e-07	7.61e-11	3.21e-14	1.34e-12	1.92401e-13	3.36085e-07	13	13	Model 4
														rs682632	0.924005	0.0940257	1.2193e-21	0.0592556
														rs45563539	1.00835	0.164652	1.40323e-09	0.0205681
														rs45471492	-0.747755	0.334559	0.0256785	0.00538688
THBD	CVD2_154_TM	CDS-regions	3.08e-23	2.65e-27	5.8e-06	1.83e-23	9.73e-21	4.18457e-26	1.02095e-06	2	1	Model 2	rs1042579 0.219
														rs201936427	3.44917	0.630607	5.96452e-08	0.00195886
														rs1800578	2.61112	0.897562	0.00372071	0.000489716
														rs1042579	0.592424	0.0576518	2.09922e-23	0.212537
THBS2	CVD2_153_THBS2	Cis-Reg	3.24e-11	3.26e-17	2.75e-12	1.8e-16	2.29e-16	5.10307e-25	6.60815e-14	36	90	Model 6	rs73041845 0.109; 6:168592892 0.01
														chr6.168592892	-1.51656	0.233446	1.41818e-10	0.00881489
														rs73041845	0.688093	0.0819279	1.94821e-16	0.110676
														rs1040	0.12617	0.0543198	0.0204358	0.487757
														rs9283851	-0.273321	0.0656416	3.45749e-05	0.469148
														rs10945407	-0.269657	0.072277	0.000203827	0.268854
														chr6.169647415	1.06033	0.529607	0.0455989	0.00146915
														rs35906434	-0.823798	0.353157	0.0199042	0.100881
														rs6940801	0.807932	0.346053	0.0197971	0.10382
														chr6.169656135	0.705208	0.321673	0.0286345	0.00538688
THY1	NEU_145_THY-1	Cis-Reg	0.000179391	0.00598232	3.97e-10	9.31e-06	1.13e-05	4.56136e-12	4.52419e-13	20	18	Model 7	rs55933700 0.02; rs587985 0.412
														rs587985	0.171681	0.0809604	0.0342634	0.41381
														rs3138094	-0.244178	0.0798665	0.0023069	0.229187
														rs144747617	0.495425	0.199886	0.0133957	0.013712
														rs1054735	0.321239	0.0982735	0.00112565	0.409403
														rs55933700	-1.4958	0.179038	2.85125e-16	0.0190989
TNFRSF10A	CVD2_114_TNFRSF10A	Cis-Reg	4.75e-33	2.15e-25	2.55e-06	7.18e-26	3.84e-41	5.78759e-44	2.92572e-07	26	24	Model 6	rs6982233 0.16; rs184241321 0.022; 8:21962458 0.011; rs4557709 0.338; rs73222574 0.249
														chr8.21962458	-2.20755	0.199504	1.22525e-26	0.0093046
														rs73222574	-0.417808	0.0516912	2.23758e-15	0.24192
														rs6557627	-0.549775	0.107346	3.77221e-07	0.0940255
														rs4872078	0.791601	0.0620056	3.34752e-34	0.492654
														rs73222586	-0.341477	0.122988	0.00561868	0.0680705
														rs4242392	-0.425997	0.0632813	3.12969e-11	0.324192
														rs61756236	-0.211273	0.0920296	0.0219416	0.0543585
														rs73224403	0.894086	0.0895545	3.06041e-22	0.18903
TNFRSF10B	CVD2_120_TRAIL-R2	CDS-regions	1.06e-10	8.95e-05	5.03e-08	4.94e-10	2.23e-11	3.05969e-09	0.140984	2	6	Model 5	rs4871844 0.358; rs7841989 0.074
														rs4871844	0.34961	0.0464846	1.4079e-13	0.371205
														rs7841989	-0.548484	0.094617	9.58318e-09	0.0729677
														rs1047266	-0.497039	0.110532	7.87683e-06	0.0435847
														rs1129424	0.162189	0.0545034	0.00300709	0.246327
TNFRSF10C	CVD3_134_TNFRSF10C	Cis-Reg	5.64e-08	4.94e-09	0.00288824	8.71e-06	1.61e-10	2.94318e-08	0.00077991	26	30	Model 5	rs11784599 0.264
														rs11135696	-0.380432	0.0621478	1.41453e-09	0.281097
														rs117059445	-0.400662	0.112634	0.000395562	0.0484819
														chr8.22942434	-1.31301	0.545088	0.0162169	0.00195886
														chr8.22950885	-2.0919	0.669176	0.00183171	0.000979432
														chr8.22954286	-1.51058	0.358476	2.77827e-05	0.00342801
														rs62501086	-0.134919	0.05435	0.0132417	0.348678
TNFRSF11A	CVD2_117_TNFRSF11A	Cis-Reg	3.76e-22	2.37e-13	1.19e-07	2.29e-22	3.16e-27	5.02965e-29	0.00405125	47	70	Model 6	rs884205 0.493
														rs7238731	0.13251	0.0478655	0.00575877	0.326151
														rs183362407	2.22252	0.860088	0.00993407	0.000489716
														rs17720926	-0.695313	0.0868005	3.85263e-15	0.0744368
														rs79156666	-0.240357	0.0948923	0.0114938	0.0607248
														rs884205	-0.568973	0.0483984	1.2605e-29	0.499021
														rs12960638	-0.175021	0.0783112	0.0256861	0.10284
TNFRSF13B	CVD2_187_TNFRSF13B	CDS-regions	0.0082537	1.41e-05	3.35e-13	7.57e-12	8.42e-07	3.90144e-08	0.00501919	5	7	Model 3	17:16843195 0.034
														rs34562254	-0.274625	0.0741	0.000224329	0.124878
														chr17.16843195	-1.02101	0.136303	1.74545e-13	0.0288932
														rs34557412	-0.968727	0.272812	0.000405426	0.00832517
TNFRSF21	NEU_183_TNFRSF21	CDS-regions	0.0473234	5.79e-05	0.00320041	0.0341272	0.000489903	3.82151e-05	1.40155e-08	7	1	Model 7
														rs148598211	-2.63062	0.398285	7.19482e-11	0.0029383
TNFRSF4	ONC2_172_TNFRSF4	Cis-Reg	0.00189597	0.00191061	2.16e-07	0.000175126	5.07e-05	4.76361e-07	4.16733e-06	11	12	Model 3
														chr1.1146741	-1.17695	0.231327	4.4981e-07	0.0107738
														chr1.1149222	0.306255	0.102551	0.00290777	0.0597453
														rs35304565	0.681011	0.25917	0.00875916	0.00881489
														rs3813202	-0.414851	0.0965295	1.93468e-05	0.0602351
TNFSF14	INF_138_TNFSF14	CDS-regions	2.46e-10	1.81e-07	2.98e-07	8.69e-19	4.82e-17	1.78375e-18	0.296159	3	3	Model 4	rs344560 0.066
														rs344560	-0.853973	0.0936739	5.43389e-19	0.0651322
														rs2291668	0.30093	0.0515536	7.53556e-09	0.281097
TREML2	CVD3_128_TLT-2	CDS-regions	4.49e-16	8.01e-19	0.00275197	9.77e-23	1.51e-20	4.85647e-21	1	3	3	Model 4	rs62396356 0.096
														rs3747742	-0.244624	0.0482462	4.87007e-07	0.403526
														rs13207171	-1.04948	0.082693	6.15495e-34	0.0954946
WFDC2	ONC2_182_WFDC2	Cis-Reg	2.08e-06	2.26e-05	0.0513926	3.13e-07	1.25e-06	5.95303e-07	0.859857	15	15	Model 4
														rs6104173	-0.397838	0.0707677	2.59476e-08	0.140059
														rs16990216	0.286228	0.109934	0.00939131	0.0494613
