# Supplementary material for: Contribution of rare whole-genome sequencing variants to plasma protein levels and the missing heritability
Source: Nat Commun. 2022 May 9;13:2532. doi: 10.1038/s41467-022-30208-8 (PMC9085767; doi:10.1038/s41467-022-30208-8)
Supplement: Supplementary file 7 — Supplementary Data 5 [file 41467_2022_30208_MOESM7_ESM.xlsx]

## Sheet: Sheet1
Supplementary Data 5. SKAT results for Trans-associations
Locus No - The number of the locus. A locus is defined as a region where one or several SNV-sets are associated with the same protein.
Nr in Loci - Number of SNV-sets with significant SKAT P-values within the locus
SKAT analyses - Associated SNV set								P-values for the seven SKAT methods. For these Trans-analyses, a Bonferroni-corrected P-value < 4.67e-10 (0.05 / 414 proteins / 2 * 18,467 SNV-sets / 7 SKAT models) was used as threshold for significance									Protein information					GWAS			GWAS adjusted SKAT analyses. P-values for the seven SKAT methods when adjusting for common GWAS hits (P<5e-8). The column to the right indicates if any model for the most significant SNV-set from the primary analyses is still significant, after adjusting for the number of significant SKAT associations (N=358) and the number of models (N=7) tested: P< 1.225e-5
Locus No	Chr SNV-set	Start	Stop	SNV-set name	Most Sign Model	SNV-set type	Most significant SNV-set at locus	Model 1 - Unweighted	Model 2 - Eigen/CADD-weighted	Model 3 - MAF weight - B(1,25)	Model 4 - MAF weight - B(1,5)	Model 5 - MAF weight - B(0.5,0.5)	Model 6 - CommonRare	Model 7 - Rare only	N Marker Rare	N Marker Common	Chr	Start	Stop	Gene name	Protein name	GWAS hit	GWAS signal primary	Conditional GWAS signal	Model 1 - Unweighted	Model 2 - Eigen/CADD-weighted	Model 3 - MAF weight - B(1,25)	Model 4 - MAF weight - B(1,5)	Model 5 - MAF weight - B(0.5,0.5)	Model 6 - CommonRare	Model 7 - Rare only	Multiple testing significant
1	1	159141515	159141683	CADM3	Model 6	Trans-Flank		2.2314e-32	5.68067e-34	9.21327e-11	1.88014e-14	1.44574e-25	5.16801e-34	1.16545e-05	109	86	17	32683470	32685629	CCL13	INF_136_MCP-4	Yes	rs12075 chr:pos=1:159175354 maf=0.472 p=1.41E-54		0.33354	0.330869	0.271812	0.432052	0.437786	0.0212022	0.0246444
1	1	159141515	159141683	CADM3	Model 6	Trans-CDS		1.69446e-08	0.000132321	9.71424e-05	3.07714e-10	1.36292e-07	2.5819e-14	0.0064018	7	2	17	32683470	32685629	CCL13	INF_136_MCP-4	Yes	rs12075 chr:pos=1:159175354 maf=0.472 p=1.41E-54		0.524286	0.0698095	0.0797942	0.257211	0.181743	0.180477	0.0514764
1	1	159174709	159174810	ACKR1	Model 1	Trans-CDS	Yes	1.91471e-47	1.39369e-06	5.8679e-06	1.57042e-21	6.81586e-47	1.73891e-40	0.614383	1	4	17	32683470	32685629	CCL13	INF_136_MCP-4	Yes	rs12075 chr:pos=1:159175354 maf=0.472 p=1.41E-54		0.00537817	0.00235134	0.439351	0.00821997	0.0251241	0.0110288	0.863687
1	1	159174709	159174810	ACKR1	Model 6	Trans-Flank		2.62316e-32	7.26293e-34	1.11083e-10	6.56563e-17	7.42098e-28	1.33252e-35	5.45866e-05	97	74	17	32683470	32685629	CCL13	INF_136_MCP-4	Yes	rs12075 chr:pos=1:159175354 maf=0.472 p=1.41E-54		0.325505	0.314924	0.302258	0.450288	0.504957	0.0205982	0.0185482
1	1	159272114	159272249	FCER1A	Model 2	Trans-Flank		1.30307e-39	2.0892e-41	8.17268e-08	1.87633e-16	2.06017e-29	4.53198e-28	0.000228848	55	61	17	32683470	32685629	CCL13	INF_136_MCP-4	Yes	rs12075 chr:pos=1:159175354 maf=0.472 p=1.41E-54		0.233029	0.235044	0.695962	0.458537	0.488056	0.0869841	0.22843
1	1	159283419	159284489	OR10J3	Model 1	Trans-Flank		1.69254e-16	3.78048e-15	1.02886e-05	1.22333e-12	2.7671e-15	1.36083e-13	0.000582527	35	38	17	32683470	32685629	CCL13	INF_136_MCP-4	Yes	rs12075 chr:pos=1:159175354 maf=0.472 p=1.41E-54		0.458917	0.37488	0.807933	0.69814	0.628862	0.153575	0.298846
1	1	159409508	159410551	OR10J1	Model 6	Trans-CDS		4.77822e-12	1.83528e-12	0.0144485	5.34921e-14	4.01797e-14	3.8178e-18	0.00207697	6	3	17	32683470	32685629	CCL13	INF_136_MCP-4	Yes	rs12075 chr:pos=1:159175354 maf=0.472 p=1.41E-54		0.367265	0.390551	0.458468	0.426087	0.480452	0.0828612	0.291062
1	1	159409508	159410551	OR10J1	Model 6	Trans-Flank		7.92701e-13	5.44962e-12	0.00215956	1.61867e-13	8.37618e-13	7.73211e-15	0.00203939	51	34	17	32683470	32685629	CCL13	INF_136_MCP-4	Yes	rs12075 chr:pos=1:159175354 maf=0.472 p=1.41E-54		0.364797	0.367052	0.547033	0.463352	0.460279	0.0778528	0.398706
2	3	16926494	16926579	PLCL2	Model 6	Trans-CDS		3.14293e-06	2.36254e-10	1.79866e-05	6.03473e-12	8.08604e-12	6.9441e-13	0.00070167	6	6	16	57438678	57449974	CCL17	CVD2_165_CCL17	Yes	rs2228467 chr:pos=3:42906116 maf=0.07 p=0.0000000000592	rs115792481 chr:pos=3:16940157 maf=0.091 p=0.000000000186	0.00124818	0.0224063	0.00195393	0.000583837	0.000233967	1.78361e-05	0.000433069	Yes
2	3	16926494	16926579	PLCL2	Model 4	Trans-Flank	Yes	1.73319e-05	7.8437e-07	1.60161e-06	5.41666e-14	1.10152e-10	4.68713e-12	0.000403431	198	169	16	57438678	57449974	CCL17	CVD2_165_CCL17	Yes	rs2228467 chr:pos=3:42906116 maf=0.07 p=0.0000000000592	rs115792481 chr:pos=3:16940157 maf=0.091 p=0.000000000186	0.00124296	0.00107125	0.00212292	0.000393939	9.82413e-05	9.31346e-06	0.000126128	Yes
3	3	42905954	42906408	ACKR2	Model 6	Trans-CDS	Yes	2.05984e-10	1.36296e-10	8.26085e-09	2.77157e-10	1.31113e-10	6.82844e-11	0.0413783	1	2	16	57438678	57449974	CCL17	CVD2_165_CCL17	Yes	rs2228467 chr:pos=3:42906116 maf=0.07 p=0.0000000000592	rs115792481 chr:pos=3:16940157 maf=0.091 p=0.000000000186	0.0828843	0.00595819	0.0093743	0.0580672	0.00829214	0.00706004	0.00162158
4	6	32256358	32256486	C6orf10	Model 1	Trans-Flank		1.01177e-10	1.28362e-10	0.0787701	5.47121e-07	5.17519e-10	2.21863e-07	0.153859	165	449	9	34689563	34691274	CCL19	INF_145_CCL19	Yes	6:32668773 chr:pos=6:32668773 maf=0.158 p=5.22E-20		0.216997	0.240377	0.400287	0.344985	0.290619	0.299598	0.303477
4	6	32361705	32361874	BTNL2	Model 2	Trans-CDS	Yes	4.91944e-10	1.92755e-14	0.557429	7.24751e-09	3.09877e-08	1.61106e-07	1	3	33	9	34689563	34691274	CCL19	INF_145_CCL19	Yes	6:32668773 chr:pos=6:32668773 maf=0.158 p=5.22E-20		0.500491	0.638454	0.997708	0.549686	0.601624	0.839308	1
4	6	32546827	32546921	HLA-DRB1	Model 4	Trans-Flank		1.83376e-07	1.69116e-07	0.00358414	3.85615e-13	5.14637e-11	5.03969e-10	0.00411452	139	1620	9	34689563	34691274	CCL19	INF_145_CCL19	Yes	6:32668773 chr:pos=6:32668773 maf=0.158 p=5.22E-20		0.409639	0.441615	0.00938323	0.320838	0.327704	0.0211896	0.00827327
4	6	32605195	32605348	HLA-DQA1	Model 4	Trans-Flank		3.09386e-10	3.26669e-10	0.00666038	1.60484e-13	2.17595e-11	1.64974e-10	0.0100636	186	1711	9	34689563	34691274	CCL19	INF_145_CCL19	Yes	6:32668773 chr:pos=6:32668773 maf=0.158 p=5.22E-20		0.432922	0.464623	0.019702	0.342952	0.358514	0.0324491	0.0115294
4	6	32627972	32628066	HLA-DQB1	Model 4	Trans-Flank		2.9446e-10	3.1829e-10	0.00616182	1.66776e-13	2.09764e-11	1.49682e-10	0.00964074	199	1716	9	34689563	34691274	CCL19	INF_145_CCL19	Yes	6:32668773 chr:pos=6:32668773 maf=0.158 p=5.22E-20		0.43643	0.467442	0.0186614	0.341148	0.358173	0.0310075	0.0108738
4	6	32709180	32709342	HLA-DQA2	Model 4	Trans-Flank		1.19177e-08	3.53739e-09	0.00437829	3.14078e-11	2.65909e-10	4.14083e-08	0.25062	164	878	9	34689563	34691274	CCL19	INF_145_CCL19	Yes	6:32668773 chr:pos=6:32668773 maf=0.158 p=5.22E-20		0.566831	0.551624	0.138462	0.452951	0.519865	0.215663	0.137133
4	6	32724189	32724283	HLA-DQB2	Model 4	Trans-Flank		2.0141e-07	1.52577e-07	0.00303428	1.92497e-11	8.50202e-11	1.1942e-09	0.388172	171	839	9	34689563	34691274	CCL19	INF_145_CCL19	Yes	6:32668773 chr:pos=6:32668773 maf=0.158 p=5.22E-20		0.615863	0.559217	0.21437	0.498538	0.579771	0.312735	0.237017
5	3	43732444	43732571	ABHD5	Model 6	Trans-CDS		3.29381e-05	0.00113513	0.00885999	4.37828e-05	0.0177054	3.99925e-10	0.675138	6	1	17	34430982	34433014	CCL4	INF_130_CCL4	Yes	rs113341849 chr:pos=3:46384204 maf=0.234 p=3.16E-44		0.214118	0.0671661	0.303059	0.225713	0.304743	0.0416069	0.137966
5	3	45799888	45799983	SLC6A20	Model 6	Trans-Flank		5.7736e-09	2.99996e-09	0.00094175	1.3826e-10	1.13986e-10	7.73716e-12	0.185524	95	120	17	34430982	34433014	CCL4	INF_130_CCL4	Yes	rs113341849 chr:pos=3:46384204 maf=0.234 p=3.16E-44		0.761463	0.756455	0.483765	0.589595	0.840177	0.339826	0.344033
5	3	45867765	45867864	LZTFL1	Model 1	Trans-Flank		9.35001e-17	4.70689e-14	0.0143616	2.81612e-07	1.37427e-14	1.65745e-16	0.0965764	113	122	17	34430982	34433014	CCL4	INF_130_CCL4	Yes	rs113341849 chr:pos=3:46384204 maf=0.234 p=3.16E-44		0.537212	0.571708	0.42081	0.432533	0.621711	0.164765	0.258267
5	3	45936385	45936486	CCR9	Model 1	Trans-Flank		8.2573e-15	1.0526e-12	0.0185679	2.58509e-06	6.63866e-13	2.1959e-14	0.155076	90	99	17	34430982	34433014	CCL4	INF_130_CCL4	Yes	rs113341849 chr:pos=3:46384204 maf=0.234 p=3.16E-44		0.453497	0.508435	0.374694	0.38855	0.532114	0.162356	0.306033
5	3	45963216	45963372	FYCO1	Model 1	Trans-Flank		8.8893e-12	6.45582e-11	0.0163893	4.86167e-05	1.49044e-09	1.12463e-10	0.120979	102	131	17	34430982	34433014	CCL4	INF_130_CCL4	Yes	rs113341849 chr:pos=3:46384204 maf=0.234 p=3.16E-44		0.436908	0.485402	0.435391	0.43142	0.492076	0.255033	0.471526
5	3	45987933	45989042	CXCR6	Model 1	Trans-Flank		6.9029e-13	1.53518e-11	0.0119028	3.23553e-05	9.65876e-10	4.73491e-11	0.172039	84	92	17	34430982	34433014	CCL4	INF_130_CCL4	Yes	rs113341849 chr:pos=3:46384204 maf=0.234 p=3.16E-44		0.499599	0.533544	0.418107	0.448469	0.550206	0.274196	0.453298
5	3	46244696	46245844	CCR1	Model 2	Trans-Flank		6.81573e-15	1.76606e-15	0.125655	0.000472622	2.72932e-06	5.91723e-08	0.0237613	72	86	17	34430982	34433014	CCL4	INF_130_CCL4	Yes	rs113341849 chr:pos=3:46384204 maf=0.234 p=3.16E-44		0.839491	0.818673	0.267327	0.744324	0.592513	0.037376	0.00581175
5	3	46305854	46305986	CCR3	Model 1	Trans-Flank		5.28707e-14	2.05918e-13	0.067851	9.79984e-05	3.10135e-07	1.18773e-10	0.00375798	75	99	17	34430982	34433014	CCL4	INF_130_CCL4	Yes	rs113341849 chr:pos=3:46384204 maf=0.234 p=3.16E-44		0.777073	0.752794	0.0909112	0.595767	0.509413	0.0176003	0.00186184
5	3	46398978	46399423	CCR2	Model 2	Trans-Flank		3.8109e-36	1.74459e-37	0.0255196	1.06563e-15	3.1758e-28	1.64222e-35	0.00396542	94	139	17	34430982	34433014	CCL4	INF_130_CCL4	Yes	rs113341849 chr:pos=3:46384204 maf=0.234 p=3.16E-44		0.758982	0.773396	0.0279335	0.47926	0.408265	0.0589998	0.0150994
5	3	46398978	46399423	CCR2	Model 1	Trans-CDS		3.438e-35	5.61949e-35	0.702568	2.65015e-21	2.71379e-31	3.08069e-29	0.0938522	1	3	17	34430982	34433014	CCL4	INF_130_CCL4	Yes	rs113341849 chr:pos=3:46384204 maf=0.234 p=3.16E-44		0.406392	0.0935731	0.406511	0.18686	0.344497	0.203172	0.628292
5	3	46414353	46415492	CCR5	Model 2	Trans-Flank		4.86028e-37	2.1777e-38	0.0210471	6.39032e-16	6.30401e-29	1.23627e-36	0.00338233	100	143	17	34430982	34433014	CCL4	INF_130_CCL4	Yes	rs113341849 chr:pos=3:46384204 maf=0.234 p=3.16E-44		0.757918	0.767389	0.0232388	0.472601	0.367953	0.0559192	0.0142145
5	3	46414353	46415492	CCR5	Model 6	Trans-CDS	Yes	1.21754e-38	1.84539e-38	0.503175	2.6709e-39	2.78501e-27	2.1512e-48	0.0698145	6	1	17	34430982	34433014	CCL4	INF_130_CCL4	Yes	rs113341849 chr:pos=3:46384204 maf=0.234 p=3.16E-44		0.70837	0.810175	0.768923	0.716815	0.847195	0.239167	0.239167
5	3	46449121	46449225	CCRL2	Model 2	Trans-Flank		7.42439e-42	7.33845e-43	0.0131558	1.39791e-15	3.36878e-30	1.04206e-38	0.00675158	98	147	17	34430982	34433014	CCL4	INF_130_CCL4	Yes	rs113341849 chr:pos=3:46384204 maf=0.234 p=3.16E-44		0.577802	0.550135	0.034399	0.371832	0.332292	0.0771067	0.0386375
5	3	46449121	46449225	CCRL2	Model 6	Trans-CDS		5.3828e-30	9.77944e-06	0.0891409	3.71765e-36	1.54223e-36	1.31785e-40	0.118433	5	5	17	34430982	34433014	CCL4	INF_130_CCL4	Yes	rs113341849 chr:pos=3:46384204 maf=0.234 p=3.16E-44		0.400069	0.45233	0.557483	0.66503	0.667137	0.899096	0.752716
5	3	46477645	46477760	LTF	Model 2	Trans-Flank		3.00259e-40	1.60616e-40	0.00196093	7.19856e-14	1.77555e-28	6.70606e-38	0.0171101	104	168	17	34430982	34433014	CCL4	INF_130_CCL4	Yes	rs113341849 chr:pos=3:46384204 maf=0.234 p=3.16E-44		0.596272	0.614478	0.0899491	0.36317	0.398117	0.111864	0.0786171
5	3	46477645	46477760	LTF	Model 2	Trans-CDS		8.75711e-14	4.68213e-28	0.104301	2.21991e-07	2.90348e-12	6.92235e-15	0.134959	9	13	17	34430982	34433014	CCL4	INF_130_CCL4	Yes	rs113341849 chr:pos=3:46384204 maf=0.234 p=3.16E-44		0.609429	0.668943	0.659944	0.551652	0.752197	0.540859	0.327443
5	3	46539512	46539747	RTP3	Model 1	Trans-Flank		1.84133e-29	7.37446e-28	0.023489	1.72971e-09	8.87866e-21	2.80724e-26	0.0934533	81	141	17	34430982	34433014	CCL4	INF_130_CCL4	Yes	rs113341849 chr:pos=3:46384204 maf=0.234 p=3.16E-44		0.435854	0.44556	0.247267	0.263528	0.289556	0.103798	0.0771324
5	3	46539512	46539747	RTP3	Model 6	Trans-CDS		2.53121e-16	1.68745e-16	1	4.3648e-05	8.28669e-13	3.03625e-20	1	2	1	17	34430982	34433014	CCL4	INF_130_CCL4	Yes	rs113341849 chr:pos=3:46384204 maf=0.234 p=3.16E-44		0.156021	0.383854	0.81825	0.643321	0.373177	0.682524	0.77944
5	3	46560463	46560593	LRRC2	Model 1	Trans-Flank		2.54848e-30	3.71184e-29	0.0180854	1.16124e-10	2.59069e-23	1.63089e-29	0.0240932	86	167	17	34430982	34433014	CCL4	INF_130_CCL4	Yes	rs113341849 chr:pos=3:46384204 maf=0.234 p=3.16E-44		0.387916	0.416757	0.265572	0.251477	0.254525	0.0889526	0.0693851
5	3	46619419	46619534	TDGF1	Model 2	Trans-Flank		2.34887e-25	9.21649e-26	0.0183039	2.70805e-09	9.05303e-21	1.34775e-21	0.102482	90	151	17	34430982	34433014	CCL4	INF_130_CCL4	Yes	rs113341849 chr:pos=3:46384204 maf=0.234 p=3.16E-44		0.322075	0.350209	0.176793	0.160137	0.207154	0.0457257	0.0439821
5	3	46622599	46622724	AC104304.4	Model 2	Trans-Flank		1.21374e-25	6.15084e-26	0.0164991	2.47107e-09	5.45859e-21	6.86697e-22	0.0719059	91	153	17	34430982	34433014	CCL4	INF_130_CCL4	Yes	rs113341849 chr:pos=3:46384204 maf=0.234 p=3.16E-44		0.331115	0.352264	0.164182	0.159893	0.193422	0.0421118	0.0400028
5	3	46654115	46654228	RP11-509I21.2	Model 2	Trans-Flank		2.95258e-25	4.44305e-26	0.00855923	3.06635e-11	7.321e-21	1.33852e-17	0.0545125	129	199	17	34430982	34433014	CCL4	INF_130_CCL4	Yes	rs113341849 chr:pos=3:46384204 maf=0.234 p=3.16E-44		0.455556	0.510458	0.076955	0.182092	0.137692	0.0457761	0.0894285
5	3	46712433	46712594	ALS2CL	Model 2	Trans-Flank		2.28203e-19	2.71819e-20	0.00638533	8.90785e-06	1.19749e-12	1.03535e-11	0.0232035	134	197	17	34430982	34433014	CCL4	INF_130_CCL4	Yes	rs113341849 chr:pos=3:46384204 maf=0.234 p=3.16E-44		0.285855	0.322403	0.070151	0.127609	0.101249	0.0205105	0.0819181
5	3	46742937	46743110	TMIE	Model 2	Trans-Flank		5.03537e-16	6.03974e-17	0.00252235	3.75339e-05	7.73389e-11	1.73189e-10	0.0255391	124	165	17	34430982	34433014	CCL4	INF_130_CCL4	Yes	rs113341849 chr:pos=3:46384204 maf=0.234 p=3.16E-44		0.300932	0.341861	0.0320383	0.138377	0.0851753	0.0204388	0.090064
5	3	46753695	46754012	PRSS50	Model 2	Trans-Flank		1.16285e-15	1.24595e-16	0.00251681	5.46539e-05	2.00525e-10	3.63317e-10	0.0264581	123	160	17	34430982	34433014	CCL4	INF_130_CCL4	Yes	rs113341849 chr:pos=3:46384204 maf=0.234 p=3.16E-44		0.285478	0.330509	0.0278334	0.127731	0.0848447	0.0191945	0.0920078
5	3	46761448	46761533	PRSS46	Model 2	Trans-Flank		1.12673e-15	1.25428e-16	0.00243544	5.23723e-05	1.96214e-10	3.38126e-10	0.0269164	133	163	17	34430982	34433014	CCL4	INF_130_CCL4	Yes	rs113341849 chr:pos=3:46384204 maf=0.234 p=3.16E-44		0.280181	0.327776	0.0297219	0.128272	0.0898643	0.0204693	0.0985539
5	3	46783799	46784113	PRSS45	Model 2	Trans-Flank		1.77804e-14	1.09327e-15	0.00419588	8.56632e-05	4.59871e-08	4.10061e-08	0.0318038	133	151	17	34430982	34433014	CCL4	INF_130_CCL4	Yes	rs113341849 chr:pos=3:46384204 maf=0.234 p=3.16E-44		0.279674	0.321156	0.0263833	0.133225	0.0915609	0.0219599	0.106091
5	3	56763257	56763690	ARHGEF3	Model 7	Trans-Flank		0.000623008	0.000747189	1.62523e-05	0.000122524	2.59343e-05	4.43879e-12	1.32494e-12	205	309	17	34430982	34433014	CCL4	INF_130_CCL4	Yes	rs113341849 chr:pos=3:46384204 maf=0.234 p=3.16E-44		0.0555266	0.047073	0.011645	0.0164771	0.0209966	0.000603538	0.0583876
6	14	103552309	103552458	RP11-736N17.11	Model 6	Trans-Flank		1.28114e-09	3.11964e-10	0.0737363	5.07436e-08	1.90714e-10	2.36524e-11	0.0236112	236	195	1	160510884	160549306	CD84	CVD2_144_CD84	Yes	rs7150997 chr:pos=14:103571874 maf=0.226 p=0.0000000000000399		0.412648	0.426571	0.503841	0.294714	0.218321	0.0193523	0.0986981
6	14	103566516	103566990	EXOC3L4	Model 6	Trans-Flank		1.93638e-09	4.25612e-10	0.141192	6.66124e-07	1.51713e-09	3.91259e-10	0.0245394	237	229	1	160510884	160549306	CD84	CVD2_144_CD84	Yes	rs7150997 chr:pos=14:103571874 maf=0.226 p=0.0000000000000399		0.476596	0.478004	0.52719	0.43251	0.2671	0.0311293	0.105299
6	14	103566516	103566990	EXOC3L4	Model 5	Trans-CDS	Yes	3.92521e-14	1.78712e-14	0.136078	5.53714e-14	1.87552e-16	2.69927e-16	0.0123242	15	12	1	160510884	160549306	CD84	CVD2_144_CD84	Yes	rs7150997 chr:pos=14:103571874 maf=0.226 p=0.0000000000000399		0.465254	0.295868	0.622958	0.644486	0.0657705	0.454366	0.63017
6	14	103592754	103592941	TNFAIP2	Model 2	Trans-Flank		1.17199e-07	2.98663e-10	0.200283	2.00394e-06	1.494e-08	1.46369e-09	0.00805268	240	273	1	160510884	160549306	CD84	CVD2_144_CD84	Yes	rs7150997 chr:pos=14:103571874 maf=0.226 p=0.0000000000000399		0.540614	0.511223	0.678093	0.550669	0.391894	0.0446382	0.0978637
7	9	135906245	135906337	GTF3C5	Model 6	Trans-Flank		4.5045e-08	4.749e-07	1.68569e-05	3.81608e-12	6.73461e-10	8.61893e-14	0.00303295	212	221	16	66400524	66438689	CDH5	CVD3_127_CDH5	Yes	rs77693339 chr:pos=9:136128558 maf=0.096 p=2.9E-56		0.0868465	0.139772	0.372689	0.0875673	0.0824992	0.020293	0.145708
7	9	135937340	135937495	CEL	Model 6	Trans-Flank		1.97867e-08	4.55758e-07	0.000363291	1.85695e-11	8.72953e-10	7.28438e-13	0.00382974	215	234	16	66400524	66438689	CDH5	CVD3_127_CDH5	Yes	rs77693339 chr:pos=9:136128558 maf=0.096 p=2.9E-56		0.0885132	0.141047	0.23821	0.0706744	0.0711729	0.0166916	0.112194
7	9	135973933	135974189	RALGDS	Model 6	Trans-Flank		1.93917e-21	3.31707e-15	5.26447e-07	1.39795e-29	3.64779e-27	1.39313e-29	0.00331242	274	291	16	66400524	66438689	CDH5	CVD3_127_CDH5	Yes	rs77693339 chr:pos=9:136128558 maf=0.096 p=2.9E-56		0.00947476	0.0486686	0.113525	0.00289345	0.00386511	0.00198877	0.198941
7	9	136028923	136029688	GBGT1	Model 4	Trans-Flank		2.05371e-29	2.79486e-21	3.03705e-11	3.8298e-46	2.97862e-39	3.09386e-39	0.00481268	256	320	16	66400524	66438689	CDH5	CVD3_127_CDH5	Yes	rs77693339 chr:pos=9:136128558 maf=0.096 p=2.9E-56		0.00245699	0.0126858	0.139293	0.000747905	0.00123028	0.000698795	0.236903
7	9	136080675	136080836	OBP2B	Model 1	Trans-CDS		2.49288e-13	0.000793257	0.127345	1.18965e-07	4.40882e-08	4.49908e-11	0.0866804	3	3	16	66400524	66438689	CDH5	CVD3_127_CDH5	Yes	rs77693339 chr:pos=9:136128558 maf=0.096 p=2.9E-56		0.137514	0.424413	0.533726	0.119366	0.250126	0.370258	0.684868
7	9	136080675	136080836	OBP2B	Model 4	Trans-Flank	Yes	3.03806e-31	4.89096e-24	1.71585e-10	6.86247e-48	1.14295e-40	1.44613e-35	0.0114162	208	329	16	66400524	66438689	CDH5	CVD3_127_CDH5	Yes	rs77693339 chr:pos=9:136128558 maf=0.096 p=2.9E-56		0.00301448	0.0111447	0.197103	0.000357289	0.00140245	0.001294	0.382767
7	9	136130948	136131097	ABO	Model 4	Trans-CDS		3.04292e-19	5.59459e-28	7.94024e-08	1.17732e-45	5.82019e-34	1.55737e-32	0.422444	10	25	16	66400524	66438689	CDH5	CVD3_127_CDH5	Yes	rs77693339 chr:pos=9:136128558 maf=0.096 p=2.9E-56		0.0337451	0.0223386	0.864324	0.0151808	0.0387303	0.0309905	0.991834
7	9	136130948	136131097	ABO	Model 4	Trans-Flank		2.28585e-30	5.34576e-28	6.88545e-06	2.90981e-45	1.68941e-38	4.40024e-35	0.0235777	225	331	16	66400524	66438689	CDH5	CVD3_127_CDH5	Yes	rs77693339 chr:pos=9:136128558 maf=0.096 p=2.9E-56		0.00152774	0.00190235	0.257783	0.000119071	0.000633097	0.000645253	0.363794
7	9	136198664	136199224	SURF6	Model 1	Trans-Flank		6.51096e-27	6.89753e-24	0.00341628	9.22788e-27	5.13521e-24	2.96842e-24	0.042027	215	343	16	66400524	66438689	CDH5	CVD3_127_CDH5	Yes	rs77693339 chr:pos=9:136128558 maf=0.096 p=2.9E-56		0.000488281	0.000702882	0.461451	0.000680332	0.00198255	0.00116742	0.285499
7	9	136208314	136208584	MED22	Model 1	Trans-Flank		6.83994e-26	4.51367e-23	0.0053674	6.43232e-25	4.38171e-23	4.25219e-23	0.0378658	217	348	16	66400524	66438689	CDH5	CVD3_127_CDH5	Yes	rs77693339 chr:pos=9:136128558 maf=0.096 p=2.9E-56		0.00046155	0.000711562	0.454434	0.000627915	0.00174329	0.00107124	0.247353
7	9	136215058	136215141	RPL7A	Model 1	Trans-Flank		4.21726e-24	8.65374e-21	0.00796477	4.09474e-21	1.14724e-20	1.4573e-20	0.047149	207	337	16	66400524	66438689	CDH5	CVD3_127_CDH5	Yes	rs77693339 chr:pos=9:136128558 maf=0.096 p=2.9E-56		0.000458533	0.000701807	0.5029	0.000598649	0.00197884	0.00110233	0.265463
7	9	136218727	136218877	SURF1	Model 1	Trans-Flank		4.22876e-24	8.81148e-21	0.00776506	6.52757e-21	2.02661e-20	9.65288e-20	0.031426	213	338	16	66400524	66438689	CDH5	CVD3_127_CDH5	Yes	rs77693339 chr:pos=9:136128558 maf=0.096 p=2.9E-56		0.000629051	0.000680746	0.504859	0.000841926	0.00271166	0.00196138	0.247094
7	9	136223428	136223586	SURF2	Model 1	Trans-Flank		1.55265e-21	3.12436e-19	0.00868176	9.48931e-19	4.06762e-18	1.22678e-16	0.00647884	206	339	16	66400524	66438689	CDH5	CVD3_127_CDH5	Yes	rs77693339 chr:pos=9:136128558 maf=0.096 p=2.9E-56		0.00147053	0.00131298	0.438306	0.00122523	0.00426808	0.00281745	0.128142
7	9	136230299	136230391	SURF4	Model 1	Trans-Flank		6.60983e-20	7.10364e-17	0.0136756	1.40416e-15	8.57496e-16	1.17519e-13	0.00406695	231	334	16	66400524	66438689	CDH5	CVD3_127_CDH5	Yes	rs77693339 chr:pos=9:136128558 maf=0.096 p=2.9E-56		0.00264211	0.00282636	0.426891	0.00166675	0.00664097	0.00548566	0.141334
7	9	136243304	136243471	STKLD1	Model 1	Trans-Flank		1.02633e-15	4.6641e-14	0.0262533	5.99538e-09	5.98441e-12	2.19111e-10	0.00145902	254	361	16	66400524	66438689	CDH5	CVD3_127_CDH5	Yes	rs77693339 chr:pos=9:136128558 maf=0.096 p=2.9E-56		0.00258298	0.0022308	0.400864	0.00136413	0.00534148	0.00472697	0.0996478
7	9	136272036	136272236	REXO4	Model 1	Trans-Flank		8.43227e-12	1.38544e-11	0.0477084	1.34544e-05	7.05451e-08	2.09272e-07	0.00102419	269	346	16	66400524	66438689	CDH5	CVD3_127_CDH5	Yes	rs77693339 chr:pos=9:136128558 maf=0.096 p=2.9E-56		0.00446596	0.00346835	0.404217	0.00299084	0.00857519	0.00696275	0.0779703
7	9	136287523	136287708	ADAMTS13	Model 1	Trans-Flank		4.11681e-13	1.20725e-12	0.0220845	3.29013e-07	8.90122e-11	2.26372e-08	0.000385706	322	466	16	66400524	66438689	CDH5	CVD3_127_CDH5	Yes	rs77693339 chr:pos=9:136128558 maf=0.096 p=2.9E-56		0.00511307	0.00348604	0.320062	0.00203796	0.00638213	0.00317958	0.0712066
7	9	136287523	136287708	ADAMTS13	Model 1	Trans-CDS		6.35287e-12	5.38183e-06	0.129011	0.00068047	3.64659e-11	3.19863e-09	0.0206971	13	19	16	66400524	66438689	CDH5	CVD3_127_CDH5	Yes	rs77693339 chr:pos=9:136128558 maf=0.096 p=2.9E-56		0.000138146	0.000131528	0.598796	0.000414618	0.000148942	0.00457758	0.22209
7	9	136325148	136325349	CACFD1	Model 1	Trans-Flank		4.55539e-13	6.44235e-13	0.0162949	1.20238e-07	3.19481e-11	4.8378e-08	0.000629085	285	418	16	66400524	66438689	CDH5	CVD3_127_CDH5	Yes	rs77693339 chr:pos=9:136128558 maf=0.096 p=2.9E-56		0.00509431	0.00242737	0.353745	0.00229277	0.0067047	0.00382336	0.0890664
7	9	136337102	136337338	SLC2A6	Model 1	Trans-Flank		3.48982e-13	5.41727e-13	0.0115637	5.44644e-08	6.47019e-12	3.24245e-10	0.0006282	261	398	16	66400524	66438689	CDH5	CVD3_127_CDH5	Yes	rs77693339 chr:pos=9:136128558 maf=0.096 p=2.9E-56		0.00429464	0.00212041	0.323108	0.00169683	0.00456808	0.00316987	0.0838445
7	9	136379717	136379947	TMEM8C	Model 6	Trans-Flank		1.46475e-12	6.43944e-12	8.89301e-05	1.66915e-10	8.64786e-14	3.59744e-14	0.000692373	260	460	16	66400524	66438689	CDH5	CVD3_127_CDH5	Yes	rs77693339 chr:pos=9:136128558 maf=0.096 p=2.9E-56		0.0210965	0.00914696	0.0473512	0.00259269	0.00682286	0.00302148	0.0774371
7	9	136399822	136400079	ADAMTSL2	Model 6	Trans-Flank		1.1752e-09	8.08282e-10	0.000110809	2.85467e-08	6.46436e-11	2.8244e-12	0.00131011	349	565	16	66400524	66438689	CDH5	CVD3_127_CDH5	Yes	rs77693339 chr:pos=9:136128558 maf=0.096 p=2.9E-56		0.135418	0.0598608	0.0940032	0.0126237	0.0485764	0.0118773	0.152814
8	9	135973933	135974189	RALGDS	Model 6	Trans-Flank		3.48224e-08	1.37105e-05	0.00348734	9.91481e-10	1.88144e-09	2.7885e-10	0.0240354	271	291	1	15764934	15775737	CTRC	CVD2_138_CTRC	Yes	rs77693339 chr:pos=9:136128558 maf=0.094 p=0.00000000000000157		0.213054	0.249428	0.0703234	0.161428	0.0791416	0.0801238	0.122879
8	9	136028923	136029688	GBGT1	Model 4	Trans-Flank		2.48815e-09	1.5831e-06	0.000376808	2.08668e-13	9.56558e-12	4.37006e-12	0.0332461	254	320	1	15764934	15775737	CTRC	CVD2_138_CTRC	Yes	rs77693339 chr:pos=9:136128558 maf=0.094 p=0.00000000000000157		0.327848	0.333054	0.0734533	0.214228	0.13373	0.121394	0.15366
8	9	136080675	136080836	OBP2B	Model 4	Trans-Flank	Yes	6.77089e-10	4.77716e-07	0.000430391	1.6086e-13	3.49567e-12	4.34923e-11	0.0637987	206	329	1	15764934	15775737	CTRC	CVD2_138_CTRC	Yes	rs77693339 chr:pos=9:136128558 maf=0.094 p=0.00000000000000157		0.379736	0.378732	0.156541	0.355137	0.186422	0.213778	0.221656
8	9	136130948	136131097	ABO	Model 4	Trans-CDS		3.55623e-06	3.67073e-08	0.001214	4.37786e-13	6.91542e-10	3.45024e-07	0.980169	10	25	1	15764934	15775737	CTRC	CVD2_138_CTRC	Yes	rs77693339 chr:pos=9:136128558 maf=0.094 p=0.00000000000000157		0.428387	0.25118	0.95728	0.55046	0.749263	0.741857	0.927827
8	9	136130948	136131097	ABO	Model 4	Trans-Flank		4.35198e-08	9.48304e-08	0.0173424	6.48461e-12	5.19004e-11	2.14014e-10	0.0872059	222	331	1	15764934	15775737	CTRC	CVD2_138_CTRC	Yes	rs77693339 chr:pos=9:136128558 maf=0.094 p=0.00000000000000157		0.47543	0.471571	0.353322	0.718531	0.313586	0.332644	0.181607
9	12	101988808	101988913	MYBPC1	Model 1	Trans-Flank		1.21796e-15	2.80189e-15	0.00436065	1.59887e-14	1.7821e-15	5.71318e-13	0.00888145	106	117	20	57570239	57582302	CTSZ	CVD3_185_CTSZ	Yes	rs975431 chr:pos=12:102185145 maf=0.217 p=7.48E-22		0.0296601	0.0373501	0.361552	0.0515323	0.0957916	0.0285465	0.0496075
9	12	102091599	102091952	CHPT1	Model 1	Trans-Flank		3.61031e-17	4.08184e-16	0.00517855	4.43574e-17	4.25721e-17	6.57074e-13	0.0213861	82	109	20	57570239	57582302	CTSZ	CVD3_185_CTSZ	Yes	rs975431 chr:pos=12:102185145 maf=0.217 p=7.48E-22		0.0437477	0.0579423	0.248443	0.0313115	0.0677247	0.0246553	0.0571578
9	12	102122664	102122798	SYCP3	Model 1	Trans-Flank	Yes	3.16469e-17	2.98809e-16	0.00553549	4.00776e-16	3.6408e-17	4.48748e-13	0.00964193	74	99	20	57570239	57582302	CTSZ	CVD3_185_CTSZ	Yes	rs975431 chr:pos=12:102185145 maf=0.217 p=7.48E-22		0.0654165	0.0714434	0.275655	0.0827972	0.106917	0.0449542	0.0535117
9	12	102140901	102141059	GNPTAB	Model 5	Trans-Flank		8.63136e-12	5.57341e-13	0.00438571	2.75346e-11	2.46192e-13	2.14316e-12	0.0150047	128	167	20	57570239	57582302	CTSZ	CVD3_185_CTSZ	Yes	rs975431 chr:pos=12:102185145 maf=0.217 p=7.48E-22		0.0214714	0.0240245	0.21148	0.0780103	0.0539532	0.0437091	0.0720321
10	10	64893135	64893300	NRBF2	Model 6	Trans-CDS		1.96447e-11	1.96447e-11	1.96447e-11	1.96447e-11	1.96447e-11	2.28645e-12	NA	0	1	4	74861358	74864496	CXCL5	INF_154_CXCL5	Yes	rs7088799 chr:pos=10:65016174 maf=0.444 p=0.0000000000000282		0.558776	0.558776	0.558776	0.558776	0.558776	0.344422	NA
10	10	64893135	64893300	NRBF2	Model 1	Trans-Flank		3.9348e-11	3.5245e-10	0.23334	2.193e-06	1.53794e-10	8.31962e-11	0.139898	95	85	4	74861358	74864496	CXCL5	INF_154_CXCL5	Yes	rs7088799 chr:pos=10:65016174 maf=0.444 p=0.0000000000000282		0.447467	0.500671	0.191861	0.14602	0.148832	0.0795979	0.161086
10	10	64927764	64927934	JMJD1C	Model 2	Trans-CDS		3.17419e-10	1.00793e-11	0.249872	1.31922e-05	2.53484e-08	1.22421e-09	0.0259351	20	12	4	74861358	74864496	CXCL5	INF_154_CXCL5	Yes	rs7088799 chr:pos=10:65016174 maf=0.444 p=0.0000000000000282		0.557708	0.286765	0.133989	0.487262	0.190871	0.267464	0.606485
10	10	64927764	64927934	JMJD1C	Model 6	Trans-Flank	Yes	7.0476e-13	7.42459e-13	0.0464411	4.50792e-07	6.60416e-13	3.54958e-14	0.0114755	215	211	4	74861358	74864496	CXCL5	INF_154_CXCL5	Yes	rs7088799 chr:pos=10:65016174 maf=0.444 p=0.0000000000000282		0.459227	0.505733	0.262447	0.33847	0.197867	0.110252	0.169362
10	10	65281265	65281377	REEP3	Model 5	Trans-Flank		5.52377e-12	7.31121e-12	0.169864	1.42965e-06	1.61259e-12	1.48847e-11	0.214394	138	140	4	74861358	74864496	CXCL5	INF_154_CXCL5	Yes	rs7088799 chr:pos=10:65016174 maf=0.444 p=0.0000000000000282		0.55899	0.537385	0.336064	0.450176	0.227601	0.197134	0.261623
11	13	103468798	103468944	BIVM-ERCC5	Model 3	Trans-CDS		0.00907545	0.000780381	1.66036e-13	2.31355e-13	8.23107e-09	5.35833e-05	0.869041	14	7	2	47572296	47614740	EPCAM	CVD3_152_Ep-CAM	Yes	rs56398830 chr:pos=13:103701690 maf=0.052 p=2.27E-18		0.937916	0.64922	0.927811	0.962152	0.960049	0.957629	0.948635
11	13	103698442	103698650	SLC10A2	Model 2	Trans-CDS	Yes	0.0010374	8.62961e-19	0.00427251	2.27479e-07	0.000350471	3.07758e-05	1	8	6	2	47572296	47614740	EPCAM	CVD3_152_Ep-CAM	Yes	rs56398830 chr:pos=13:103701690 maf=0.052 p=2.27E-18		0.185797	0.0308625	0.368302	0.383393	0.267361	0.24799	0.514651
12	13	103698442	103698650	SLC10A2	Model 2	Trans-CDS	Yes	0.00760663	5.76735e-11	0.0327095	0.000240413	0.00913178	0.0108082	1	8	6	1	94994780	95007356	F3	CVD2_123_TF	Yes	rs56398830 chr:pos=13:103701690 maf=0.052 p=0.0000000000815		0.732183	0.323996	0.441695	0.522253	0.515637	0.433364	0.631831
13	3	97805976	97806986	OR5AC2	Model 2	Trans-CDS		3.30296e-09	1.74013e-10	0.696349	0.064054	0.0001504	0.000260753	0.154597	2	6	5	180028505	180076624	FLT4	ONC2_190_VEGFR-3	Yes	rs10935473 chr:pos=3:98416900 maf=0.472 p=2.26E-38		0.242213	0.529253	0.589725	0.127281	0.335007	0.148223	0.291758
13	3	98072657	98073703	OR5K4	Model 6	Trans-Flank		4.36667e-10	2.44787e-10	5.99956e-05	1.87718e-06	4.8823e-10	5.34104e-14	0.000499649	31	53	5	180028505	180076624	FLT4	ONC2_190_VEGFR-3	Yes	rs10935473 chr:pos=3:98416900 maf=0.472 p=2.26E-38		0.111794	0.104826	0.262393	0.202299	0.165802	0.0377686	0.136211
13	3	98109469	98110515	OR5K3	Model 6	Trans-Flank		6.40095e-11	1.11329e-10	1.40598e-07	1.59597e-07	2.46356e-11	1.36904e-15	1.0745e-05	33	51	5	180028505	180076624	FLT4	ONC2_190_VEGFR-3	Yes	rs10935473 chr:pos=3:98416900 maf=0.472 p=2.26E-38		0.128472	0.0983934	0.250202	0.239938	0.168323	0.0350549	0.0987599
13	3	98216484	98217515	OR5K2	Model 4	Trans-Flank		6.00296e-07	2.25339e-08	2.8407e-08	1.17911e-11	1.98727e-08	2.65e-11	0.00425783	110	126	5	180028505	180076624	FLT4	ONC2_190_VEGFR-3	Yes	rs10935473 chr:pos=3:98416900 maf=0.472 p=2.26E-38		0.0410097	0.040114	0.150376	0.139872	0.0949828	0.0148373	0.0492302
13	3	98216979	98217067	CLDND1	Model 6	Trans-Flank		1.94387e-08	3.05262e-09	2.42762e-08	3.36483e-12	9.56275e-11	7.3945e-13	0.00497069	117	135	5	180028505	180076624	FLT4	ONC2_190_VEGFR-3	Yes	rs10935473 chr:pos=3:98416900 maf=0.472 p=2.26E-38		0.0310426	0.0323081	0.182558	0.130551	0.0878806	0.0158052	0.0570529
13	3	98250837	98252000	GPR15	Model 6	Trans-Flank		1.04482e-08	2.24395e-09	6.48405e-08	1.46229e-12	2.64668e-11	4.60701e-13	0.00459526	115	131	5	180028505	180076624	FLT4	ONC2_190_VEGFR-3	Yes	rs10935473 chr:pos=3:98416900 maf=0.472 p=2.26E-38		0.0300812	0.0315013	0.205233	0.131859	0.0579989	0.0184111	0.0629318
13	3	98281197	98281326	CPOX	Model 5	Trans-Flank		1.98732e-12	4.48171e-12	9.52326e-06	2.20372e-14	2.75987e-15	1.99885e-13	0.0567699	137	144	5	180028505	180076624	FLT4	ONC2_190_VEGFR-3	Yes	rs10935473 chr:pos=3:98416900 maf=0.472 p=2.26E-38		0.0331123	0.0330489	0.341377	0.166921	0.103607	0.0673867	0.269451
13	3	98451667	98451895	ST3GAL6	Model 5	Trans-Flank	Yes	1.38424e-13	2.71347e-12	8.45445e-06	6.61693e-13	1.48596e-17	4.53726e-15	0.0352944	87	92	5	180028505	180076624	FLT4	ONC2_190_VEGFR-3	Yes	rs10935473 chr:pos=3:98416900 maf=0.472 p=2.26E-38		0.00304539	0.00365173	0.354341	0.0538504	0.013629	0.0196503	0.141061
13	3	98518175	98518725	DCBLD2	Model 5	Trans-Flank		5.32577e-11	5.14192e-11	5.22636e-05	2.80918e-08	5.11801e-14	1.32205e-12	0.00269663	113	154	5	180028505	180076624	FLT4	ONC2_190_VEGFR-3	Yes	rs10935473 chr:pos=3:98416900 maf=0.472 p=2.26E-38		0.0141975	0.0183121	0.428412	0.108173	0.0394015	0.0239419	0.0554243
13	3	98518175	98518725	DCBLD2	Model 6	Trans-CDS		2.62062e-13	5.1958e-13	1.31003e-05	2.58891e-06	1.38607e-11	1.80176e-13	0.0166318	6	7	5	180028505	180076624	FLT4	ONC2_190_VEGFR-3	Yes	rs10935473 chr:pos=3:98416900 maf=0.472 p=2.26E-38		0.0689271	0.0883021	0.534395	0.0897385	0.215923	0.0272151	0.0807354
14	1	109514011	109514234	WDR47	Model 6	Trans-Flank		6.49825e-09	3.74636e-08	0.00716559	2.68233e-08	1.38459e-08	1.64108e-14	0.00123888	92	101	17	42422453	42430470	GRN	CVD3_118_GRN	Yes	rs12740374 chr:pos=1:109817590 maf=0.216 p=3.26E-42		0.566028	0.559914	0.290627	0.420057	0.453668	0.145932	0.136944
14	1	109607104	109607355	TAF13	Model 6	Trans-Flank		7.01313e-11	3.86827e-09	0.00248418	6.30726e-11	1.96741e-12	9.63167e-18	0.00263957	79	90	17	42422453	42430470	GRN	CVD3_118_GRN	Yes	rs12740374 chr:pos=1:109817590 maf=0.216 p=3.26E-42		0.586798	0.5609	0.312016	0.543501	0.405615	0.0787219	0.0695824
14	1	109633454	109633544	TMEM167B	Model 6	Trans-Flank		6.53707e-11	2.43665e-09	0.00294828	5.46691e-09	1.56791e-11	3.59936e-17	0.00327762	80	107	17	42422453	42430470	GRN	CVD3_118_GRN	Yes	rs12740374 chr:pos=1:109817590 maf=0.216 p=3.26E-42		0.418765	0.429231	0.369539	0.345332	0.342901	0.0986954	0.10514
14	1	109648609	109648760	C1orf194	Model 6	Trans-Flank		1.55629e-11	8.16335e-11	0.000955648	5.13312e-09	3.83734e-12	8.45696e-19	9.17264e-05	78	116	17	42422453	42430470	GRN	CVD3_118_GRN	Yes	rs12740374 chr:pos=1:109817590 maf=0.216 p=3.26E-42		0.411444	0.416903	0.38795	0.329144	0.369747	0.0897099	0.0946448
14	1	109656765	109656998	KIAA1324	Model 5	Trans-Flank	Yes	1.23351e-27	2.42326e-28	2.28237e-06	2.49301e-24	1.62084e-31	3.39644e-30	0.000545583	202	208	17	42422453	42430470	GRN	CVD3_118_GRN	Yes	rs12740374 chr:pos=1:109817590 maf=0.216 p=3.26E-42		0.00865684	0.00137168	0.100297	0.00960091	0.0108981	0.000976083	0.0118519
14	1	109756574	109756790	SARS	Model 5	Trans-Flank		2.7657e-26	1.97164e-26	2.79077e-06	2.69883e-20	6.1751e-30	2.9195e-26	0.000891422	179	158	17	42422453	42430470	GRN	CVD3_118_GRN	Yes	rs12740374 chr:pos=1:109817590 maf=0.216 p=3.26E-42		0.00213285	0.000557392	0.0801363	0.00511141	0.0032955	0.000921236	0.0129997
14	1	109792661	109796051	CELSR2	Model 5	Trans-Flank		3.76532e-26	2.37993e-26	7.89831e-06	4.86681e-20	1.57694e-29	5.28981e-26	0.0015384	174	143	17	42422453	42430470	GRN	CVD3_118_GRN	Yes	rs12740374 chr:pos=1:109817590 maf=0.216 p=3.26E-42		0.00152471	0.000466123	0.0600616	0.00380207	0.00226857	0.000728656	0.0132559
14	1	109792661	109796051	CELSR2	Model 6	Trans-CDS		7.81619e-18	1.84007e-22	0.000205002	3.81394e-22	1.78882e-23	1.14409e-25	0.00298988	29	18	17	42422453	42430470	GRN	CVD3_118_GRN	Yes	rs12740374 chr:pos=1:109817590 maf=0.216 p=3.26E-42		0.0665902	0.0222775	0.207315	0.00921498	0.0626156	0.0017058	0.0444661
14	1	109822702	109822818	PSRC1	Model 6	Trans-CDS		1.50621e-22	6.3213e-24	0.734366	3.71842e-24	2.22591e-15	2.44282e-30	0.284799	8	1	17	42422453	42430470	GRN	CVD3_118_GRN	Yes	rs12740374 chr:pos=1:109817590 maf=0.216 p=3.26E-42		0.109824	0.510348	0.97553	0.49847	0.861796	0.0815089	0.704189
14	1	109822702	109822818	PSRC1	Model 5	Trans-Flank		7.37845e-29	6.63028e-27	9.04403e-06	6.51598e-20	1.2415e-29	5.33083e-26	0.00145303	163	131	17	42422453	42430470	GRN	CVD3_118_GRN	Yes	rs12740374 chr:pos=1:109817590 maf=0.216 p=3.26E-42		0.000771471	0.000377182	0.0717838	0.00331892	0.00218366	0.000752541	0.0158258
14	1	109836820	109836911	MYBPHL	Model 5	Trans-Flank		2.56311e-22	2.46893e-26	8.89052e-06	2.14533e-20	1.31335e-26	1.62505e-24	0.00160401	176	130	17	42422453	42430470	GRN	CVD3_118_GRN	Yes	rs12740374 chr:pos=1:109817590 maf=0.216 p=3.26E-42		0.00127712	0.000301603	0.0491925	0.0015094	0.00107609	0.000154132	0.00876138
14	1	109836820	109836911	MYBPHL	Model 6	Trans-CDS		1.23171e-11	1.11378e-15	3.96603e-08	1.33547e-17	1.34906e-17	4.67145e-19	0.000771814	5	8	17	42422453	42430470	GRN	CVD3_118_GRN	Yes	rs12740374 chr:pos=1:109817590 maf=0.216 p=3.26E-42		0.00270227	0.0256807	0.174131	0.00882108	0.0137613	0.00358146	0.079844
14	1	109856624	109856719	SORT1	Model 4	Trans-Flank		3.03782e-11	3.04097e-15	2.09343e-06	3.48817e-22	4.9926e-16	2.16174e-18	0.00102791	226	160	17	42422453	42430470	GRN	CVD3_118_GRN	Yes	rs12740374 chr:pos=1:109817590 maf=0.216 p=3.26E-42		0.0051142	0.00216196	0.0682673	0.00115475	0.00331906	8.49029e-05	0.00687658
14	1	109856624	109856719	SORT1	Model 4	Trans-CDS		9.47015e-05	0.000850996	0.0207012	8.05448e-12	1.61763e-06	3.05099e-06	0.104021	6	6	17	42422453	42430470	GRN	CVD3_118_GRN	Yes	rs12740374 chr:pos=1:109817590 maf=0.216 p=3.26E-42		0.00856655	0.0119863	0.262854	0.0100524	0.00733486	0.0230523	0.115417
14	1	110009425	110009559	SYPL2	Model 4	Trans-Flank		0.00268779	0.00326605	2.7958e-06	1.59268e-10	0.000194202	1.19473e-05	0.00110434	132	93	17	42422453	42430470	GRN	CVD3_118_GRN	Yes	rs12740374 chr:pos=1:109817590 maf=0.216 p=3.26E-42		0.0139078	0.0150628	0.120805	0.00453533	0.0158941	0.000576409	0.0137941
14	1	110009425	110009559	SYPL2	Model 4	Trans-CDS		0.00459617	0.0102003	0.00188437	3.12369e-10	1.0756e-05	1.38782e-06	0.677703	3	4	17	42422453	42430470	GRN	CVD3_118_GRN	Yes	rs12740374 chr:pos=1:109817590 maf=0.216 p=3.26E-42		0.0288523	0.0362503	0.8159	0.362624	0.0904773	0.45705	0.497851
14	1	110026535	110026742	ATXN7L2	Model 4	Trans-Flank		0.0022889	0.00299796	2.30762e-06	9.13988e-11	0.000143532	1.00915e-05	0.00150624	133	94	17	42422453	42430470	GRN	CVD3_118_GRN	Yes	rs12740374 chr:pos=1:109817590 maf=0.216 p=3.26E-42		0.0141734	0.0152223	0.115538	0.00539287	0.0158652	0.00157138	0.0454138
14	1	110036721	110036816	CYB561D1	Model 4	Trans-Flank		0.000693534	0.00131716	3.79073e-06	5.66457e-12	2.39735e-05	1.29244e-06	0.000981466	134	89	17	42422453	42430470	GRN	CVD3_118_GRN	Yes	rs12740374 chr:pos=1:109817590 maf=0.216 p=3.26E-42		0.0153841	0.0163796	0.0646314	0.00765211	0.0170629	0.00355482	0.102141
14	1	110050012	110051574	AMIGO1	Model 4	Trans-Flank		0.000480239	0.000981769	9.25188e-06	1.34591e-11	1.62735e-05	9.88656e-07	0.00138026	131	87	17	42422453	42430470	GRN	CVD3_118_GRN	Yes	rs12740374 chr:pos=1:109817590 maf=0.216 p=3.26E-42		0.0162121	0.01683	0.0990411	0.0130311	0.0205112	0.00721316	0.118321
15	6	31513144	31513356	ATP6V1G2	Model 2	Trans-CDS	Yes	3.41532e-08	1.51356e-10	0.611613	3.24549e-08	2.33784e-05	5.1512e-06	0.709277	1	1	5	54398475	54406080	GZMA	NEU_157_GZMA	Yes	6:31101250 chr:pos=6:31101250 maf=0.128 p=0.00000000526		0.066017	0.0658739	0.631487	0.0678756	0.357049	0.0922166	0.666183
16	3	97705486	97705866	GABRR3	Model 4	Trans-Flank		7.64321e-06	5.72266e-06	0.000880145	6.19694e-11	7.01317e-07	3.18472e-08	0.00660188	52	65	17	62079953	62097994	ICAM2	CVD3_188_ICAM-2	Yes	rs11927405 chr:pos=3:98402969 maf=0.471 p=1.64E-51		0.301533	0.197737	0.700542	0.145035	0.447326	0.0149134	0.441715
16	3	97805976	97806986	OR5AC2	Model 2	Trans-CDS		1.17591e-10	3.48114e-11	0.972018	0.0426116	6.34149e-05	9.10799e-05	1	2	6	17	62079953	62097994	ICAM2	CVD3_188_ICAM-2	Yes	rs11927405 chr:pos=3:98402969 maf=0.471 p=1.64E-51		0.793567	0.975696	0.214772	0.310068	0.514174	0.0191265	0.64706
16	3	97805976	97806986	OR5AC2	Model 4	Trans-Flank		7.60896e-06	3.05696e-06	0.0108726	6.48553e-11	6.71298e-07	3.928e-10	0.00477281	32	59	17	62079953	62097994	ICAM2	CVD3_188_ICAM-2	Yes	rs11927405 chr:pos=3:98402969 maf=0.471 p=1.64E-51		0.247084	0.157808	0.874039	0.192573	0.261449	0.0530186	0.878009
16	3	98109469	98110515	OR5K3	Model 6	Trans-Flank		5.65094e-10	9.93511e-10	7.41734e-05	2.75603e-06	3.33236e-08	8.53927e-13	0.00652791	33	51	17	62079953	62097994	ICAM2	CVD3_188_ICAM-2	Yes	rs11927405 chr:pos=3:98402969 maf=0.471 p=1.64E-51		0.472831	0.517372	0.492489	0.311735	0.584653	0.00283249	0.00936767
16	3	98188380	98189387	OR5K1	Model 6	Trans-Flank		3.13334e-13	9.26163e-16	8.24561e-13	4.44162e-15	3.85327e-16	1.36224e-20	1.34783e-06	96	103	17	62079953	62097994	ICAM2	CVD3_188_ICAM-2	Yes	rs11927405 chr:pos=3:98402969 maf=0.471 p=1.64E-51		0.229826	0.121767	0.112666	0.0699093	0.100786	1.79186e-05	0.0243488	Yes
16	3	98216484	98217515	OR5K2	Model 6	Trans-Flank		2.73059e-14	3.59321e-17	1.44171e-14	9.21815e-20	4.97626e-19	1.31079e-22	8.53933e-06	112	126	17	62079953	62097994	ICAM2	CVD3_188_ICAM-2	Yes	rs11927405 chr:pos=3:98402969 maf=0.471 p=1.64E-51		0.382366	0.211481	0.182685	0.139448	0.232174	7.19748e-05	0.0362578
16	3	98216484	98217515	OR5K2	Model 1	Trans-CDS		3.2883e-12	6.64245e-12	0.00933969	4.13983e-11	3.87653e-09	6.46602e-08	0.43187	2	3	17	62079953	62097994	ICAM2	CVD3_188_ICAM-2	Yes	rs11927405 chr:pos=3:98402969 maf=0.471 p=1.64E-51		0.00719922	0.0058922	0.251021	0.0284148	0.0205203	0.00127495	0.0240162
16	3	98216979	98217067	CLDND1	Model 6	Trans-Flank		4.47793e-17	3.87771e-19	2.01786e-14	6.58433e-21	4.74445e-22	2.20224e-26	5.92648e-06	119	135	17	62079953	62097994	ICAM2	CVD3_188_ICAM-2	Yes	rs11927405 chr:pos=3:98402969 maf=0.471 p=1.64E-51		0.420425	0.233041	0.0889903	0.146078	0.232681	4.92732e-05	0.0109471
16	3	98250837	98252000	GPR15	Model 6	Trans-Flank		9.53968e-18	1.62324e-19	6.25723e-14	1.01382e-21	4.58822e-23	2.30908e-27	3.62419e-06	117	131	17	62079953	62097994	ICAM2	CVD3_188_ICAM-2	Yes	rs11927405 chr:pos=3:98402969 maf=0.471 p=1.64E-51		0.412447	0.229177	0.082482	0.150558	0.204513	7.13212e-05	0.011716
16	3	98281197	98281326	CPOX	Model 4	Trans-CDS		1.36128e-09	0.000137029	1.80271e-06	1.77565e-10	1.8985e-10	6.97375e-10	0.527945	4	5	17	62079953	62097994	ICAM2	CVD3_188_ICAM-2	Yes	rs11927405 chr:pos=3:98402969 maf=0.471 p=1.64E-51		0.298161	0.162871	0.367508	0.392884	0.42662	0.183745	0.464552
16	3	98281197	98281326	CPOX	Model 5	Trans-Flank	Yes	5.62918e-24	4.96838e-24	1.46745e-07	1.76215e-24	1.43842e-29	5.84729e-26	0.00129099	140	144	17	62079953	62097994	ICAM2	CVD3_188_ICAM-2	Yes	rs11927405 chr:pos=3:98402969 maf=0.471 p=1.64E-51		0.401679	0.22692	0.00226498	0.0706562	0.048701	1.01239e-05	0.000252056	Yes
16	3	98451667	98451895	ST3GAL6	Model 5	Trans-Flank		1.25342e-23	1.95888e-21	1.11666e-05	1.98787e-16	6.53439e-29	9.50684e-28	0.0100148	89	91	17	62079953	62097994	ICAM2	CVD3_188_ICAM-2	Yes	rs11927405 chr:pos=3:98402969 maf=0.471 p=1.64E-51		0.0651848	0.0578411	0.000144321	0.0168186	0.00264688	3.18904e-06	2.76273e-05	Yes
16	3	98451667	98451895	ST3GAL6	Model 6	Trans-CDS		4.17556e-14	8.10776e-14	0.0360439	2.81663e-05	4.46719e-10	4.27381e-16	0.779587	11	7	17	62079953	62097994	ICAM2	CVD3_188_ICAM-2	Yes	rs11927405 chr:pos=3:98402969 maf=0.471 p=1.64E-51		0.430444	0.00940576	0.00097967	0.0307249	0.0117765	9.02452e-05	0.00045144
16	3	98518175	98518725	DCBLD2	Model 5	Trans-Flank		2.76032e-17	2.1597e-17	4.57567e-05	3.34535e-08	2.86741e-20	5.92349e-20	0.00842367	117	152	17	62079953	62097994	ICAM2	CVD3_188_ICAM-2	Yes	rs11927405 chr:pos=3:98402969 maf=0.471 p=1.64E-51		0.112799	0.125724	0.00227441	0.0407742	0.00830508	1.00113e-05	0.000243788	Yes
16	3	98518175	98518725	DCBLD2	Model 1	Trans-CDS		9.66134e-19	1.46328e-18	7.04068e-06	5.3935e-06	5.3648e-16	1.49025e-17	0.660942	7	7	17	62079953	62097994	ICAM2	CVD3_188_ICAM-2	Yes	rs11927405 chr:pos=3:98402969 maf=0.471 p=1.64E-51		0.356401	0.238698	0.00254185	0.0648121	0.00163729	1.28114e-05	0.00073889	Yes
17	9	135973933	135974189	RALGDS	Model 6	Trans-Flank		9.03024e-06	8.62004e-05	7.14086e-06	7.39424e-08	9.57298e-08	3.70234e-11	0.00033622	274	291	17	62079953	62097994	ICAM2	CVD3_188_ICAM-2	Yes	9:136138765 chr:pos=9:136138765 maf=0.151 p=3.83E-44		0.000302832	0.000884705	0.113114	9.61893e-05	0.000174788	3.50864e-07	0.0677236	Yes
17	9	136028923	136029688	GBGT1	Model 6	Trans-Flank		1.98434e-08	2.0866e-06	4.27063e-07	1.04979e-10	8.82699e-11	5.66774e-13	0.00104899	256	320	17	62079953	62097994	ICAM2	CVD3_188_ICAM-2	Yes	9:136138765 chr:pos=9:136138765 maf=0.151 p=3.83E-44		0.000112901	0.000233029	0.0676628	3.15935e-06	2.89319e-05	7.12402e-10	0.0901818	Yes
17	9	136080675	136080836	OBP2B	Model 5	Trans-Flank		5.98342e-14	1.45684e-10	1.63485e-05	1.22329e-15	6.36522e-16	2.64967e-15	0.0177712	208	329	17	62079953	62097994	ICAM2	CVD3_188_ICAM-2	Yes	9:136138765 chr:pos=9:136138765 maf=0.151 p=3.83E-44		0.00027077	0.000380367	0.0570091	3.54326e-06	5.34071e-05	6.75551e-08	0.0878781	Yes
17	9	136080675	136080836	OBP2B	Model 6	Trans-CDS		3.77922e-12	0.000284879	9.17255e-05	5.68428e-14	1.83058e-11	2.58444e-15	0.178739	3	3	17	62079953	62097994	ICAM2	CVD3_188_ICAM-2	Yes	9:136138765 chr:pos=9:136138765 maf=0.151 p=3.83E-44		0.00216993	0.252546	0.768741	0.0152735	0.0764905	0.00384154	1
17	9	136130948	136131097	ABO	Model 6	Trans-Flank		5.80141e-16	1.88282e-16	0.000688542	1.45262e-18	4.53401e-18	1.27953e-18	0.00740229	225	331	17	62079953	62097994	ICAM2	CVD3_188_ICAM-2	Yes	9:136138765 chr:pos=9:136138765 maf=0.151 p=3.83E-44		0.000914712	0.00132019	0.106924	6.43159e-06	0.000177736	4.40221e-08	0.0697045	Yes
17	9	136130948	136131097	ABO	Model 2	Trans-CDS		9.34127e-06	8.99219e-11	0.0358693	2.84934e-07	1.29027e-06	9.56445e-07	0.662921	10	25	17	62079953	62097994	ICAM2	CVD3_188_ICAM-2	Yes	9:136138765 chr:pos=9:136138765 maf=0.151 p=3.83E-44		0.00218681	0.000191221	0.0387161	5.02294e-06	0.000112329	2.72717e-07	0.0805752	Yes
17	9	136198664	136199224	SURF6	Model 1	Trans-Flank		1.02764e-14	1.40569e-14	0.0392775	1.32946e-12	3.95641e-12	2.83777e-13	0.0502833	215	343	17	62079953	62097994	ICAM2	CVD3_188_ICAM-2	Yes	9:136138765 chr:pos=9:136138765 maf=0.151 p=3.83E-44		0.00376241	0.00454834	0.263275	0.000305022	0.0038204	3.47022e-07	0.0758105	Yes
17	9	136208314	136208584	MED22	Model 1	Trans-Flank		1.01566e-14	1.80829e-14	0.0427215	1.02961e-12	2.53589e-12	2.39602e-13	0.0607562	217	348	17	62079953	62097994	ICAM2	CVD3_188_ICAM-2	Yes	9:136138765 chr:pos=9:136138765 maf=0.151 p=3.83E-44		0.00635963	0.00682591	0.28819	0.00062138	0.00622553	1.07385e-06	0.0755364	Yes
17	9	136215058	136215141	RPL7A	Model 1	Trans-Flank		1.905e-14	4.1746e-14	0.0402326	4.75889e-12	6.02556e-12	2.56289e-13	0.0181472	207	337	17	62079953	62097994	ICAM2	CVD3_188_ICAM-2	Yes	9:136138765 chr:pos=9:136138765 maf=0.151 p=3.83E-44		0.0106597	0.0119728	0.290951	0.00173888	0.01119	3.91668e-06	0.0762211	Yes
17	9	136218727	136218877	SURF1	Model 1	Trans-Flank		1.75633e-14	4.41877e-14	0.0432659	6.05169e-12	8.26222e-12	1.17192e-12	0.0216515	213	338	17	62079953	62097994	ICAM2	CVD3_188_ICAM-2	Yes	9:136138765 chr:pos=9:136138765 maf=0.151 p=3.83E-44		0.0123192	0.0118077	0.297646	0.0021345	0.0133344	1.12187e-05	0.0903743	Yes
17	9	136223428	136223586	SURF2	Model 2	Trans-Flank		7.5911e-15	6.86379e-15	0.0464273	3.56611e-12	6.68301e-12	8.42804e-12	0.0166472	206	339	17	62079953	62097994	ICAM2	CVD3_188_ICAM-2	Yes	9:136138765 chr:pos=9:136138765 maf=0.151 p=3.83E-44		0.0109017	0.007949	0.308147	0.00270832	0.013975	4.38657e-05	0.1083
17	9	136230299	136230391	SURF4	Model 1	Trans-Flank		9.1882e-16	2.41474e-15	0.0628036	5.71663e-13	2.72024e-12	3.67108e-11	0.0191505	231	334	17	62079953	62097994	ICAM2	CVD3_188_ICAM-2	Yes	9:136138765 chr:pos=9:136138765 maf=0.151 p=3.83E-44		0.0243816	0.0261934	0.347607	0.00877756	0.0334792	0.000302568	0.170845
17	9	136243304	136243471	STKLD1	Model 2	Trans-CDS		7.70615e-08	9.59788e-15	0.172603	5.01237e-06	8.49756e-05	2.96639e-05	0.714119	6	15	17	62079953	62097994	ICAM2	CVD3_188_ICAM-2	Yes	9:136138765 chr:pos=9:136138765 maf=0.151 p=3.83E-44		0.645579	0.825918	0.707217	0.890583	0.919361	0.905561	0.747017
17	9	136243304	136243471	STKLD1	Model 2	Trans-Flank		4.30436e-14	4.20961e-14	0.0466065	1.11395e-12	4.5645e-12	7.84667e-11	0.00911207	254	361	17	62079953	62097994	ICAM2	CVD3_188_ICAM-2	Yes	9:136138765 chr:pos=9:136138765 maf=0.151 p=3.83E-44		0.0508917	0.0386997	0.430879	0.0375727	0.077842	0.00159664	0.299009
17	9	136272036	136272236	REXO4	Model 2	Trans-Flank		1.39736e-10	1.81196e-11	0.0381993	5.43332e-10	5.12948e-08	7.22211e-08	0.000981757	269	346	17	62079953	62097994	ICAM2	CVD3_188_ICAM-2	Yes	9:136138765 chr:pos=9:136138765 maf=0.151 p=3.83E-44		0.0456713	0.0358422	0.511312	0.0639889	0.0937358	0.00356328	0.435694
17	9	136287523	136287708	ADAMTS13	Model 2	Trans-Flank		1.15161e-10	1.60619e-11	0.0275764	7.15632e-11	2.56914e-10	2.93103e-10	0.000234975	322	466	17	62079953	62097994	ICAM2	CVD3_188_ICAM-2	Yes	9:136138765 chr:pos=9:136138765 maf=0.151 p=3.83E-44		0.0483574	0.0361782	0.414843	0.0505083	0.0752459	0.00219823	0.563574
17	9	136325148	136325349	CACFD1	Model 4	Trans-CDS	Yes	7.08672e-10	0.0029086	0.00503344	1.27869e-20	2.73815e-13	1.3175e-15	0.43229	5	3	17	62079953	62097994	ICAM2	CVD3_188_ICAM-2	Yes	9:136138765 chr:pos=9:136138765 maf=0.151 p=3.83E-44		0.436669	0.400577	0.0955698	0.688998	0.0697754	0.244105	0.205033
17	9	136325148	136325349	CACFD1	Model 4	Trans-Flank		9.74937e-11	4.52029e-11	0.0252916	3.8378e-11	1.11692e-10	2.54489e-10	0.000209093	285	418	17	62079953	62097994	ICAM2	CVD3_188_ICAM-2	Yes	9:136138765 chr:pos=9:136138765 maf=0.151 p=3.83E-44		0.052048	0.034985	0.487688	0.0551017	0.0838067	0.00294755	0.679734
17	9	136337102	136337338	SLC2A6	Model 4	Trans-Flank		5.87341e-11	3.02724e-11	0.0183924	4.43571e-12	1.73954e-11	8.68341e-11	0.000228544	261	398	17	62079953	62097994	ICAM2	CVD3_188_ICAM-2	Yes	9:136138765 chr:pos=9:136138765 maf=0.151 p=3.83E-44		0.0544688	0.0358895	0.511444	0.0534975	0.0831095	0.00294801	0.758193
17	9	136337102	136337338	SLC2A6	Model 1	Trans-CDS		3.60231e-10	0.0594497	0.776889	0.000399351	0.000548201	1.1222e-06	0.85799	12	7	17	62079953	62097994	ICAM2	CVD3_188_ICAM-2	Yes	9:136138765 chr:pos=9:136138765 maf=0.151 p=3.83E-44		0.0373118	0.0162996	0.755808	0.101471	0.478495	0.0125311	0.932992
17	9	136379717	136379947	TMEM8C	Model 6	Trans-Flank		8.04499e-10	3.95099e-10	2.42287e-05	4.218e-11	3.08981e-12	6.31858e-14	6.80108e-05	260	460	17	62079953	62097994	ICAM2	CVD3_188_ICAM-2	Yes	9:136138765 chr:pos=9:136138765 maf=0.151 p=3.83E-44		0.0390452	0.0195207	0.451774	0.029574	0.0385175	0.00020987	0.719897
17	9	136379717	136379947	TMEM8C	Model 4	Trans-CDS		0.00043303	5.24602e-11	0.000418134	2.0926e-11	6.47696e-08	4.01571e-10	0.0168704	2	3	17	62079953	62097994	ICAM2	CVD3_188_ICAM-2	Yes	9:136138765 chr:pos=9:136138765 maf=0.151 p=3.83E-44		0.417637	0.952511	0.571148	0.852061	0.620565	0.283281	0.316905
17	9	136399822	136400079	ADAMTSL2	Model 6	Trans-Flank		1.92498e-10	5.1495e-11	4.185e-06	4.35167e-11	8.30181e-13	1.76421e-14	0.000174983	349	565	17	62079953	62097994	ICAM2	CVD3_188_ICAM-2	Yes	9:136138765 chr:pos=9:136138765 maf=0.151 p=3.83E-44		0.0059671	0.00431078	0.347779	0.0297878	0.00826851	0.00028865	0.725981
17	9	136444103	136444591	FAM163B	Model 6	Trans-Flank		3.69383e-07	3.56803e-07	6.42381e-06	2.228e-06	2.74337e-09	1.51151e-11	0.000153445	278	507	17	62079953	62097994	ICAM2	CVD3_188_ICAM-2	Yes	9:136138765 chr:pos=9:136138765 maf=0.151 p=3.83E-44		0.00726916	0.00920141	0.280493	0.0366958	0.00894996	0.000782589	0.713694
18	5	158126078	158126190	EBF1	Model 6	Trans-Flank		1.80188e-06	3.95231e-06	0.00122103	1.68062e-07	5.35507e-08	1.06557e-10	0.000780149	398	317	3	159706536	159713806	IL12A	NEU_186_IL-12B	Yes	rs6556416 chr:pos=5:158818745 maf=0.264 p=1.64E-33		0.470834	0.459481	0.205136	0.361625	0.252275	0.0236323	0.0629126
18	5	158585637	158586083	RNF145	Model 4	Trans-Flank		4.20721e-14	2.30061e-13	0.00024582	2.12422e-19	2.99712e-18	5.51997e-18	0.00261966	141	106	3	159706536	159713806	IL12A	NEU_186_IL-12B	Yes	rs6556416 chr:pos=5:158818745 maf=0.264 p=1.64E-33		0.40089	0.343601	0.473008	0.40156	0.342834	0.182611	0.427191
18	5	158695883	158696117	UBLCP1	Model 4	Trans-Flank		3.10361e-19	2.23752e-16	2.32703e-07	7.96277e-27	9.03496e-27	2.11539e-25	0.00960681	83	71	3	159706536	159713806	IL12A	NEU_186_IL-12B	Yes	rs6556416 chr:pos=5:158818745 maf=0.264 p=1.64E-33		0.340951	0.359171	0.0447232	0.285163	0.0509173	0.184494	0.495989
18	5	158695883	158696117	UBLCP1	Model 6	Trans-CDS		2.57876e-09	6.05172e-05	4.36366e-05	1.74177e-06	9.10467e-09	3.18331e-11	0.0396786	1	2	3	159706536	159713806	IL12A	NEU_186_IL-12B	Yes	rs6556416 chr:pos=5:158818745 maf=0.264 p=1.64E-33		0.260959	0.818495	0.496814	0.637743	0.181159	0.218439	0.10621
18	5	158743652	158743864	IL12B	Model 6	Trans-Flank	Yes	3.45756e-21	1.39062e-21	1.78297e-05	2.34655e-28	1.72843e-28	2.25818e-32	0.000224313	62	58	3	159706536	159713806	IL12A	NEU_186_IL-12B	Yes	rs6556416 chr:pos=5:158818745 maf=0.264 p=1.64E-33		0.202445	0.223596	0.00758887	0.0856332	0.00582032	0.0114791	0.0169629
18	5	159343872	159344901	ADRA1B	Model 6	Trans-Flank		3.24432e-10	4.25653e-10	0.00753259	2.13475e-10	1.466e-10	7.08349e-13	0.000144984	133	92	3	159706536	159713806	IL12A	NEU_186_IL-12B	Yes	rs6556416 chr:pos=5:158818745 maf=0.264 p=1.64E-33		0.167588	0.198817	0.225762	0.130056	0.118727	0.00297559	0.00378366
18	5	159437495	159437905	TTC1	Model 6	Trans-Flank		1.85387e-08	1.97499e-09	0.030319	5.20999e-08	9.33988e-08	1.52086e-10	0.00134427	130	98	3	159706536	159713806	IL12A	NEU_186_IL-12B	Yes	rs6556416 chr:pos=5:158818745 maf=0.264 p=1.64E-33		0.359852	0.351	0.476666	0.281115	0.249523	0.007898	0.00851348
19	1	118506381	118506601	SPAG17	Model 5	Trans-CDS		8.44593e-05	0.000207311	2.07099e-09	2.80928e-09	2.13759e-11	2.75227e-10	0.280719	16	10	1	154377668	154441926	IL6R	CVD3_142_IL-6RA	No
19	1	118506381	118506601	SPAG17	Model 6	Trans-Flank	Yes	2.46976e-05	4.57186e-05	1.06001e-10	8.89805e-10	7.15806e-12	1.85909e-12	0.00323652	128	58	1	154377668	154441926	IL6R	CVD3_142_IL-6RA	No
20	9	136130948	136131097	ABO	Model 2	Trans-CDS	Yes	3.03758e-06	5.13658e-13	0.0124678	1.63755e-05	2.44501e-06	1.89641e-05	0.0866347	10	25	19	39292310	39304004	LGALS4	CVD3_168_Gal-4	Yes	9:136146431 chr:pos=9:136146431 maf=0.422 p=0.00000000000000394		0.319463	0.427664	0.716917	0.515645	0.5745	0.691984	0.632258
21	6	24809904	24810075	FAM65B	Model 7	Trans-Flank		0.247977	0.325373	1.42876e-07	0.0221448	4.16742e-05	3.14686e-08	7.09228e-12	268	215	4	3508102	3534286	LRPAP1	NEU_127_Alpha-2-MRAP	Yes - Rare	rs113617295 chr:pos=6:30719481 maf=0.01 p=0.00000000000223
21	6	26017272	26018000	HIST1H1A	Model 7	Trans-Flank		0.569043	0.538159	0.00113031	0.121472	0.00742307	5.12513e-08	1.23497e-12	155	175	4	3508102	3534286	LRPAP1	NEU_127_Alpha-2-MRAP	Yes - Rare	rs113617295 chr:pos=6:30719481 maf=0.01 p=0.00000000000223
21	6	26020677	26021168	HIST1H3A	Model 7	Trans-Flank		0.579655	0.542894	0.00114728	0.120641	0.0076467	6.59993e-08	1.87497e-11	155	176	4	3508102	3534286	LRPAP1	NEU_127_Alpha-2-MRAP	Yes - Rare	rs113617295 chr:pos=6:30719481 maf=0.01 p=0.00000000000223
21	6	26021866	26022258	HIST1H4A	Model 7	Trans-Flank		0.575471	0.542968	0.00125099	0.12221	0.00786617	8.2128e-08	3.39407e-11	155	175	4	3508102	3534286	LRPAP1	NEU_127_Alpha-2-MRAP	Yes - Rare	rs113617295 chr:pos=6:30719481 maf=0.01 p=0.00000000000223
21	6	26027128	26027520	HIST1H4B	Model 7	Trans-Flank		0.582833	0.574674	0.0009473	0.0978729	0.00931828	8.69175e-08	5.0547e-11	169	200	4	3508102	3534286	LRPAP1	NEU_127_Alpha-2-MRAP	Yes - Rare	rs113617295 chr:pos=6:30719481 maf=0.01 p=0.00000000000223
21	6	26031837	26032328	HIST1H3B	Model 7	Trans-Flank		0.598873	0.58098	0.000841972	0.110561	0.011819	6.56539e-08	6.29152e-12	168	208	4	3508102	3534286	LRPAP1	NEU_127_Alpha-2-MRAP	Yes - Rare	rs113617295 chr:pos=6:30719481 maf=0.01 p=0.00000000000223
21	6	26033363	26033836	HIST1H2AB	Model 7	Trans-Flank		0.606996	0.583531	0.000843328	0.118631	0.0127599	6.64058e-08	6.29152e-12	168	211	4	3508102	3534286	LRPAP1	NEU_127_Alpha-2-MRAP	Yes - Rare	rs113617295 chr:pos=6:30719481 maf=0.01 p=0.00000000000223
21	6	26043464	26043925	HIST1H2BB	Model 7	Trans-Flank		0.609987	0.582767	0.00078411	0.127095	0.0132626	6.7712e-08	1.18836e-11	168	213	4	3508102	3534286	LRPAP1	NEU_127_Alpha-2-MRAP	Yes - Rare	rs113617295 chr:pos=6:30719481 maf=0.01 p=0.00000000000223
21	6	26045598	26046089	HIST1H3C	Model 7	Trans-Flank		0.605337	0.581161	0.000753684	0.12573	0.0124465	6.23974e-08	1.14251e-11	166	211	4	3508102	3534286	LRPAP1	NEU_127_Alpha-2-MRAP	Yes - Rare	rs113617295 chr:pos=6:30719481 maf=0.01 p=0.00000000000223
21	6	26055974	26056696	HIST1H1C	Model 7	Trans-CDS		0.47009	0.69591	2.16279e-09	0.0215878	7.128e-09	5.26606e-10	1.11977e-11	6	4	4	3508102	3534286	LRPAP1	NEU_127_Alpha-2-MRAP	Yes - Rare	rs113617295 chr:pos=6:30719481 maf=0.01 p=0.00000000000223
21	6	26055974	26056696	HIST1H1C	Model 7	Trans-Flank		0.595306	0.576657	0.000701604	0.123407	0.0112771	6.79451e-08	1.31171e-11	169	208	4	3508102	3534286	LRPAP1	NEU_127_Alpha-2-MRAP	Yes - Rare	rs113617295 chr:pos=6:30719481 maf=0.01 p=0.00000000000223
21	6	26087628	26087784	HFE	Model 7	Trans-Flank		0.371233	0.409232	9.60103e-05	0.0491405	0.00297211	6.12089e-08	6.41992e-12	196	222	4	3508102	3534286	LRPAP1	NEU_127_Alpha-2-MRAP	Yes - Rare	rs113617295 chr:pos=6:30719481 maf=0.01 p=0.00000000000223
21	6	26104135	26104527	HIST1H4C	Model 7	Trans-Flank		0.211712	0.27699	0.00014672	0.0368691	0.00417853	6.8702e-08	4.30092e-11	211	253	4	3508102	3534286	LRPAP1	NEU_127_Alpha-2-MRAP	Yes - Rare	rs113617295 chr:pos=6:30719481 maf=0.01 p=0.00000000000223
21	6	26107657	26108361	HIST1H1T	Model 7	Trans-Flank		0.180934	0.236314	5.17342e-05	0.0323419	0.00269396	7.33332e-08	9.37226e-12	224	266	4	3508102	3534286	LRPAP1	NEU_127_Alpha-2-MRAP	Yes - Rare	rs113617295 chr:pos=6:30719481 maf=0.01 p=0.00000000000223
21	6	26123711	26124172	HIST1H2BC	Model 7	Trans-Flank		0.138351	0.14612	3.02357e-06	0.0270969	0.00111471	1.63313e-10	3.97237e-13	224	271	4	3508102	3534286	LRPAP1	NEU_127_Alpha-2-MRAP	Yes - Rare	rs113617295 chr:pos=6:30719481 maf=0.01 p=0.00000000000223
21	6	26124420	26124893	HIST1H2AC	Model 7	Trans-Flank		0.129251	0.132564	3.29401e-06	0.0261845	0.00120363	1.7453e-10	4.0146e-13	225	277	4	3508102	3534286	LRPAP1	NEU_127_Alpha-2-MRAP	Yes - Rare	rs113617295 chr:pos=6:30719481 maf=0.01 p=0.00000000000223
21	6	26156578	26157318	HIST1H1E	Model 7	Trans-Flank		0.0768231	0.0766036	2.52261e-05	0.0343651	0.00386471	6.59697e-08	2.07478e-13	196	251	4	3508102	3534286	LRPAP1	NEU_127_Alpha-2-MRAP	Yes - Rare	rs113617295 chr:pos=6:30719481 maf=0.01 p=0.00000000000223
21	6	26158357	26158818	HIST1H2BD	Model 7	Trans-Flank		0.074724	0.0738481	2.38705e-05	0.033243	0.00375897	5.74148e-08	1.87055e-13	192	247	4	3508102	3534286	LRPAP1	NEU_127_Alpha-2-MRAP	Yes - Rare	rs113617295 chr:pos=6:30719481 maf=0.01 p=0.00000000000223
21	6	26183983	26184444	HIST1H2BE	Model 7	Trans-Flank		0.0821985	0.0805777	2.12686e-05	0.03564	0.00361639	9.60266e-08	3.07477e-13	205	257	4	3508102	3534286	LRPAP1	NEU_127_Alpha-2-MRAP	Yes - Rare	rs113617295 chr:pos=6:30719481 maf=0.01 p=0.00000000000223
21	6	26188952	26189344	HIST1H4D	Model 7	Trans-Flank		0.101816	0.134387	2.34715e-05	0.0392704	0.00448207	2.04903e-07	4.94175e-12	219	274	4	3508102	3534286	LRPAP1	NEU_127_Alpha-2-MRAP	Yes - Rare	rs113617295 chr:pos=6:30719481 maf=0.01 p=0.00000000000223
21	6	26197027	26197518	HIST1H3D	Model 7	Trans-Flank		0.107881	0.139608	2.90453e-05	0.038742	0.00492573	5.15607e-07	1.50089e-10	223	276	4	3508102	3534286	LRPAP1	NEU_127_Alpha-2-MRAP	Yes - Rare	rs113617295 chr:pos=6:30719481 maf=0.01 p=0.00000000000223
21	6	26197027	26197518	HIST1H3D	Model 7	Trans-Flank		0.107881	0.139608	2.90453e-05	0.038742	0.00492573	5.15607e-07	1.50089e-10	223	276	4	3508102	3534286	LRPAP1	NEU_127_Alpha-2-MRAP	Yes - Rare	rs113617295 chr:pos=6:30719481 maf=0.01 p=0.00000000000223
21	6	26197329	26197534	HIST1H3D	Model 7	Trans-Flank		0.107041	0.13839	1.56679e-05	0.0374368	0.00393697	5.15607e-07	1.50089e-10	224	276	4	3508102	3534286	LRPAP1	NEU_127_Alpha-2-MRAP	Yes - Rare	rs113617295 chr:pos=6:30719481 maf=0.01 p=0.00000000000223
21	6	26197329	26197534	HIST1H3D	Model 7	Trans-Flank		0.107041	0.13839	1.56679e-05	0.0374368	0.00393697	5.15607e-07	1.50089e-10	224	276	4	3508102	3534286	LRPAP1	NEU_127_Alpha-2-MRAP	Yes - Rare	rs113617295 chr:pos=6:30719481 maf=0.01 p=0.00000000000223
21	6	26199038	26199511	HIST1H2AD	Model 7	Trans-Flank		0.107045	0.138394	1.57099e-05	0.0374421	0.00395188	2.86873e-07	3.51195e-11	223	276	4	3508102	3534286	LRPAP1	NEU_127_Alpha-2-MRAP	Yes - Rare	rs113617295 chr:pos=6:30719481 maf=0.01 p=0.00000000000223
21	6	26199746	26200207	HIST1H2BF	Model 7	Trans-Flank		0.109297	0.139612	1.71124e-05	0.037701	0.00404953	3.51151e-07	9.53301e-11	224	278	4	3508102	3534286	LRPAP1	NEU_127_Alpha-2-MRAP	Yes - Rare	rs113617295 chr:pos=6:30719481 maf=0.01 p=0.00000000000223
21	6	27094160	27094281	HIST1H2BJ	Model 7	Trans-Flank		0.186218	0.206453	1.19373e-07	0.0746505	0.000348256	8.10061e-08	5.03385e-15	146	100	4	3508102	3534286	LRPAP1	NEU_127_Alpha-2-MRAP	Yes - Rare	rs113617295 chr:pos=6:30719481 maf=0.01 p=0.00000000000223
21	6	27100810	27101283	HIST1H2AG	Model 7	Trans-Flank		0.180018	0.202224	1.19677e-07	0.0667764	0.000215386	6.89937e-08	5.03385e-15	146	97	4	3508102	3534286	LRPAP1	NEU_127_Alpha-2-MRAP	Yes - Rare	rs113617295 chr:pos=6:30719481 maf=0.01 p=0.00000000000223
21	6	27107047	27107439	HIST1H4I	Model 7	Trans-Flank		0.118227	0.144153	7.57702e-08	0.0443733	8.68894e-05	4.67201e-08	1.79291e-16	155	102	4	3508102	3534286	LRPAP1	NEU_127_Alpha-2-MRAP	Yes - Rare	rs113617295 chr:pos=6:30719481 maf=0.01 p=0.00000000000223
21	6	27114156	27114617	HIST1H2BK	Model 7	Trans-Flank		0.0895236	0.126264	4.8824e-08	0.0298677	2.6486e-05	1.23268e-10	5.39423e-17	154	100	4	3508102	3534286	LRPAP1	NEU_127_Alpha-2-MRAP	Yes - Rare	rs113617295 chr:pos=6:30719481 maf=0.01 p=0.00000000000223
21	6	27114867	27115334	HIST1H2AH	Model 7	Trans-Flank		0.0895236	0.126264	4.8824e-08	0.0298677	2.6486e-05	1.23268e-10	5.39423e-17	154	100	4	3508102	3534286	LRPAP1	NEU_127_Alpha-2-MRAP	Yes - Rare	rs113617295 chr:pos=6:30719481 maf=0.01 p=0.00000000000223
21	6	30852956	30853048	DDR1	Model 7	Trans-Flank		0.720036	0.747202	1.66269e-07	0.396408	0.0153214	1.3474e-10	1.74834e-13	170	314	4	3508102	3534286	LRPAP1	NEU_127_Alpha-2-MRAP	Yes - Rare	rs113617295 chr:pos=6:30719481 maf=0.01 p=0.00000000000223
21	6	30876773	30876990	GTF2H4	Model 7	Trans-Flank		0.673764	0.728151	2.8451e-08	0.299766	0.00408661	2.81704e-12	3.22827e-15	167	291	4	3508102	3534286	LRPAP1	NEU_127_Alpha-2-MRAP	Yes - Rare	rs113617295 chr:pos=6:30719481 maf=0.01 p=0.00000000000223
21	6	30882148	30882286	VARS2	Model 7	Trans-Flank		0.640664	0.697701	1.57077e-10	0.267014	0.00297829	3.16686e-12	3.70791e-15	161	273	4	3508102	3534286	LRPAP1	NEU_127_Alpha-2-MRAP	Yes - Rare	rs113617295 chr:pos=6:30719481 maf=0.01 p=0.00000000000223
21	6	30899224	30899391	SFTA2	Model 7	Trans-Flank		0.448422	0.50369	7.32661e-09	0.167548	0.00225161	4.73947e-11	4.69267e-14	133	205	4	3508102	3534286	LRPAP1	NEU_127_Alpha-2-MRAP	Yes - Rare	rs113617295 chr:pos=6:30719481 maf=0.01 p=0.00000000000223
21	6	30902359	30902491	DPCR1	Model 7	Trans-Flank		0.461129	0.512452	5.15456e-08	0.183032	0.00281809	1.74049e-10	6.85321e-14	148	236	4	3508102	3534286	LRPAP1	NEU_127_Alpha-2-MRAP	Yes - Rare	rs113617295 chr:pos=6:30719481 maf=0.01 p=0.00000000000223
21	6	31540479	31540658	LTA	Model 7	Trans-Flank		0.0666969	0.0752999	2.21112e-06	0.144329	0.001463	3.30593e-08	1.41148e-10	235	365	4	3508102	3534286	LRPAP1	NEU_127_Alpha-2-MRAP	Yes - Rare	rs113617295 chr:pos=6:30719481 maf=0.01 p=0.00000000000223
21	6	31543478	31543744	TNF	Model 7	Trans-Flank		0.0634435	0.0720383	1.80054e-06	0.130988	0.00128367	3.16567e-08	8.90509e-11	234	358	4	3508102	3534286	LRPAP1	NEU_127_Alpha-2-MRAP	Yes - Rare	rs113617295 chr:pos=6:30719481 maf=0.01 p=0.00000000000223
21	6	31548445	31548980	LTB	Model 7	Trans-Flank		0.0592382	0.0702629	1.90231e-06	0.132782	0.00123711	2.93224e-08	9.63177e-11	235	359	4	3508102	3534286	LRPAP1	NEU_127_Alpha-2-MRAP	Yes - Rare	rs113617295 chr:pos=6:30719481 maf=0.01 p=0.00000000000223
21	6	31555036	31555135	LST1	Model 7	Trans-Flank		0.0541381	0.0672316	1.12493e-06	0.120359	0.00087857	8.51732e-10	3.58962e-11	240	361	4	3508102	3534286	LRPAP1	NEU_127_Alpha-2-MRAP	Yes - Rare	rs113617295 chr:pos=6:30719481 maf=0.01 p=0.00000000000223
21	6	31556803	31556993	NCR3	Model 7	Trans-Flank		0.0488773	0.061614	1.22895e-06	0.11241	0.000808886	7.9383e-10	3.6091e-11	244	366	4	3508102	3534286	LRPAP1	NEU_127_Alpha-2-MRAP	Yes - Rare	rs113617295 chr:pos=6:30719481 maf=0.01 p=0.00000000000223
21	6	31582963	31583110	AIF1	Model 7	Trans-Flank		0.0432202	0.0558851	7.08247e-08	0.0539063	8.67145e-05	3.25857e-11	3.79213e-13	243	283	4	3508102	3534286	LRPAP1	NEU_127_Alpha-2-MRAP	Yes - Rare	rs113617295 chr:pos=6:30719481 maf=0.01 p=0.00000000000223
21	6	31590526	31590718	PRRC2A	Model 7	Trans-CDS		0.0287378	0.0578258	5.26002e-10	0.016457	1.06966e-06	1.30269e-11	1.17616e-14	30	17	4	3508102	3534286	LRPAP1	NEU_127_Alpha-2-MRAP	Yes - Rare	rs113617295 chr:pos=6:30719481 maf=0.01 p=0.00000000000223
21	6	31590526	31590718	PRRC2A	Model 7	Trans-Flank		0.0357848	0.04708	8.02065e-08	0.0554093	6.91398e-05	2.93422e-11	2.83292e-13	268	304	4	3508102	3534286	LRPAP1	NEU_127_Alpha-2-MRAP	Yes - Rare	rs113617295 chr:pos=6:30719481 maf=0.01 p=0.00000000000223
21	6	31606867	31607043	BAG6	Model 6	Trans-CDS		0.0164282	0.0133868	1.86802e-12	0.00772209	3.14005e-07	1.03514e-15	2.57838e-15	7	8	4	3508102	3534286	LRPAP1	NEU_127_Alpha-2-MRAP	Yes - Rare	rs113617295 chr:pos=6:30719481 maf=0.01 p=0.00000000000223
21	6	31606867	31607043	BAG6	Model 7	Trans-Flank		0.0157081	0.0250017	6.36775e-08	0.0178564	6.22281e-06	6.64403e-13	1.96161e-14	243	262	4	3508102	3534286	LRPAP1	NEU_127_Alpha-2-MRAP	Yes - Rare	rs113617295 chr:pos=6:30719481 maf=0.01 p=0.00000000000223
21	6	31623703	31623897	APOM	Model 7	Trans-Flank		0.0118237	0.0164502	2.82516e-09	0.0109276	4.59455e-06	2.89913e-13	1.02718e-14	228	222	4	3508102	3534286	LRPAP1	NEU_127_Alpha-2-MRAP	Yes - Rare	rs113617295 chr:pos=6:30719481 maf=0.01 p=0.00000000000223
21	6	31626799	31627764	C6orf47	Model 7	Trans-Flank		0.0117574	0.0164673	4.15547e-08	0.013187	7.17036e-06	3.38851e-13	7.45418e-15	229	218	4	3508102	3534286	LRPAP1	NEU_127_Alpha-2-MRAP	Yes - Rare	rs113617295 chr:pos=6:30719481 maf=0.01 p=0.00000000000223
21	6	31630002	31630527	GPANK1	Model 6	Trans-CDS		0.00468089	0.0914646	9.00026e-08	0.00497265	7.4047e-09	5.77993e-17	1.86569e-14	2	3	4	3508102	3534286	LRPAP1	NEU_127_Alpha-2-MRAP	Yes - Rare	rs113617295 chr:pos=6:30719481 maf=0.01 p=0.00000000000223
21	6	31630002	31630527	GPANK1	Model 7	Trans-Flank		0.0110782	0.0154311	6.57444e-10	0.0104768	3.74639e-06	1.19889e-13	4.22745e-15	227	210	4	3508102	3534286	LRPAP1	NEU_127_Alpha-2-MRAP	Yes - Rare	rs113617295 chr:pos=6:30719481 maf=0.01 p=0.00000000000223
21	6	31633184	31633310	CSNK2B	Model 7	Trans-Flank		0.0108394	0.0152093	9.20195e-11	0.00984837	1.49554e-06	2.2791e-14	1.73615e-15	229	216	4	3508102	3534286	LRPAP1	NEU_127_Alpha-2-MRAP	Yes - Rare	rs113617295 chr:pos=6:30719481 maf=0.01 p=0.00000000000223
21	6	31636854	31636989	XXbac-BPG32J3.22	Model 7	Trans-Flank		0.0106542	0.0149349	9.10956e-11	0.00977444	1.42881e-06	2.29613e-14	1.74032e-15	227	215	4	3508102	3534286	LRPAP1	NEU_127_Alpha-2-MRAP	Yes - Rare	rs113617295 chr:pos=6:30719481 maf=0.01 p=0.00000000000223
21	6	31636854	31636989	XXbac-BPG32J3.22	Model 7	Trans-CDS		0.0502457	0.78826	9.85948e-13	0.00798674	5.54442e-10	8.58076e-13	1.45011e-14	2	1	4	3508102	3534286	LRPAP1	NEU_127_Alpha-2-MRAP	Yes - Rare	rs113617295 chr:pos=6:30719481 maf=0.01 p=0.00000000000223
21	6	31638687	31638825	LY6G5B	Model 7	Trans-Flank		0.010689	0.0149582	6.63853e-11	0.00961911	1.36299e-06	2.0055e-14	1.76232e-15	225	213	4	3508102	3534286	LRPAP1	NEU_127_Alpha-2-MRAP	Yes - Rare	rs113617295 chr:pos=6:30719481 maf=0.01 p=0.00000000000223
21	6	31644693	31644937	LY6G5C	Model 7	Trans-Flank		0.0105479	0.0151544	1.21193e-10	0.009354	1.50582e-06	5.84752e-15	1.01627e-15	223	206	4	3508102	3534286	LRPAP1	NEU_127_Alpha-2-MRAP	Yes - Rare	rs113617295 chr:pos=6:30719481 maf=0.01 p=0.00000000000223
21	6	31654948	31655112	ABHD16A	Model 6	Trans-Flank		0.0103927	0.0138358	2.34176e-11	0.00713747	1.00627e-06	9.02094e-16	9.11923e-16	206	203	4	3508102	3534286	LRPAP1	NEU_127_Alpha-2-MRAP	Yes - Rare	rs113617295 chr:pos=6:30719481 maf=0.01 p=0.00000000000223
21	6	31674643	31674775	LY6G6F	Model 7	Trans-Flank		0.0107422	0.0145264	5.41229e-11	0.00782068	1.53132e-06	1.52177e-15	8.76273e-16	197	192	4	3508102	3534286	LRPAP1	NEU_127_Alpha-2-MRAP	Yes - Rare	rs113617295 chr:pos=6:30719481 maf=0.01 p=0.00000000000223
21	6	31679838	31679932	XXbac-BPG32J3.20	Model 7	Trans-Flank		0.010672	0.0145144	5.48565e-11	0.00808203	1.49843e-06	1.5163e-15	8.88903e-16	199	190	4	3508102	3534286	LRPAP1	NEU_127_Alpha-2-MRAP	Yes - Rare	rs113617295 chr:pos=6:30719481 maf=0.01 p=0.00000000000223
21	6	31680077	31680357	LY6G6E	Model 7	Trans-Flank		0.010672	0.0145144	5.48565e-11	0.00808203	1.49843e-06	1.5163e-15	8.88903e-16	199	190	4	3508102	3534286	LRPAP1	NEU_127_Alpha-2-MRAP	Yes - Rare	rs113617295 chr:pos=6:30719481 maf=0.01 p=0.00000000000223
21	6	31683092	31683227	LY6G6D	Model 7	Trans-Flank		0.0111911	0.0187805	1.22853e-10	0.00733798	1.85162e-06	1.57531e-15	9.11285e-16	200	195	4	3508102	3534286	LRPAP1	NEU_127_Alpha-2-MRAP	Yes - Rare	rs113617295 chr:pos=6:30719481 maf=0.01 p=0.00000000000223
21	6	31683238	31683441	XXbac-BPG32J3.19	Model 7	Trans-Flank		0.0104919	0.0185196	1.22853e-10	0.00729321	1.47529e-06	1.33167e-15	9.11285e-16	200	193	4	3508102	3534286	LRPAP1	NEU_127_Alpha-2-MRAP	Yes - Rare	rs113617295 chr:pos=6:30719481 maf=0.01 p=0.00000000000223
21	6	31686832	31687122	LY6G6C	Model 7	Trans-Flank		0.0101457	0.0183428	5.2407e-11	0.00725494	1.03626e-06	9.53688e-16	9.38181e-16	202	190	4	3508102	3534286	LRPAP1	NEU_127_Alpha-2-MRAP	Yes - Rare	rs113617295 chr:pos=6:30719481 maf=0.01 p=0.00000000000223
21	6	31691120	31691261	MPIG6B	Model 7	Trans-Flank		0.00902082	0.016968	2.84294e-10	0.0101464	1.33225e-06	8.44605e-16	4.12222e-16	198	179	4	3508102	3534286	LRPAP1	NEU_127_Alpha-2-MRAP	Yes - Rare	rs113617295 chr:pos=6:30719481 maf=0.01 p=0.00000000000223
21	6	31694933	31695170	DDAH2	Model 7	Trans-Flank		0.00932308	0.0181474	4.22659e-08	0.0119448	1.553e-06	1.31818e-15	3.58494e-16	202	184	4	3508102	3534286	LRPAP1	NEU_127_Alpha-2-MRAP	Yes - Rare	rs113617295 chr:pos=6:30719481 maf=0.01 p=0.00000000000223
21	6	31698578	31698820	CLIC1	Model 7	Trans-Flank		0.00918464	0.0173401	3.67266e-08	0.0112286	1.93233e-06	1.26424e-15	2.91656e-16	203	200	4	3508102	3534286	LRPAP1	NEU_127_Alpha-2-MRAP	Yes - Rare	rs113617295 chr:pos=6:30719481 maf=0.01 p=0.00000000000223
21	6	31708203	31708430	MSH5	Model 7	Trans-Flank		0.0113667	0.0178266	1.57386e-07	0.0134975	3.7739e-06	3.86489e-15	3.44892e-16	194	187	4	3508102	3534286	LRPAP1	NEU_127_Alpha-2-MRAP	Yes - Rare	rs113617295 chr:pos=6:30719481 maf=0.01 p=0.00000000000223
21	6	31708203	31708430	MSH5	Model 7	Trans-CDS		0.0266476	0.00172557	5.71327e-11	0.00238845	4.43791e-08	1.40434e-15	8.21244e-16	11	8	4	3508102	3534286	LRPAP1	NEU_127_Alpha-2-MRAP	Yes - Rare	rs113617295 chr:pos=6:30719481 maf=0.01 p=0.00000000000223
21	6	31727181	31727329	MSH5-SAPCD1	Model 7	Trans-Flank		0.0141079	0.0202097	6.80297e-07	0.0197591	1.01762e-05	1.34547e-14	2.11229e-16	173	174	4	3508102	3534286	LRPAP1	NEU_127_Alpha-2-MRAP	Yes - Rare	rs113617295 chr:pos=6:30719481 maf=0.01 p=0.00000000000223
21	6	31730791	31730985	SAPCD1	Model 7	Trans-Flank		0.0178405	0.0247337	2.32108e-06	0.0214285	1.01791e-05	1.44247e-14	1.21648e-16	166	165	4	3508102	3534286	LRPAP1	NEU_127_Alpha-2-MRAP	Yes - Rare	rs113617295 chr:pos=6:30719481 maf=0.01 p=0.00000000000223
21	6	31730791	31730985	SAPCD1	Model 7	Trans-CDS		0.0894259	0.137487	1.32e-08	3.00868e-07	1.55949e-07	3.3119e-07	1.50954e-10	5	1	4	3508102	3534286	LRPAP1	NEU_127_Alpha-2-MRAP	Yes - Rare	rs113617295 chr:pos=6:30719481 maf=0.01 p=0.00000000000223
21	6	31733330	31733587	VWA7	Model 7	Trans-Flank		0.0183992	0.0232513	1.36328e-05	0.0283023	3.69625e-05	1.81912e-13	1.76157e-16	166	171	4	3508102	3534286	LRPAP1	NEU_127_Alpha-2-MRAP	Yes - Rare	rs113617295 chr:pos=6:30719481 maf=0.01 p=0.00000000000223
21	6	31733330	31733587	VWA7	Model 7	Trans-CDS		0.0944061	0.124914	1.00222e-11	0.0200941	4.94942e-11	5.29269e-14	2.90832e-15	8	7	4	3508102	3534286	LRPAP1	NEU_127_Alpha-2-MRAP	Yes - Rare	rs113617295 chr:pos=6:30719481 maf=0.01 p=0.00000000000223
21	6	31745330	31745479	VARS	Model 7	Trans-Flank		0.0222181	0.0282403	2.58447e-05	0.0294285	4.51096e-05	4.29542e-13	1.73351e-16	171	179	4	3508102	3534286	LRPAP1	NEU_127_Alpha-2-MRAP	Yes - Rare	rs113617295 chr:pos=6:30719481 maf=0.01 p=0.00000000000223
21	6	31765493	31765699	LSM2	Model 7	Trans-Flank		0.0282121	0.0303288	1.44532e-06	0.0177341	7.56736e-06	1.05257e-14	5.38408e-17	170	171	4	3508102	3534286	LRPAP1	NEU_127_Alpha-2-MRAP	Yes - Rare	rs113617295 chr:pos=6:30719481 maf=0.01 p=0.00000000000223
21	6	31777783	31779789	HSPA1L	Model 7	Trans-Flank		0.0292161	0.0311752	3.81092e-06	0.0213094	1.23456e-05	2.25564e-14	7.33585e-17	162	166	4	3508102	3534286	LRPAP1	NEU_127_Alpha-2-MRAP	Yes - Rare	rs113617295 chr:pos=6:30719481 maf=0.01 p=0.00000000000223
21	6	31783493	31783648	HSPA1A	Model 7	Trans-Flank		0.0342333	0.0339527	2.93228e-06	0.0224119	1.06281e-05	1.34279e-14	6.36333e-17	156	161	4	3508102	3534286	LRPAP1	NEU_127_Alpha-2-MRAP	Yes - Rare	rs113617295 chr:pos=6:30719481 maf=0.01 p=0.00000000000223
21	6	31795687	31797693	HSPA1B	Model 7	Trans-Flank		0.039678	0.0357042	2.37465e-06	0.0204595	9.44152e-06	1.3395e-14	6.65282e-17	161	155	4	3508102	3534286	LRPAP1	NEU_127_Alpha-2-MRAP	Yes - Rare	rs113617295 chr:pos=6:30719481 maf=0.01 p=0.00000000000223
21	6	31805065	31805252	C6orf48	Model 7	Trans-Flank		0.0450842	0.0393629	3.08127e-06	0.0204261	9.42548e-06	7.16807e-15	6.93671e-17	142	142	4	3508102	3534286	LRPAP1	NEU_127_Alpha-2-MRAP	Yes - Rare	rs113617295 chr:pos=6:30719481 maf=0.01 p=0.00000000000223
21	6	31827455	31827762	NEU1	Model 7	Trans-Flank		0.0634807	0.0651213	2.91114e-05	0.0332407	6.49677e-05	9.28601e-13	9.86527e-16	145	148	4	3508102	3534286	LRPAP1	NEU_127_Alpha-2-MRAP	Yes - Rare	rs113617295 chr:pos=6:30719481 maf=0.01 p=0.00000000000223
21	6	31831363	31831565	SLC44A4	Model 7	Trans-Flank		0.0602498	0.0634422	0.000102568	0.0322853	0.000105109	1.21593e-11	1.69691e-14	158	165	4	3508102	3534286	LRPAP1	NEU_127_Alpha-2-MRAP	Yes - Rare	rs113617295 chr:pos=6:30719481 maf=0.01 p=0.00000000000223
21	6	31847820	31848081	EHMT2	Model 7	Trans-Flank		0.0668976	0.0687744	0.000194807	0.0322119	0.000201249	7.88119e-11	1.868e-13	143	154	4	3508102	3534286	LRPAP1	NEU_127_Alpha-2-MRAP	Yes - Rare	rs113617295 chr:pos=6:30719481 maf=0.01 p=0.00000000000223
21	6	31867662	31869122	ZBTB12	Model 6	Trans-CDS		0.00368645	0.016078	1.51166e-09	0.000427831	6.44762e-10	1.87795e-12	1.34361e-10	1	2	4	3508102	3534286	LRPAP1	NEU_127_Alpha-2-MRAP	Yes - Rare	rs113617295 chr:pos=6:30719481 maf=0.01 p=0.00000000000223
21	6	31867662	31869122	ZBTB12	Model 7	Trans-Flank		0.0739752	0.094753	0.000390505	0.0355229	0.000359334	6.06285e-10	1.55954e-11	132	146	4	3508102	3534286	LRPAP1	NEU_127_Alpha-2-MRAP	Yes - Rare	rs113617295 chr:pos=6:30719481 maf=0.01 p=0.00000000000223
21	6	31868803	31868956	C2	Model 7	Trans-Flank		0.0734465	0.0915517	0.000413242	0.0362435	0.000380435	1.03331e-09	1.54966e-11	134	149	4	3508102	3534286	LRPAP1	NEU_127_Alpha-2-MRAP	Yes - Rare	rs113617295 chr:pos=6:30719481 maf=0.01 p=0.00000000000223
21	6	31912914	31913003	XXbac-BPG116M5.17	Model 7	Trans-Flank		0.111622	0.123072	0.000105598	0.0542168	0.000252337	2.98938e-11	5.58698e-15	106	101	4	3508102	3534286	LRPAP1	NEU_127_Alpha-2-MRAP	Yes - Rare	rs113617295 chr:pos=6:30719481 maf=0.01 p=0.00000000000223
21	6	31913958	31914102	CFB	Model 7	Trans-Flank		0.111617	0.12307	0.000105339	0.0542021	0.000249298	2.85651e-11	5.44232e-15	105	101	4	3508102	3534286	LRPAP1	NEU_127_Alpha-2-MRAP	Yes - Rare	rs113617295 chr:pos=6:30719481 maf=0.01 p=0.00000000000223
21	6	31920037	31920215	NELFE	Model 7	Trans-Flank		0.109639	0.120012	2.87809e-05	0.0461242	7.02046e-05	5.62981e-13	1.48543e-16	108	106	4	3508102	3534286	LRPAP1	NEU_127_Alpha-2-MRAP	Yes - Rare	rs113617295 chr:pos=6:30719481 maf=0.01 p=0.00000000000223
21	6	31926929	31927031	SKIV2L	Model 7	Trans-Flank	Yes	0.107745	0.120789	8.03205e-06	0.0386595	2.00909e-05	2.30691e-14	1.48536e-17	111	107	4	3508102	3534286	LRPAP1	NEU_127_Alpha-2-MRAP	Yes - Rare	rs113617295 chr:pos=6:30719481 maf=0.01 p=0.00000000000223
21	6	31937613	31937841	DXO	Model 7	Trans-Flank		0.102913	0.139484	1.34469e-05	0.0495316	2.826e-05	1.40333e-13	8.41401e-17	108	101	4	3508102	3534286	LRPAP1	NEU_127_Alpha-2-MRAP	Yes - Rare	rs113617295 chr:pos=6:30719481 maf=0.01 p=0.00000000000223
21	6	31939733	31940033	STK19	Model 7	Trans-Flank		0.145965	0.184152	2.74652e-05	0.0523517	2.80135e-05	3.64964e-13	9.11959e-17	111	98	4	3508102	3534286	LRPAP1	NEU_127_Alpha-2-MRAP	Yes - Rare	rs113617295 chr:pos=6:30719481 maf=0.01 p=0.00000000000223
21	6	31949844	31949989	C4A	Model 7	Trans-Flank		0.117742	0.147555	3.99341e-07	0.0229922	5.1754e-07	1.50491e-15	2.82733e-17	134	108	4	3508102	3534286	LRPAP1	NEU_127_Alpha-2-MRAP	Yes - Rare	rs113617295 chr:pos=6:30719481 maf=0.01 p=0.00000000000223
21	6	31973904	31974015	AL645922.1	Model 7	Trans-Flank		0.203544	0.235044	1.04823e-05	0.0630472	1.29902e-05	3.91284e-14	3.59185e-17	105	97	4	3508102	3534286	LRPAP1	NEU_127_Alpha-2-MRAP	Yes - Rare	rs113617295 chr:pos=6:30719481 maf=0.01 p=0.00000000000223
21	6	31982582	31982727	C4B	Model 7	Trans-Flank		0.212131	0.253189	1.85594e-05	0.0731068	3.02363e-05	2.99122e-13	1.78093e-17	126	113	4	3508102	3534286	LRPAP1	NEU_127_Alpha-2-MRAP	Yes - Rare	rs113617295 chr:pos=6:30719481 maf=0.01 p=0.00000000000223
21	6	32006159	32006441	CYP21A2	Model 7	Trans-Flank		0.183991	0.229817	4.81655e-06	0.0524209	8.628e-06	2.65498e-14	8.9584e-17	116	110	4	3508102	3534286	LRPAP1	NEU_127_Alpha-2-MRAP	Yes - Rare	rs113617295 chr:pos=6:30719481 maf=0.01 p=0.00000000000223
21	6	32009085	32009267	TNXB	Model 7	Trans-Flank		0.318214	0.346811	4.75761e-07	0.101076	4.46314e-06	7.40512e-14	2.06867e-16	168	170	4	3508102	3534286	LRPAP1	NEU_127_Alpha-2-MRAP	Yes - Rare	rs113617295 chr:pos=6:30719481 maf=0.01 p=0.00000000000223
21	6	32009085	32009267	TNXB	Model 7	Trans-CDS		0.204522	0.0964261	9.94981e-06	0.0966593	0.000117196	4.46818e-10	5.99004e-15	40	31	4	3508102	3534286	LRPAP1	NEU_127_Alpha-2-MRAP	Yes - Rare	rs113617295 chr:pos=6:30719481 maf=0.01 p=0.00000000000223
21	6	32083475	32083785	ATF6B	Model 7	Trans-Flank		0.234976	0.250782	3.55131e-08	0.0746776	1.02156e-06	2.07454e-14	8.61162e-16	157	161	4	3508102	3534286	LRPAP1	NEU_127_Alpha-2-MRAP	Yes - Rare	rs113617295 chr:pos=6:30719481 maf=0.01 p=0.00000000000223
21	6	32096467	32097597	FKBPL	Model 7	Trans-Flank		0.234549	0.250417	3.55064e-08	0.0747371	1.04051e-06	2.03768e-14	8.61162e-16	157	162	4	3508102	3534286	LRPAP1	NEU_127_Alpha-2-MRAP	Yes - Rare	rs113617295 chr:pos=6:30719481 maf=0.01 p=0.00000000000223
21	6	32116958	32117215	PRRT1	Model 7	Trans-Flank		0.166054	0.185168	1.80079e-10	0.0177983	3.28593e-07	1.05573e-14	1.2707e-15	156	195	4	3508102	3534286	LRPAP1	NEU_127_Alpha-2-MRAP	Yes - Rare	rs113617295 chr:pos=6:30719481 maf=0.01 p=0.00000000000223
21	6	32121363	32121453	PPT2	Model 7	Trans-Flank		0.207574	0.221289	2.33185e-08	0.0182818	1.19831e-06	1.57243e-11	9.63906e-12	161	209	4	3508102	3534286	LRPAP1	NEU_127_Alpha-2-MRAP	Yes - Rare	rs113617295 chr:pos=6:30719481 maf=0.01 p=0.00000000000223
21	6	32132315	32132474	PPT2-EGFL8	Model 7	Trans-Flank		0.203486	0.222507	2.78671e-08	0.015211	7.85092e-07	1.65576e-11	1.11481e-11	157	198	4	3508102	3534286	LRPAP1	NEU_127_Alpha-2-MRAP	Yes - Rare	rs113617295 chr:pos=6:30719481 maf=0.01 p=0.00000000000223
21	6	32133902	32134083	EGFL8	Model 7	Trans-Flank		0.204896	0.222758	2.76578e-08	0.0159967	1.17038e-06	1.87602e-11	1.11407e-11	156	204	4	3508102	3534286	LRPAP1	NEU_127_Alpha-2-MRAP	Yes - Rare	rs113617295 chr:pos=6:30719481 maf=0.01 p=0.00000000000223
21	6	32780952	32781068	HLA-DOB	Model 6	Trans-Flank		0.0022837	0.00251928	6.67793e-08	0.0102729	1.48496e-05	2.90268e-15	4.58789e-13	107	305	4	3508102	3534286	LRPAP1	NEU_127_Alpha-2-MRAP	Yes - Rare	rs113617295 chr:pos=6:30719481 maf=0.01 p=0.00000000000223
21	6	32781503	32781650	XXbac-BPG246D15.9	Model 6	Trans-Flank		0.00232399	0.00248836	2.1832e-07	0.0106871	1.74386e-05	3.21187e-15	2.54149e-13	117	319	4	3508102	3534286	LRPAP1	NEU_127_Alpha-2-MRAP	Yes - Rare	rs113617295 chr:pos=6:30719481 maf=0.01 p=0.00000000000223
21	6	32790025	32790135	TAP2	Model 6	Trans-Flank		0.00244644	0.00267808	9.08246e-07	0.0143383	4.52497e-05	1.79973e-14	1.51556e-12	102	308	4	3508102	3534286	LRPAP1	NEU_127_Alpha-2-MRAP	Yes - Rare	rs113617295 chr:pos=6:30719481 maf=0.01 p=0.00000000000223
21	6	32808695	32808864	PSMB8	Model 6	Trans-Flank		0.00339014	0.00374601	6.5742e-05	0.0227596	9.29937e-05	2.38609e-14	3.26825e-13	121	324	4	3508102	3534286	LRPAP1	NEU_127_Alpha-2-MRAP	Yes - Rare	rs113617295 chr:pos=6:30719481 maf=0.01 p=0.00000000000223
21	6	32813315	32813602	TAP1	Model 6	Trans-Flank		0.00403069	0.00412928	0.00066443	0.0275685	0.00014909	3.0411e-14	2.97359e-13	126	341	4	3508102	3534286	LRPAP1	NEU_127_Alpha-2-MRAP	Yes - Rare	rs113617295 chr:pos=6:30719481 maf=0.01 p=0.00000000000223
21	6	32813315	32813602	TAP1	Model 6	Trans-CDS		0.00333913	1.0533e-05	2.12018e-10	0.00737113	1.07949e-06	2.99323e-12	2.43587e-11	7	14	4	3508102	3534286	LRPAP1	NEU_127_Alpha-2-MRAP	Yes - Rare	rs113617295 chr:pos=6:30719481 maf=0.01 p=0.00000000000223
21	6	32821966	32822106	PSMB9	Model 6	Trans-Flank		0.00424616	0.00434037	0.000767201	0.0275682	0.000157837	1.58697e-14	1.1129e-13	124	342	4	3508102	3534286	LRPAP1	NEU_127_Alpha-2-MRAP	Yes - Rare	rs113617295 chr:pos=6:30719481 maf=0.01 p=0.00000000000223
22	3	48601798	48601895	COL7A1	Model 7	Trans-Flank		0.0744774	0.0336739	6.31435e-05	0.0374136	0.00481931	1.31728e-06	1.24498e-11	228	123	3	154741912	154901518	MME	NEU_143_NEP	Yes	rs35004449 chr:pos=3:52852897 maf=0.369 p=2.54E-55		0.812924	0.780654	0.0326453	0.589698	0.144591	0.00433233	3.67775e-05
22	3	48636520	48636665	UQCRC1	Model 7	Trans-Flank		0.161475	0.151889	0.000132224	0.0768814	0.0128278	9.44224e-06	1.89896e-10	206	116	3	154741912	154901518	MME	NEU_143_NEP	Yes	rs35004449 chr:pos=3:52852897 maf=0.369 p=2.54E-55		0.828027	0.812711	0.047277	0.657205	0.227088	0.00791784	7.9333e-05
22	3	48658234	48658500	TMEM89	Model 7	Trans-Flank		0.194535	0.179921	0.000169397	0.104175	0.0174064	1.08295e-05	2.62474e-10	205	114	3	154741912	154901518	MME	NEU_143_NEP	Yes	rs35004449 chr:pos=3:52852897 maf=0.369 p=2.54E-55		0.840994	0.831995	0.0569303	0.690658	0.257699	0.0114802	0.000160793
22	3	48663378	48663473	SLC26A6	Model 7	Trans-Flank		0.191335	0.178719	0.000114711	0.100382	0.0154406	9.97027e-06	1.84963e-10	203	114	3	154741912	154901518	MME	NEU_143_NEP	Yes	rs35004449 chr:pos=3:52852897 maf=0.369 p=2.54E-55		0.842768	0.833769	0.0612626	0.695071	0.259382	0.0128711	0.000196144
22	3	48675597	48675705	CELSR3	Model 7	Trans-Flank		0.154613	0.140461	7.44397e-05	0.0904789	0.0133578	9.51842e-06	2.63773e-10	204	118	3	154741912	154901518	MME	NEU_143_NEP	Yes	rs35004449 chr:pos=3:52852897 maf=0.369 p=2.54E-55		0.855367	0.849226	0.0572765	0.691257	0.279515	0.0146703	0.000254825
22	3	48711936	48712220	NCKIPSD	Model 7	Trans-Flank		0.157343	0.144813	3.78211e-07	0.0944237	0.0141482	1.75674e-05	4.45208e-10	173	91	3	154741912	154901518	MME	NEU_143_NEP	Yes	rs35004449 chr:pos=3:52852897 maf=0.369 p=2.54E-55		0.855254	0.850227	0.0427467	0.686341	0.358425	0.0241863	0.000740966
22	3	50644997	50645613	CISH	Model 6	Trans-Flank		4.32546e-08	7.231e-08	0.0255751	5.31691e-08	8.60158e-08	1.33499e-10	6.66008e-05	140	101	3	154741912	154901518	MME	NEU_143_NEP	Yes	rs35004449 chr:pos=3:52852897 maf=0.369 p=2.54E-55		0.604666	0.606827	0.193983	0.606304	0.291541	0.168997	0.068068
22	3	52109862	52110041	POC1A	Model 1	Trans-Flank		3.35075e-10	3.57189e-07	5.09233e-07	0.00245913	5.78285e-07	1.39744e-09	1.48585e-05	258	173	3	154741912	154901518	MME	NEU_143_NEP	Yes	rs35004449 chr:pos=3:52852897 maf=0.369 p=2.54E-55		0.060166	0.0366563	0.117433	0.0785355	0.0315145	0.0516114	0.0396497
22	3	52233217	52233496	ALAS1	Model 1	Trans-Flank		7.38507e-21	1.02651e-20	0.0221389	3.20234e-06	6.47987e-15	2.05305e-15	2.10567e-05	142	117	3	154741912	154901518	MME	NEU_143_NEP	Yes	rs35004449 chr:pos=3:52852897 maf=0.369 p=2.54E-55		0.293402	0.251252	0.389559	0.334146	0.142244	0.267583	0.130162
22	3	52233217	52233496	ALAS1	Model 5	Trans-CDS		5.67311e-10	5.23452e-10	0.0610156	5.14639e-06	7.48553e-11	3.54425e-10	0.0397712	3	4	3	154741912	154901518	MME	NEU_143_NEP	Yes	rs35004449 chr:pos=3:52852897 maf=0.369 p=2.54E-55		0.345809	0.325173	0.0449466	0.0964059	0.0911044	0.016182	0.0120805
22	3	52255192	52258368	TLR9	Model 1	Trans-Flank		4.6503e-21	6.96519e-21	0.023877	1.20165e-05	5.45894e-14	6.14867e-14	2.95564e-05	145	123	3	154741912	154901518	MME	NEU_143_NEP	Yes	rs35004449 chr:pos=3:52852897 maf=0.369 p=2.54E-55		0.346749	0.286959	0.411759	0.400195	0.166669	0.308282	0.15761
22	3	52255192	52258368	TLR9	Model 2	Trans-CDS		1.68185e-14	1.39148e-14	0.0429111	0.000327765	1.85911e-11	3.00435e-14	0.0197668	3	1	3	154741912	154901518	MME	NEU_143_NEP	Yes	rs35004449 chr:pos=3:52852897 maf=0.369 p=2.54E-55		0.373192	0.457704	0.00818682	0.00923799	0.0435727	0.122419	0.0474512
22	3	52259557	52259691	RP11-330H6.5	Model 1	Trans-Flank		4.60552e-21	8.06925e-21	0.0258021	2.26343e-05	1.98833e-13	1.11445e-13	1.01715e-05	146	123	3	154741912	154901518	MME	NEU_143_NEP	Yes	rs35004449 chr:pos=3:52852897 maf=0.369 p=2.54E-55		0.354906	0.28865	0.418718	0.418389	0.180401	0.354977	0.202397
22	3	52263009	52263257	TWF2	Model 1	Trans-Flank		4.46459e-21	7.93644e-21	0.0255699	2.23568e-05	2.50266e-13	1.22292e-13	9.60209e-06	145	125	3	154741912	154901518	MME	NEU_143_NEP	Yes	rs35004449 chr:pos=3:52852897 maf=0.369 p=2.54E-55		0.367323	0.293549	0.418651	0.434897	0.184633	0.35537	0.197657
22	3	52279800	52280104	PPM1M	Model 1	Trans-Flank		1.7626e-21	3.42494e-21	0.0149233	1.92372e-05	7.19434e-13	1.93714e-13	7.86503e-06	151	131	3	154741912	154901518	MME	NEU_143_NEP	Yes	rs35004449 chr:pos=3:52852897 maf=0.369 p=2.54E-55		0.502358	0.335914	0.405712	0.527178	0.238084	0.318024	0.141284
22	3	52291465	52291575	WDR82	Model 1	Trans-Flank		9.28325e-22	4.86261e-21	0.00763239	7.00585e-05	4.11265e-11	1.30038e-12	7.0021e-07	184	157	3	154741912	154901518	MME	NEU_143_NEP	Yes	rs35004449 chr:pos=3:52852897 maf=0.369 p=2.54E-55		0.658063	0.693697	0.420247	0.644643	0.410763	0.311286	0.114668
22	3	52321069	52321274	GLYCTK	Model 1	Trans-Flank		3.9292e-22	2.88377e-21	0.00870073	0.000115487	2.09161e-10	1.49404e-11	4.41496e-06	191	159	3	154741912	154901518	MME	NEU_143_NEP	Yes	rs35004449 chr:pos=3:52852897 maf=0.369 p=2.54E-55		0.838443	0.828411	0.363802	0.689063	0.352492	0.239045	0.057692
22	3	52321069	52321274	GLYCTK	Model 1	Trans-CDS		8.7251e-17	4.79737e-15	0.239984	0.0358958	2.71106e-10	3.89307e-11	0.440301	2	3	3	154741912	154901518	MME	NEU_143_NEP	Yes	rs35004449 chr:pos=3:52852897 maf=0.369 p=2.54E-55		0.63846	0.577996	0.536915	0.5015	0.769586	0.743699	0.706222
22	3	52356418	52356831	DNAH1	Model 1	Trans-Flank		2.79808e-25	3.72363e-24	0.00427275	7.95255e-05	3.05938e-09	7.0434e-11	9.0771e-07	276	232	3	154741912	154901518	MME	NEU_143_NEP	Yes	rs35004449 chr:pos=3:52852897 maf=0.369 p=2.54E-55		0.838385	0.816009	0.403367	0.643964	0.354114	0.310736	0.123379
22	3	52356418	52356831	DNAH1	Model 1	Trans-CDS		3.36149e-17	5.64535e-16	9.82027e-05	0.000250812	6.03522e-07	1.93778e-07	9.81925e-06	43	24	3	154741912	154901518	MME	NEU_143_NEP	Yes	rs35004449 chr:pos=3:52852897 maf=0.369 p=2.54E-55		0.836334	0.767194	0.349862	0.676599	0.330315	0.566241	0.295718
22	3	52435648	52436217	BAP1	Model 1	Trans-Flank		2.18056e-22	1.27361e-18	0.00115765	0.000146244	8.57318e-08	2.62704e-08	1.29841e-06	219	174	3	154741912	154901518	MME	NEU_143_NEP	Yes	rs35004449 chr:pos=3:52852897 maf=0.369 p=2.54E-55		0.755766	0.746948	0.34435	0.577828	0.269569	0.243723	0.106411
22	3	52446855	52446976	PHF7	Model 1	Trans-Flank		1.6538e-25	3.69686e-24	0.00056332	7.13746e-05	2.48534e-08	4.7861e-11	4.04042e-07	239	180	3	154741912	154901518	MME	NEU_143_NEP	Yes	rs35004449 chr:pos=3:52852897 maf=0.369 p=2.54E-55		0.758954	0.770947	0.311849	0.565291	0.280983	0.232148	0.103091
22	3	52469578	52470129	SEMA3G	Model 1	Trans-Flank		2.67311e-25	3.81536e-23	0.00041622	1.83794e-05	8.93577e-14	5.21714e-14	6.43694e-06	266	190	3	154741912	154901518	MME	NEU_143_NEP	Yes	rs35004449 chr:pos=3:52852897 maf=0.369 p=2.54E-55		0.711835	0.697708	0.22891	0.504818	0.222123	0.192207	0.0794685
22	3	52485250	52485362	TNNC1	Model 1	Trans-Flank		5.98397e-25	5.55278e-23	0.000599399	1.83408e-05	7.73209e-15	8.01751e-15	9.26396e-06	252	177	3	154741912	154901518	MME	NEU_143_NEP	Yes	rs35004449 chr:pos=3:52852897 maf=0.369 p=2.54E-55		0.712126	0.694972	0.225173	0.510564	0.232629	0.211077	0.0941417
22	3	52489617	52489790	NISCH	Model 1	Trans-Flank		8.83746e-26	1.12043e-23	0.000548965	1.01161e-05	2.83297e-17	5.59283e-17	3.87659e-05	258	183	3	154741912	154901518	MME	NEU_143_NEP	Yes	rs35004449 chr:pos=3:52852897 maf=0.369 p=2.54E-55		0.693924	0.691381	0.216893	0.511391	0.223817	0.218055	0.0979076
22	3	52489617	52489790	NISCH	Model 1	Trans-CDS		9.18074e-25	1.33937e-12	0.00701869	0.000236939	3.46003e-08	1.50293e-07	0.13564	16	16	3	154741912	154901518	MME	NEU_143_NEP	Yes	rs35004449 chr:pos=3:52852897 maf=0.369 p=2.54E-55		0.564702	0.330188	0.12215	0.281759	0.0847718	0.153046	0.0999003
22	3	52529389	52529547	STAB1	Model 1	Trans-Flank		1.63843e-25	1.71074e-23	0.000637806	1.69916e-06	1.40649e-21	2.036e-20	0.000733135	214	149	3	154741912	154901518	MME	NEU_143_NEP	Yes	rs35004449 chr:pos=3:52852897 maf=0.369 p=2.54E-55		0.614826	0.650111	0.145956	0.409712	0.16962	0.144313	0.0625691
22	3	52529389	52529547	STAB1	Model 5	Trans-CDS		2.41859e-19	7.59399e-19	1.07021e-06	1.17238e-07	9.83398e-24	1.30501e-23	0.000128393	26	17	3	154741912	154901518	MME	NEU_143_NEP	Yes	rs35004449 chr:pos=3:52852897 maf=0.369 p=2.54E-55		0.574044	0.655902	0.230452	0.514737	0.562412	0.292247	0.266835
22	3	52558445	52558667	NT5DC2	Model 1	Trans-Flank		1.92639e-25	1.62559e-23	0.000506716	4.32156e-07	4.94177e-24	2.24154e-22	0.0021775	186	140	3	154741912	154901518	MME	NEU_143_NEP	Yes	rs35004449 chr:pos=3:52852897 maf=0.369 p=2.54E-55		0.60296	0.646811	0.155411	0.403513	0.187404	0.141807	0.0656373
22	3	52558445	52558667	NT5DC2	Model 2	Trans-CDS		3.78109e-18	7.04299e-21	0.0140237	1.98055e-05	1.0762e-16	3.65645e-20	0.0013308	11	2	3	154741912	154901518	MME	NEU_143_NEP	Yes	rs35004449 chr:pos=3:52852897 maf=0.369 p=2.54E-55		0.577717	0.230418	0.419935	0.47642	0.765959	0.60674	0.482167
22	3	52570731	52570829	SMIM4	Model 1	Trans-Flank		1.75259e-25	1.14145e-23	0.000582774	7.30938e-07	6.34712e-25	6.9285e-23	0.00390006	193	138	3	154741912	154901518	MME	NEU_143_NEP	Yes	rs35004449 chr:pos=3:52852897 maf=0.369 p=2.54E-55		0.555055	0.62398	0.123318	0.353233	0.128559	0.122429	0.0584639
22	3	52582038	52582291	PBRM1	Model 6	Trans-CDS		6.64871e-26	7.19607e-26	0.000471963	3.31725e-18	1.25204e-28	9.05068e-30	0.161386	6	7	3	154741912	154901518	MME	NEU_143_NEP	Yes	rs35004449 chr:pos=3:52852897 maf=0.369 p=2.54E-55		0.292319	0.193099	0.103019	0.107888	0.137397	0.165297	0.0863756
22	3	52582038	52582291	PBRM1	Model 5	Trans-Flank		3.38937e-26	1.23959e-25	0.000506561	1.77068e-08	1.34754e-29	3.20199e-27	0.0119668	236	170	3	154741912	154901518	MME	NEU_143_NEP	Yes	rs35004449 chr:pos=3:52852897 maf=0.369 p=2.54E-55		0.494418	0.559177	0.113576	0.326602	0.129101	0.130232	0.0719841
22	3	52720068	52720161	GNL3	Model 5	Trans-CDS		6.11368e-26	9.73179e-26	0.0489068	1.96969e-07	1.16878e-29	2.35922e-24	0.584039	4	7	3	154741912	154901518	MME	NEU_143_NEP	Yes	rs35004449 chr:pos=3:52852897 maf=0.369 p=2.54E-55		0.610731	0.262712	0.572703	0.835182	0.80902	0.305016	0.148907
22	3	52720068	52720161	GNL3	Model 5	Trans-Flank		5.16214e-26	4.90625e-26	0.00523935	2.25882e-26	2.30394e-28	2.95326e-28	0.0363276	87	60	3	154741912	154901518	MME	NEU_143_NEP	Yes	rs35004449 chr:pos=3:52852897 maf=0.369 p=2.54E-55		0.248475	0.258495	0.0853097	0.136086	0.0591769	0.0855713	0.122693
22	3	52728820	52729091	GLT8D1	Model 6	Trans-Flank		5.69515e-26	5.5764e-26	0.002196	6.13545e-27	2.63896e-28	6.68455e-29	0.0160856	98	67	3	154741912	154901518	MME	NEU_143_NEP	Yes	rs35004449 chr:pos=3:52852897 maf=0.369 p=2.54E-55		0.242018	0.249015	0.102901	0.186457	0.0648649	0.102918	0.155058
22	3	52740021	52740338	SPCS1	Model 6	Trans-Flank		5.15801e-26	5.3184e-26	0.00135004	5.52608e-26	3.75698e-28	1.76604e-29	0.0106663	101	68	3	154741912	154901518	MME	NEU_143_NEP	Yes	rs35004449 chr:pos=3:52852897 maf=0.369 p=2.54E-55		0.239663	0.247679	0.128171	0.225092	0.0755806	0.117586	0.203075
22	3	52740021	52740338	SPCS1	Model 1	Trans-CDS		4.94169e-26	0.193372	0.193374	3.21519e-05	2.48384e-24	7.12005e-25	0.119429	1	1	3	154741912	154901518	MME	NEU_143_NEP	Yes	rs35004449 chr:pos=3:52852897 maf=0.369 p=2.54E-55		0.502956	0.737342	0.737342	0.763591	0.776744	0.397642	0.674713
22	3	52745752	52745925	NEK4	Model 6	Trans-Flank		6.18837e-36	4.93087e-35	0.000172644	6.57759e-19	2.0455e-39	1.23616e-42	0.00558554	135	114	3	154741912	154901518	MME	NEU_143_NEP	Yes	rs35004449 chr:pos=3:52852897 maf=0.369 p=2.54E-55		0.224747	0.236974	0.151543	0.154682	0.0895067	0.153084	0.37499
22	3	52745752	52745925	NEK4	Model 6	Trans-CDS		1.28457e-25	1.76843e-25	0.000363745	2.89915e-10	2.44324e-28	1.14566e-28	0.0118304	5	6	3	154741912	154901518	MME	NEU_143_NEP	Yes	rs35004449 chr:pos=3:52852897 maf=0.369 p=2.54E-55		0.265157	0.23058	0.953347	0.87078	0.847551	0.906593	0.842316
22	3	52811591	52811788	ITIH1	Model 6	Trans-Flank		5.01523e-38	2.78939e-36	1.9201e-05	3.96003e-19	1.4026e-41	4.96694e-46	0.00304093	124	115	3	154741912	154901518	MME	NEU_143_NEP	Yes	rs35004449 chr:pos=3:52852897 maf=0.369 p=2.54E-55		0.240903	0.246704	0.287435	0.21387	0.176305	0.25773	0.528913
22	3	52811591	52811788	ITIH1	Model 6	Trans-CDS		3.18136e-23	3.19231e-21	0.000104861	3.74009e-07	5.60652e-25	2.37627e-26	0.0104454	9	11	3	154741912	154901518	MME	NEU_143_NEP	Yes	rs35004449 chr:pos=3:52852897 maf=0.369 p=2.54E-55		0.205503	0.159084	0.572338	0.38146	0.483395	0.397561	0.963165
22	3	52828779	52828952	ITIH3	Model 6	Trans-Flank		2.17297e-39	1.1844e-37	2.27789e-05	5.39702e-18	2.04478e-43	3.79687e-48	0.00143947	120	110	3	154741912	154901518	MME	NEU_143_NEP	Yes	rs35004449 chr:pos=3:52852897 maf=0.369 p=2.54E-55		0.231306	0.246421	0.390333	0.256387	0.197058	0.315973	0.583072
22	3	52828779	52828952	ITIH3	Model 6	Trans-CDS		4.32673e-25	4.81646e-06	0.00107	4.24446e-07	5.67162e-22	6.96956e-28	0.000592078	14	4	3	154741912	154901518	MME	NEU_143_NEP	Yes	rs35004449 chr:pos=3:52852897 maf=0.369 p=2.54E-55		0.387555	0.480217	0.457545	0.602702	0.416788	0.382676	0.322541
22	3	52847396	52847546	ITIH4	Model 5	Trans-CDS	Yes	3.1353e-45	1.24026e-42	0.0146165	1.69053e-23	1.86423e-50	6.77335e-48	0.33506	8	13	3	154741912	154901518	MME	NEU_143_NEP	Yes	rs35004449 chr:pos=3:52852897 maf=0.369 p=2.54E-55		0.188671	0.778266	0.0790012	0.086588	0.199953	0.129053	0.632503
22	3	52847396	52847546	ITIH4	Model 6	Trans-Flank		9.33409e-42	1.46094e-40	4.72997e-05	1.85756e-15	2.63245e-46	2.93459e-49	0.00102678	108	107	3	154741912	154901518	MME	NEU_143_NEP	Yes	rs35004449 chr:pos=3:52852897 maf=0.369 p=2.54E-55		0.21729	0.223714	0.309959	0.258638	0.236738	0.349594	0.578418
22	3	52867122	52867303	RP5-966M1.6	Model 6	Trans-Flank		4.67052e-42	4.86778e-41	3.88719e-05	1.70584e-15	2.09477e-46	5.54048e-49	0.0011695	101	106	3	154741912	154901518	MME	NEU_143_NEP	Yes	rs35004449 chr:pos=3:52852897 maf=0.369 p=2.54E-55		0.213195	0.219706	0.338421	0.258168	0.242716	0.362466	0.608816
22	3	52867122	52867303	RP5-966M1.6	Model 1	Trans-CDS		1.06396e-35	9.84789e-35	0.00130348	1.21217e-07	1.75496e-28	5.89884e-27	0.810276	2	2	3	154741912	154901518	MME	NEU_143_NEP	Yes	rs35004449 chr:pos=3:52852897 maf=0.369 p=2.54E-55		0.0773906	0.292013	0.217963	0.0380587	0.266194	0.0668451	0.75938
22	3	52867299	52867486	MUSTN1	Model 6	Trans-Flank		4.67052e-42	4.86778e-41	3.88719e-05	1.70584e-15	2.09477e-46	5.54048e-49	0.0011695	101	106	3	154741912	154901518	MME	NEU_143_NEP	Yes	rs35004449 chr:pos=3:52852897 maf=0.369 p=2.54E-55		0.213195	0.219706	0.338421	0.258168	0.242716	0.362466	0.608816
22	3	52867405	52867486	TMEM110-MUSTN1	Model 6	Trans-Flank		4.5062e-42	3.25467e-41	1.36916e-05	1.80491e-15	6.20383e-47	5.67543e-50	0.000296704	118	116	3	154741912	154901518	MME	NEU_143_NEP	Yes	rs35004449 chr:pos=3:52852897 maf=0.369 p=2.54E-55		0.227659	0.230913	0.290964	0.257174	0.172817	0.373606	0.601994
22	3	52867405	52867486	TMEM110-MUSTN1	Model 1	Trans-CDS		2.10132e-40	2.30721e-08	0.00129058	9.57025e-14	1.84446e-33	1.59978e-33	0.0751627	2	2	3	154741912	154901518	MME	NEU_143_NEP	Yes	rs35004449 chr:pos=3:52852897 maf=0.369 p=2.54E-55		0.541205	0.733624	0.600947	0.833247	0.372827	0.77448	0.536281
22	3	52870599	52870691	TMEM110	Model 6	Trans-Flank		3.52591e-42	2.72947e-41	1.40689e-05	2.09806e-15	4.83209e-47	1.09738e-49	0.000289761	116	114	3	154741912	154901518	MME	NEU_143_NEP	Yes	rs35004449 chr:pos=3:52852897 maf=0.369 p=2.54E-55		0.222824	0.228264	0.285712	0.254072	0.172952	0.380818	0.623688
22	3	52870599	52870691	TMEM110	Model 5	Trans-CDS		7.1597e-42	2.87463e-44	0.453845	1.34307e-44	1.27004e-44	6.63157e-41	0.267408	1	2	3	154741912	154901518	MME	NEU_143_NEP	Yes	rs35004449 chr:pos=3:52852897 maf=0.369 p=2.54E-55		0.269606	1	0.984416	0.748472	0.731961	0.312078	0.925501
22	3	52939111	52939332	SFMBT1	Model 5	Trans-Flank		2.62864e-42	8.17604e-43	6.10702e-05	3.44375e-15	8.71374e-47	5.42384e-46	0.000530022	102	113	3	154741912	154901518	MME	NEU_143_NEP	Yes	rs35004449 chr:pos=3:52852897 maf=0.369 p=2.54E-55		0.371358	0.389063	0.181041	0.222094	0.196473	0.186928	0.234709
22	3	53111756	53111884	RP11-894J14.5	Model 1	Trans-Flank		4.44368e-27	4.34655e-21	4.77201e-06	1.44264e-13	2.52424e-26	1.9021e-24	0.000105186	120	131	3	154741912	154901518	MME	NEU_143_NEP	Yes	rs35004449 chr:pos=3:52852897 maf=0.369 p=2.54E-55		0.632764	0.655491	0.289888	0.61559	0.388098	0.337546	0.202755
22	3	53111756	53111884	RP11-894J14.5	Model 4	Trans-CDS		6.10431e-11	7.01956e-11	0.0256727	1.24858e-11	5.07273e-09	1.05564e-10	0.0238362	2	1	3	154741912	154901518	MME	NEU_143_NEP	Yes	rs35004449 chr:pos=3:52852897 maf=0.369 p=2.54E-55		0.465953	0.460701	0.56777	0.631568	0.666576	0.372029	0.460148
22	3	53125878	53126126	RFT1	Model 1	Trans-Flank		1.52521e-23	1.85456e-20	4.12691e-06	4.15535e-14	1.83745e-23	9.68502e-23	0.000110345	126	164	3	154741912	154901518	MME	NEU_143_NEP	Yes	rs35004449 chr:pos=3:52852897 maf=0.369 p=2.54E-55		0.750104	0.752245	0.288642	0.696166	0.465602	0.33701	0.174688
22	3	53125878	53126126	RFT1	Model 6	Trans-CDS		5.72029e-12	2.09584e-08	0.034758	2.2095e-11	2.15616e-12	2.27545e-13	0.0370666	2	2	3	154741912	154901518	MME	NEU_143_NEP	Yes	rs35004449 chr:pos=3:52852897 maf=0.369 p=2.54E-55		0.333491	0.485702	0.00138667	0.271809	0.00293788	0.00523836	0.00165293
22	3	53212398	53212593	PRKCD	Model 6	Trans-Flank		3.69562e-12	5.69122e-13	0.000104359	4.64004e-09	9.50446e-12	1.16977e-13	0.000110382	135	221	3	154741912	154901518	MME	NEU_143_NEP	Yes	rs35004449 chr:pos=3:52852897 maf=0.369 p=2.54E-55		0.860222	0.869086	0.38615	0.853628	0.684862	0.556629	0.279348
22	3	53259731	53259987	TKT	Model 6	Trans-Flank		6.4759e-11	8.47822e-12	0.000257105	4.80263e-07	1.69942e-10	2.41974e-12	0.000153409	142	214	3	154741912	154901518	MME	NEU_143_NEP	Yes	rs35004449 chr:pos=3:52852897 maf=0.369 p=2.54E-55		0.885872	0.885757	0.376925	0.858989	0.662824	0.512489	0.231623
22	3	53321557	53321718	DCP1A	Model 6	Trans-Flank		4.28776e-08	2.26641e-08	3.26819e-05	1.19707e-05	6.05672e-08	4.89692e-12	0.000140359	121	162	3	154741912	154901518	MME	NEU_143_NEP	Yes	rs35004449 chr:pos=3:52852897 maf=0.369 p=2.54E-55		0.845255	0.813309	0.146065	0.734147	0.665216	0.332899	0.129635
22	3	53363292	53363511	CACNA1D	Model 6	Trans-Flank		7.72317e-11	2.72141e-12	2.72409e-06	1.33809e-07	1.44927e-11	1.04718e-13	0.00137977	343	331	3	154741912	154901518	MME	NEU_143_NEP	Yes	rs35004449 chr:pos=3:52852897 maf=0.369 p=2.54E-55		0.595695	0.323436	0.564182	0.831254	0.644249	0.676993	0.386333
23	2	242577089	242577179	ATG4B	Model 6	Trans-Flank		2.79662e-08	1.10769e-07	1.24129e-05	1.73721e-05	5.20246e-08	3.90141e-12	6.95274e-07	200	357	19	8959519	9092018	MUC16	ONC2_191_MUC-16	Yes	rs62193069 chr:pos=2:242730565 maf=0.14 p=0.000000000000000041		0.00620232	0.0037239	0.00116154	0.0120362	0.00350974	0.0145224	0.31898
23	2	242615501	242615692	DTYMK	Model 6	Trans-Flank		6.06756e-09	1.26438e-09	0.000211877	3.13322e-06	6.98712e-08	1.63088e-12	3.3438e-06	164	278	19	8959519	9092018	MUC16	ONC2_191_MUC-16	Yes	rs62193069 chr:pos=2:242730565 maf=0.14 p=0.000000000000000041		0.0105773	0.00664325	0.00960697	0.0132359	0.00697572	0.0095003	0.168281
23	2	242629985	242630108	ING5	Model 6	Trans-Flank		1.43482e-11	8.20407e-12	0.000198362	8.54949e-11	1.30889e-12	3.93642e-16	5.0702e-07	220	373	19	8959519	9092018	MUC16	ONC2_191_MUC-16	Yes	rs62193069 chr:pos=2:242730565 maf=0.14 p=0.000000000000000041		0.011378	0.00872657	0.0165178	0.0205976	0.00981265	0.0037959	0.0133462
23	2	242674599	242674971	D2HGDH	Model 6	Trans-Flank		2.14112e-11	1.91491e-11	0.000622835	9.80872e-07	6.60831e-11	1.38488e-14	9.12629e-07	244	434	19	8959519	9092018	MUC16	ONC2_191_MUC-16	Yes	rs62193069 chr:pos=2:242730565 maf=0.14 p=0.000000000000000041		0.0220039	0.0153924	0.0329547	0.0764069	0.0259138	0.00820436	0.00444471
23	2	242716330	242716439	GAL3ST2	Model 6	Trans-Flank		7.62111e-08	1.06409e-09	0.000317969	6.35143e-05	3.31046e-07	1.59075e-11	3.50642e-06	263	506	19	8959519	9092018	MUC16	ONC2_191_MUC-16	Yes	rs62193069 chr:pos=2:242730565 maf=0.14 p=0.000000000000000041		0.100264	0.0582348	0.0393945	0.18454	0.0910454	0.0151808	0.00490916
23	2	242716330	242716439	GAL3ST2	Model 6	Trans-CDS	Yes	1.5128e-15	1.39304e-07	2.03163e-06	8.7015e-07	1.47316e-14	2.3505e-18	4.83002e-07	5	3	19	8959519	9092018	MUC16	ONC2_191_MUC-16	Yes	rs62193069 chr:pos=2:242730565 maf=0.14 p=0.000000000000000041		1.30678e-05	2.25588e-06	1.62753e-05	0.000407523	4.52979e-06	2.34027e-07	1.32981e-07	Yes
23	2	242752483	242752596	NEU4	Model 6	Trans-Flank		2.34741e-09	7.71465e-10	2.07899e-05	2.48563e-05	1.66141e-07	6.82074e-12	3.18749e-06	265	487	19	8959519	9092018	MUC16	ONC2_191_MUC-16	Yes	rs62193069 chr:pos=2:242730565 maf=0.14 p=0.000000000000000041		0.0918112	0.0457146	0.0341095	0.166709	0.0804126	0.0138328	0.00421886
23	2	242793169	242793489	PDCD1	Model 6	Trans-Flank		3.626e-07	7.77202e-08	5.38843e-05	4.23087e-05	3.87427e-07	2.47381e-11	7.23935e-07	236	458	19	8959519	9092018	MUC16	ONC2_191_MUC-16	Yes	rs62193069 chr:pos=2:242730565 maf=0.14 p=0.000000000000000041		0.110154	0.0584336	0.0406254	0.20656	0.100688	0.00209453	2.81331e-05
24	5	176829252	176829500	F12	Model 5	Trans-CDS	Yes	5.05638e-13	2.03836e-13	0.00800833	1.00887e-06	4.30293e-14	1.82336e-12	0.61563	2	5	2	206546713	206662857	NRP2	NEU_102_NRP2	Yes	rs2545801 chr:pos=5:176841339 maf=0.328 p=0.0000000000000128		0.220543	0.144355	0.587903	0.830663	0.38121	0.0423432	0.00892545
25	12	101674020	101674145	UTP20	Model 7	Trans-CDS		0.343729	0.355792	9.77145e-06	0.0938832	0.043822	5.77536e-07	9.84315e-11	29	25	4	55095263	55164414	PDGFRA	NEU_173_PDGF-R-alpha	Yes - Rare	rs200223643 chr:pos=12:104098352 maf=0.013 p=1.05E-19
25	12	103981214	103981375	STAB2	Model 6	Trans-Flank		7.06404e-10	1.70958e-09	2.94394e-06	8.88729e-09	4.11477e-12	5.95764e-14	5.12772e-07	135	171	4	55095263	55164414	PDGFRA	NEU_173_PDGF-R-alpha	Yes - Rare	rs200223643 chr:pos=12:104098352 maf=0.013 p=1.05E-19
25	12	103981214	103981375	STAB2	Model 6	Trans-CDS	Yes	4.04081e-06	0.000153446	6.72934e-12	2.12316e-10	3.76875e-14	1.29348e-19	1.56137e-19	29	32	4	55095263	55164414	PDGFRA	NEU_173_PDGF-R-alpha	Yes - Rare	rs200223643 chr:pos=12:104098352 maf=0.013 p=1.05E-19
25	12	104171566	104171899	NT5DC3	Model 7	Trans-Flank		0.00551818	0.00706714	4.43025e-07	0.000226137	0.000232562	3.43571e-08	7.90169e-12	104	197	4	55095263	55164414	PDGFRA	NEU_173_PDGF-R-alpha	Yes - Rare	rs200223643 chr:pos=12:104098352 maf=0.013 p=1.05E-19
26	9	135973933	135974189	RALGDS	Model 5	Trans-Flank		5.67339e-11	2.05662e-08	0.00011869	3.81463e-13	3.41283e-13	9.56542e-13	0.0172483	274	291	17	62399864	62491136	PECAM1	CVD3_194_PECAM-1	Yes	9:136151579 chr:pos=9:136151579 maf=0.151 p=7.87E-28	rs77693339 chr:pos=9:136128558 maf=0.096 p=0.00000000000068	0.338409	0.279141	0.585918	0.410829	0.414013	0.354042	0.679603
26	9	136028923	136029688	GBGT1	Model 4	Trans-Flank		1.94909e-13	2.19985e-10	7.74938e-06	2.4311e-17	1.85737e-16	4.73223e-15	0.0387055	256	320	17	62399864	62491136	PECAM1	CVD3_194_PECAM-1	Yes	9:136151579 chr:pos=9:136151579 maf=0.151 p=7.87E-28	rs77693339 chr:pos=9:136128558 maf=0.096 p=0.00000000000068	0.320749	0.27642	0.571741	0.399204	0.374902	0.366391	0.671997
26	9	136080675	136080836	OBP2B	Model 4	Trans-Flank		4.09738e-15	3.63225e-12	3.70981e-05	2.18375e-20	2.72947e-18	5.02218e-15	0.0853521	208	329	17	62399864	62491136	PECAM1	CVD3_194_PECAM-1	Yes	9:136151579 chr:pos=9:136151579 maf=0.151 p=7.87E-28	rs77693339 chr:pos=9:136128558 maf=0.096 p=0.00000000000068	0.250293	0.23827	0.600773	0.410608	0.366519	0.299924	0.521835
26	9	136080675	136080836	OBP2B	Model 1	Trans-CDS		3.89556e-16	1.93928e-05	0.00199057	8.38805e-14	1.96556e-12	2.62975e-13	0.415764	3	3	17	62399864	62491136	PECAM1	CVD3_194_PECAM-1	Yes	9:136151579 chr:pos=9:136151579 maf=0.151 p=7.87E-28	rs77693339 chr:pos=9:136128558 maf=0.096 p=0.00000000000068	0.354758	0.50873	0.430939	0.468284	0.369792	0.202652	0.331692
26	9	136130948	136131097	ABO	Model 4	Trans-Flank	Yes	4.91489e-15	3.14694e-15	0.00229844	1.72294e-20	7.68302e-18	9.07916e-16	0.0717048	225	331	17	62399864	62491136	PECAM1	CVD3_194_PECAM-1	Yes	9:136151579 chr:pos=9:136151579 maf=0.151 p=7.87E-28	rs77693339 chr:pos=9:136128558 maf=0.096 p=0.00000000000068	0.391227	0.533158	0.86519	0.635499	0.588458	0.368755	0.501915
26	9	136130948	136131097	ABO	Model 4	Trans-CDS		6.18574e-06	6.72396e-08	0.000439933	3.79433e-14	1.86061e-10	6.16011e-10	0.182492	10	25	17	62399864	62491136	PECAM1	CVD3_194_PECAM-1	Yes	9:136151579 chr:pos=9:136151579 maf=0.151 p=7.87E-28	rs77693339 chr:pos=9:136128558 maf=0.096 p=0.00000000000068	0.410029	0.247458	0.241952	0.376045	0.378508	0.20812	0.171549
26	9	136198664	136199224	SURF6	Model 4	Trans-Flank		8.54524e-12	6.57437e-12	0.0560228	1.3938e-12	1.03105e-10	2.03579e-10	0.123124	215	343	17	62399864	62491136	PECAM1	CVD3_194_PECAM-1	Yes	9:136151579 chr:pos=9:136151579 maf=0.151 p=7.87E-28	rs77693339 chr:pos=9:136128558 maf=0.096 p=0.00000000000068	0.366421	0.490571	0.911345	0.670833	0.643835	0.404667	0.419891
26	9	136208314	136208584	MED22	Model 4	Trans-Flank		3.77377e-11	2.35596e-11	0.0662848	4.59276e-12	2.73292e-10	6.90448e-10	0.177159	217	348	17	62399864	62491136	PECAM1	CVD3_194_PECAM-1	Yes	9:136151579 chr:pos=9:136151579 maf=0.151 p=7.87E-28	rs77693339 chr:pos=9:136128558 maf=0.096 p=0.00000000000068	0.366275	0.484113	0.922582	0.683356	0.659488	0.454341	0.477149
26	9	136215058	136215141	RPL7A	Model 4	Trans-Flank		1.37912e-10	1.29806e-10	0.0680976	8.21142e-11	4.10713e-08	5.04513e-08	0.106818	207	337	17	62399864	62491136	PECAM1	CVD3_194_PECAM-1	Yes	9:136151579 chr:pos=9:136151579 maf=0.151 p=7.87E-28	rs77693339 chr:pos=9:136128558 maf=0.096 p=0.00000000000068	0.358741	0.467994	0.917597	0.647198	0.638843	0.445227	0.504586
26	9	136218727	136218877	SURF1	Model 4	Trans-Flank		1.33539e-10	1.37868e-10	0.0682531	1.01494e-10	4.94096e-08	4.93653e-08	0.107625	213	338	17	62399864	62491136	PECAM1	CVD3_194_PECAM-1	Yes	9:136151579 chr:pos=9:136151579 maf=0.151 p=7.87E-28	rs77693339 chr:pos=9:136128558 maf=0.096 p=0.00000000000068	0.370549	0.466637	0.900854	0.661222	0.641899	0.460483	0.526896
26	9	136223428	136223586	SURF2	Model 2	Trans-Flank		1.1731e-10	4.54572e-11	0.0699739	1.38356e-10	5.10518e-08	1.60999e-07	0.0678226	206	339	17	62399864	62491136	PECAM1	CVD3_194_PECAM-1	Yes	9:136151579 chr:pos=9:136151579 maf=0.151 p=7.87E-28	rs77693339 chr:pos=9:136128558 maf=0.096 p=0.00000000000068	0.411632	0.480936	0.881679	0.693426	0.649757	0.440971	0.484957
26	9	136230299	136230391	SURF4	Model 2	Trans-Flank		9.06111e-11	7.4065e-11	0.0906886	1.98702e-10	7.08637e-08	4.09963e-07	0.0377553	231	334	17	62399864	62491136	PECAM1	CVD3_194_PECAM-1	Yes	9:136151579 chr:pos=9:136151579 maf=0.151 p=7.87E-28	rs77693339 chr:pos=9:136128558 maf=0.096 p=0.00000000000068	0.453596	0.511597	0.887976	0.749442	0.740886	0.49351	0.543091
26	9	136243304	136243471	STKLD1	Model 2	Trans-CDS		2.24769e-07	9.17029e-11	0.308028	0.000225185	0.000627063	0.000535794	0.799347	6	15	17	62399864	62491136	PECAM1	CVD3_194_PECAM-1	Yes	9:136151579 chr:pos=9:136151579 maf=0.151 p=7.87E-28	rs77693339 chr:pos=9:136128558 maf=0.096 p=0.00000000000068	0.970089	0.937715	0.985915	0.977928	0.992865	0.971118	0.918122
26	9	136325148	136325349	CACFD1	Model 4	Trans-CDS		1.83828e-06	0.0339208	0.0171132	3.92246e-14	6.31008e-09	1.97908e-10	0.304023	5	3	17	62399864	62491136	PECAM1	CVD3_194_PECAM-1	Yes	9:136151579 chr:pos=9:136151579 maf=0.151 p=7.87E-28	rs77693339 chr:pos=9:136128558 maf=0.096 p=0.00000000000068	0.457608	0.655949	0.27654	0.515172	0.154524	0.342448	0.419905
27	9	136130948	136131097	ABO	Model 5	Trans-Flank		5.10453e-10	3.86697e-08	0.000851012	9.79477e-11	5.6098e-11	5.57379e-08	0.179818	221	331	7	131185020	131242976	PODXL	ONC2_127_PODXL	Yes	9:136141870 chr:pos=9:136141870 maf=0.155 p=1.67E-28		0.41991	0.385455	0.0872996	0.224079	0.372873	0.430877	0.86239
27	9	136230299	136230391	SURF4	Model 4	Trans-Flank		3.88668e-10	2.2185e-08	0.00451922	1.99072e-10	6.33275e-08	2.44497e-06	0.115008	226	336	7	131185020	131242976	PODXL	ONC2_127_PODXL	Yes	9:136141870 chr:pos=9:136141870 maf=0.155 p=1.67E-28		0.230206	0.217305	0.0537426	0.0647311	0.110849	0.130774	0.556226
27	9	136243304	136243471	STKLD1	Model 4	Trans-Flank		3.59007e-08	7.79208e-08	0.00345715	2.49765e-10	1.08423e-07	5.77169e-06	0.0386771	248	363	7	131185020	131242976	PODXL	ONC2_127_PODXL	Yes	9:136141870 chr:pos=9:136141870 maf=0.155 p=1.67E-28		0.139604	0.140742	0.0522842	0.0506907	0.0818272	0.0999252	0.488259
27	9	136243304	136243471	STKLD1	Model 2	Trans-CDS		7.53202e-05	3.24702e-10	0.0115718	2.23582e-05	0.000282253	0.00132895	0.639927	6	15	7	131185020	131242976	PODXL	ONC2_127_PODXL	Yes	9:136141870 chr:pos=9:136141870 maf=0.155 p=1.67E-28		0.100279	0.0384215	0.0449223	0.0519514	0.0619357	0.176637	0.779298
27	9	136325148	136325349	CACFD1	Model 4	Trans-CDS	Yes	3.59656e-06	0.00138353	0.00310342	4.05315e-14	1.55648e-08	2.1419e-09	0.345261	5	3	7	131185020	131242976	PODXL	ONC2_127_PODXL	Yes	9:136141870 chr:pos=9:136141870 maf=0.155 p=1.67E-28		0.101687	0.0854423	0.178405	0.16196	0.347525	0.132434	0.175061
28	19	49141335	49141441	CA11	Model 2	Trans-Flank		2.90695e-09	4.12601e-10	0.699796	0.000119419	7.09527e-08	6.04882e-08	0.437061	194	185	16	2762418	2770552	PRSS27	CVD2_121_PRSS27	Yes	rs679574 chr:pos=19:49206108 maf=0.282 p=0.0000000000000144		0.823093	0.830341	0.85875	0.67405	0.669834	0.745301	0.744395
28	19	49164893	49165338	NTN5	Model 6	Trans-Flank		7.19204e-08	3.10302e-10	0.784398	1.76667e-05	2.463e-09	1.2015e-10	0.413543	189	189	16	2762418	2770552	PRSS27	CVD2_121_PRSS27	Yes	rs679574 chr:pos=19:49206108 maf=0.282 p=0.0000000000000144		0.816841	0.822183	0.862053	0.652887	0.685083	0.689061	0.650733
28	19	49206173	49206913	FUT2	Model 6	Trans-CDS		3.23761e-12	1.33457e-13	0.0324779	1.44073e-13	5.86895e-13	4.02239e-14	0.119808	4	7	16	2762418	2770552	PRSS27	CVD2_121_PRSS27	Yes	rs679574 chr:pos=19:49206108 maf=0.282 p=0.0000000000000144		0.616513	0.659032	0.350252	0.286179	0.579493	0.0669701	0.133153
28	19	49206173	49206913	FUT2	Model 6	Trans-Flank		1.37916e-09	2.8346e-10	0.69757	8.56106e-06	7.84398e-10	2.39574e-11	0.296674	176	170	16	2762418	2770552	PRSS27	CVD2_121_PRSS27	Yes	rs679574 chr:pos=19:49206108 maf=0.282 p=0.0000000000000144		0.68328	0.731211	0.748425	0.606528	0.618298	0.559939	0.742077
28	19	49216483	49216847	MAMSTR	Model 6	Trans-CDS		1.40522e-11	3.03882e-12	0.00247391	9.16339e-08	1.82667e-13	6.89078e-14	0.00407991	3	6	16	2762418	2770552	PRSS27	CVD2_121_PRSS27	Yes	rs679574 chr:pos=19:49206108 maf=0.282 p=0.0000000000000144		0.436303	0.525676	0.0130389	0.265814	0.044771	0.00662743	0.00511759
28	19	49216483	49216847	MAMSTR	Model 6	Trans-Flank		8.43053e-10	1.67582e-10	0.557359	6.40905e-06	3.70538e-10	8.55081e-12	0.145358	169	172	16	2762418	2770552	PRSS27	CVD2_121_PRSS27	Yes	rs679574 chr:pos=19:49206108 maf=0.282 p=0.0000000000000144		0.614974	0.69724	0.651054	0.493083	0.523327	0.425674	0.734799
28	19	49224014	49224294	RASIP1	Model 6	Trans-Flank		6.41801e-10	8.87345e-11	0.379782	2.1961e-06	1.31736e-10	2.90647e-13	0.0284064	163	171	16	2762418	2770552	PRSS27	CVD2_121_PRSS27	Yes	rs679574 chr:pos=19:49206108 maf=0.282 p=0.0000000000000144		0.573643	0.662047	0.623357	0.379319	0.423956	0.162864	0.539855
28	19	49224014	49224294	RASIP1	Model 1	Trans-CDS		1.16344e-11	1.67928e-11	0.231506	0.000641286	1.28824e-06	4.09187e-10	0.0312149	9	3	16	2762418	2770552	PRSS27	CVD2_121_PRSS27	Yes	rs679574 chr:pos=19:49206108 maf=0.282 p=0.0000000000000144		0.688658	0.562395	0.575317	0.804511	0.151755	0.429664	0.182796
28	19	49244124	49244325	IZUMO1	Model 6	Trans-Flank		7.09645e-10	8.24166e-11	0.335127	2.17888e-06	1.45152e-10	1.12004e-13	0.0267413	139	155	16	2762418	2770552	PRSS27	CVD2_121_PRSS27	Yes	rs679574 chr:pos=19:49206108 maf=0.282 p=0.0000000000000144		0.480406	0.539385	0.598917	0.335548	0.395271	0.147647	0.596248
28	19	49253400	49254578	FUT1	Model 6	Trans-Flank		7.42813e-10	8.41608e-11	0.303885	2.58771e-06	1.52037e-10	8.74892e-14	0.0220289	136	150	16	2762418	2770552	PRSS27	CVD2_121_PRSS27	Yes	rs679574 chr:pos=19:49206108 maf=0.282 p=0.0000000000000144		0.479228	0.528856	0.60147	0.335146	0.408615	0.147574	0.607858
28	19	49259453	49259768	FGF21	Model 6	Trans-Flank	Yes	5.62927e-10	7.44683e-11	0.223334	1.41396e-06	7.44424e-11	3.46235e-14	0.0241158	139	154	16	2762418	2770552	PRSS27	CVD2_121_PRSS27	Yes	rs679574 chr:pos=19:49206108 maf=0.282 p=0.0000000000000144		0.381464	0.470607	0.547328	0.179961	0.293763	0.0394411	0.606624
28	19	49298642	49298761	BCAT2	Model 6	Trans-Flank		2.95447e-08	1.70811e-09	0.235203	0.00120933	9.57176e-07	1.67926e-10	0.00747836	136	204	16	2762418	2770552	PRSS27	CVD2_121_PRSS27	Yes	rs679574 chr:pos=19:49206108 maf=0.282 p=0.0000000000000144		0.648438	0.753283	0.466823	0.400111	0.563155	0.0682626	0.170877
29	9	135545945	135546382	GTF3C4	Model 3	Trans-Flank		0.000917703	0.000432283	8.50477e-11	1.20989e-06	7.41413e-06	8.93768e-10	1.57132e-05	133	122	1	169691781	169733846	SELE	CVD3_136_SELE	Yes	9:136141870 chr:pos=9:136141870 maf=0.151 p=7.35E-68		0.345645	0.324548	0.195405	0.0799824	0.253875	0.000595512	0.0119276
29	9	135862025	135862205	GFI1B	Model 6	Trans-Flank		2.13342e-05	3.79013e-05	4.57735e-07	1.98273e-05	1.34396e-07	1.38732e-11	1.88647e-07	156	134	1	169691781	169733846	SELE	CVD3_136_SELE	Yes	9:136141870 chr:pos=9:136141870 maf=0.151 p=7.35E-68		0.0962173	0.0451472	0.297495	0.0133172	0.0273788	0.011381	0.276616
29	9	135906245	135906337	GTF3C5	Model 6	Trans-Flank		9.17286e-05	0.000922653	1.35309e-09	2.65861e-06	1.28688e-06	3.62914e-10	1.46201e-06	212	221	1	169691781	169733846	SELE	CVD3_136_SELE	Yes	9:136141870 chr:pos=9:136141870 maf=0.151 p=7.35E-68		0.251118	0.215507	0.492211	0.079939	0.147193	0.0228987	0.483894
29	9	136028923	136029688	GBGT1	Model 6	Trans-Flank		9.98364e-09	1.38829e-06	4.35859e-08	8.4235e-08	8.10056e-11	2.32032e-11	0.00211837	256	320	1	169691781	169733846	SELE	CVD3_136_SELE	Yes	9:136141870 chr:pos=9:136141870 maf=0.151 p=7.35E-68		0.016777	0.0442378	0.507873	0.00512593	0.011641	2.4712e-05	0.744032
29	9	136080675	136080836	OBP2B	Model 5	Trans-Flank		6.47557e-18	3.36356e-13	1.91155e-06	3.50296e-16	2.43227e-19	8.11473e-17	0.0390872	208	329	1	169691781	169733846	SELE	CVD3_136_SELE	Yes	9:136141870 chr:pos=9:136141870 maf=0.151 p=7.35E-68		0.0182753	0.0407952	0.416621	0.00340675	0.0127156	4.48673e-05	0.763729
29	9	136080675	136080836	OBP2B	Model 4	Trans-CDS		1.5168e-12	1.02413e-05	3.99454e-07	1.43462e-17	6.31904e-15	2.75205e-16	0.015959	3	3	1	169691781	169733846	SELE	CVD3_136_SELE	Yes	9:136141870 chr:pos=9:136141870 maf=0.151 p=7.35E-68		0.00183084	0.118527	0.403664	0.0136225	0.0496688	0.00796068	1
29	9	136130948	136131097	ABO	Model 5	Trans-Flank		4.03053e-19	3.96747e-19	0.000147567	3.15159e-21	1.05026e-21	8.23216e-20	0.0077157	225	331	1	169691781	169733846	SELE	CVD3_136_SELE	Yes	9:136141870 chr:pos=9:136141870 maf=0.151 p=7.35E-68		0.00585026	0.00689651	0.360138	0.00283145	0.00635802	5.17151e-05	0.637042
29	9	136130948	136131097	ABO	Model 2	Trans-CDS		1.34584e-07	4.60843e-16	0.223525	3.38066e-05	8.69437e-07	4.75031e-07	0.622583	10	25	1	169691781	169733846	SELE	CVD3_136_SELE	Yes	9:136141870 chr:pos=9:136141870 maf=0.151 p=7.35E-68		0.022725	0.0120073	0.0938285	0.000696783	0.00278864	1.95078e-06	0.664863	Yes
29	9	136198664	136199224	SURF6	Model 1	Trans-Flank		6.97707e-18	2.23976e-17	0.0248802	8.65296e-16	3.46659e-15	1.8099e-14	0.0501339	215	343	1	169691781	169733846	SELE	CVD3_136_SELE	Yes	9:136141870 chr:pos=9:136141870 maf=0.151 p=7.35E-68		0.0170401	0.0171345	0.267009	0.0128964	0.0251523	0.000852487	0.656794
29	9	136208314	136208584	MED22	Model 1	Trans-Flank		2.74199e-18	1.81913e-17	0.0239057	5.02253e-17	5.02439e-16	6.9184e-15	0.0716603	217	348	1	169691781	169733846	SELE	CVD3_136_SELE	Yes	9:136141870 chr:pos=9:136141870 maf=0.151 p=7.35E-68		0.0302412	0.0261799	0.262114	0.0170473	0.0364596	0.00168886	0.644262
29	9	136215058	136215141	RPL7A	Model 1	Trans-Flank		2.56126e-18	1.92607e-17	0.019237	4.62079e-17	4.80115e-16	1.53471e-15	0.0106875	207	337	1	169691781	169733846	SELE	CVD3_136_SELE	Yes	9:136141870 chr:pos=9:136141870 maf=0.151 p=7.35E-68		0.0389005	0.0354367	0.270592	0.0282333	0.0503063	0.00434826	0.602991
29	9	136218727	136218877	SURF1	Model 1	Trans-Flank		2.46471e-18	1.92731e-17	0.0194402	6.02809e-17	6.45327e-16	7.80535e-15	0.0106586	213	338	1	169691781	169733846	SELE	CVD3_136_SELE	Yes	9:136141870 chr:pos=9:136141870 maf=0.151 p=7.35E-68		0.0382575	0.0362325	0.273496	0.0279425	0.0480156	0.00568514	0.627337
29	9	136223428	136223586	SURF2	Model 1	Trans-Flank		5.18504e-19	3.8024e-18	0.0175554	1.18377e-17	2.40966e-16	3.26615e-14	0.0033266	206	339	1	169691781	169733846	SELE	CVD3_136_SELE	Yes	9:136141870 chr:pos=9:136141870 maf=0.151 p=7.35E-68		0.0417083	0.0444297	0.247189	0.0296858	0.0492905	0.00843802	0.533214
29	9	136230299	136230391	SURF4	Model 1	Trans-Flank		2.12113e-20	8.54584e-19	0.0176899	1.95025e-19	2.03945e-17	4.08992e-14	0.000440357	231	334	1	169691781	169733846	SELE	CVD3_136_SELE	Yes	9:136141870 chr:pos=9:136141870 maf=0.151 p=7.35E-68		0.0525853	0.0592639	0.257123	0.041113	0.0658152	0.0205034	0.503747
29	9	136243304	136243471	STKLD1	Model 2	Trans-CDS		6.92709e-08	2.9955e-20	0.123614	2.53689e-08	6.35689e-06	6.8972e-06	0.105853	6	15	1	169691781	169733846	SELE	CVD3_136_SELE	Yes	9:136141870 chr:pos=9:136141870 maf=0.151 p=7.35E-68		0.0342485	0.119421	0.247875	0.284095	0.115686	0.0594488	0.0317402
29	9	136243304	136243471	STKLD1	Model 4	Trans-Flank		1.24312e-17	6.01615e-17	0.00771243	4.31579e-20	2.7439e-17	1.03186e-13	6.63701e-05	254	361	1	169691781	169733846	SELE	CVD3_136_SELE	Yes	9:136141870 chr:pos=9:136141870 maf=0.151 p=7.35E-68		0.0911752	0.0869065	0.270545	0.137281	0.133591	0.107478	0.393434
29	9	136272036	136272236	REXO4	Model 4	Trans-Flank		4.85352e-11	3.83254e-12	0.00547393	6.7857e-16	1.0175e-12	4.82401e-11	3.27026e-06	269	346	1	169691781	169733846	SELE	CVD3_136_SELE	Yes	9:136141870 chr:pos=9:136141870 maf=0.151 p=7.35E-68		0.109943	0.096281	0.279533	0.212625	0.168118	0.195187	0.34675
29	9	136287523	136287708	ADAMTS13	Model 4	Trans-Flank		4.21319e-11	2.61037e-12	0.00488172	2.10547e-16	3.56398e-13	1.22074e-11	1.35936e-06	322	466	1	169691781	169733846	SELE	CVD3_136_SELE	Yes	9:136141870 chr:pos=9:136141870 maf=0.151 p=7.35E-68		0.0852914	0.0720894	0.28583	0.18383	0.14402	0.149871	0.39138
29	9	136325148	136325349	CACFD1	Model 4	Trans-CDS	Yes	8.03565e-15	9.55231e-07	0.000201984	1.76557e-31	2.3886e-20	1.48631e-20	0.531567	5	3	1	169691781	169733846	SELE	CVD3_136_SELE	Yes	9:136141870 chr:pos=9:136141870 maf=0.151 p=7.35E-68		0.440108	0.423852	0.335102	0.121541	0.364238	0.566056	0.58521
29	9	136325148	136325349	CACFD1	Model 4	Trans-Flank		1.33408e-11	2.40465e-12	0.00417101	6.92337e-17	6.53248e-14	5.56021e-12	1.09527e-06	285	418	1	169691781	169733846	SELE	CVD3_136_SELE	Yes	9:136141870 chr:pos=9:136141870 maf=0.151 p=7.35E-68		0.114227	0.109242	0.280906	0.188144	0.178267	0.175221	0.493893
29	9	136337102	136337338	SLC2A6	Model 4	Trans-Flank		4.23814e-12	1.00265e-12	0.00269999	2.55648e-18	4.0959e-15	1.29657e-12	1.43151e-06	261	398	1	169691781	169733846	SELE	CVD3_136_SELE	Yes	9:136141870 chr:pos=9:136141870 maf=0.151 p=7.35E-68		0.128735	0.118592	0.283924	0.186767	0.192344	0.164801	0.494564
29	9	136379717	136379947	TMEM8C	Model 4	Trans-Flank		1.02524e-10	2.3831e-11	6.12128e-08	3.54722e-17	2.85569e-16	1.47339e-16	1.14202e-07	260	460	1	169691781	169733846	SELE	CVD3_136_SELE	Yes	9:136141870 chr:pos=9:136141870 maf=0.151 p=7.35E-68		0.239015	0.238678	0.288023	0.144604	0.256926	0.0742181	0.284808
29	9	136379717	136379947	TMEM8C	Model 4	Trans-CDS		4.11102e-05	1.27922e-16	0.000164503	6.50009e-17	4.68647e-11	2.39597e-10	0.632393	2	3	1	169691781	169733846	SELE	CVD3_136_SELE	Yes	9:136141870 chr:pos=9:136141870 maf=0.151 p=7.35E-68		0.766696	0.468358	0.69978	0.668065	0.857306	0.451138	0.906998
29	9	136399822	136400079	ADAMTSL2	Model 4	Trans-Flank		5.11395e-10	5.22405e-11	4.04087e-11	6.53212e-17	1.07438e-15	1.03638e-15	3.68921e-06	349	565	1	169691781	169733846	SELE	CVD3_136_SELE	Yes	9:136141870 chr:pos=9:136141870 maf=0.151 p=7.35E-68		0.356577	0.338	0.400121	0.160073	0.342363	0.102042	0.427045
29	9	136444103	136444591	FAM163B	Model 6	Trans-Flank		5.64513e-06	1.92049e-06	6.1809e-09	2.29899e-07	3.28172e-09	6.64622e-11	1.97069e-05	278	507	1	169691781	169733846	SELE	CVD3_136_SELE	Yes	9:136141870 chr:pos=9:136141870 maf=0.151 p=7.35E-68		0.396611	0.359588	0.382783	0.195591	0.370356	0.0832939	0.374161
30	3	97805976	97806986	OR5AC2	Model 2	Trans-CDS		1.36832e-11	7.01419e-13	0.354627	0.00684754	4.48199e-06	3.76853e-05	0.183709	2	6	19	51628164	51639908	SIGLEC9	NEU_109_Siglec-9	Yes	rs10935473 chr:pos=3:98416900 maf=0.472 p=1.14E-53		0.0209141	0.119565	0.252339	0.0922127	0.0836632	0.16963	0.569637
30	3	98188380	98189387	OR5K1	Model 6	Trans-Flank		3.32503e-09	7.96253e-11	1.10667e-07	8.46428e-11	2.7016e-11	5.28335e-12	0.000321882	94	103	19	51628164	51639908	SIGLEC9	NEU_109_Siglec-9	Yes	rs10935473 chr:pos=3:98416900 maf=0.472 p=1.14E-53		0.000286322	0.000651365	0.192976	0.011594	0.000995089	0.00254277	0.0564386
30	3	98216484	98217515	OR5K2	Model 4	Trans-Flank		1.76291e-09	4.36873e-11	1.19418e-10	6.11491e-14	6.6601e-13	5.36905e-13	0.000709309	110	126	19	51628164	51639908	SIGLEC9	NEU_109_Siglec-9	Yes	rs10935473 chr:pos=3:98416900 maf=0.472 p=1.14E-53		0.000275369	0.000267128	0.10027	0.0174004	0.000644736	0.00232666	0.0570082
30	3	98216979	98217067	CLDND1	Model 6	Trans-Flank		9.69841e-12	9.96692e-13	9.26975e-11	5.74149e-15	2.11434e-15	7.68864e-16	0.000314316	118	134	19	51628164	51639908	SIGLEC9	NEU_109_Siglec-9	Yes	rs10935473 chr:pos=3:98416900 maf=0.472 p=1.14E-53		0.000209934	0.000216997	0.0629812	0.0164055	0.000470264	0.00127233	0.0227038
30	3	98250837	98252000	GPR15	Model 6	Trans-Flank		2.42184e-12	4.57703e-13	2.77514e-10	1.30502e-15	3.42684e-16	1.74466e-16	0.000309675	116	130	19	51628164	51639908	SIGLEC9	NEU_109_Siglec-9	Yes	rs10935473 chr:pos=3:98416900 maf=0.472 p=1.14E-53		0.000207578	0.000215832	0.0641868	0.0148039	0.000449106	0.00105597	0.018446
30	3	98281197	98281326	CPOX	Model 5	Trans-Flank		1.81119e-18	1.54123e-17	2.84762e-06	1.24031e-18	1.09418e-22	1.24036e-17	0.00956822	139	143	19	51628164	51639908	SIGLEC9	NEU_109_Siglec-9	Yes	rs10935473 chr:pos=3:98416900 maf=0.472 p=1.14E-53		0.000236214	0.000232977	0.0307323	0.0189791	0.000642862	0.000382279	0.00226643
30	3	98451667	98451895	ST3GAL6	Model 5	Trans-Flank	Yes	1.84607e-20	1.43248e-18	9.33985e-08	5.81844e-16	2.12322e-26	6.80672e-22	0.0309725	88	92	19	51628164	51639908	SIGLEC9	NEU_109_Siglec-9	Yes	rs10935473 chr:pos=3:98416900 maf=0.472 p=1.14E-53		0.000204368	0.000226915	7.40101e-05	0.00050934	2.26303e-05	6.5145e-06	0.00133544	Yes
30	3	98451667	98451895	ST3GAL6	Model 2	Trans-CDS		1.04652e-11	9.87652e-13	0.000604175	3.31466e-05	1.22309e-12	2.31088e-12	0.579984	11	7	19	51628164	51639908	SIGLEC9	NEU_109_Siglec-9	Yes	rs10935473 chr:pos=3:98416900 maf=0.472 p=1.14E-53		0.00366424	0.00238891	0.00274568	0.010281	0.00502642	0.00141216	0.0410654
30	3	98518175	98518725	DCBLD2	Model 5	Trans-Flank		2.70173e-13	1.64535e-13	4.78864e-08	7.20288e-09	8.48629e-18	7.54004e-15	0.0476333	113	154	19	51628164	51639908	SIGLEC9	NEU_109_Siglec-9	Yes	rs10935473 chr:pos=3:98416900 maf=0.472 p=1.14E-53		2.22838e-05	4.02496e-05	6.42944e-05	0.000695538	3.53466e-06	1.79001e-05	0.014087	Yes
30	3	98518175	98518725	DCBLD2	Model 2	Trans-CDS		8.6954e-13	6.55238e-13	4.75291e-08	2.75476e-05	3.05481e-11	5.28407e-11	0.711676	6	7	19	51628164	51639908	SIGLEC9	NEU_109_Siglec-9	Yes	rs10935473 chr:pos=3:98416900 maf=0.472 p=1.14E-53		2.76508e-05	1.91478e-05	0.00219617	0.0187815	0.00217688	0.00179957	0.0482194	Yes
31	6	31236905	31236990	HLA-C	Model 6	Trans-Flank		3.34022e-09	5.9379e-09	0.0182795	1.12804e-10	3.48473e-08	1.64139e-12	0.00829315	220	788	9	27109138	27230173	TEK	CVD2_122_TIE2	Yes	rs34277309 chr:pos=6:31329245 maf=0.284 p=1.19E-17		0.00429235	0.00417479	0.00867516	0.00955037	0.00264712	9.03909e-06	0.0016106	Yes
31	6	31237227	31237342	HLA-B	Model 6	Trans-CDS	Yes	3.94195e-14	1.10687e-14	0.00399895	1.16983e-12	1.67433e-14	5.63799e-18	0.00279144	12	45	9	27109138	27230173	TEK	CVD2_122_TIE2	Yes	rs34277309 chr:pos=6:31329245 maf=0.284 p=1.19E-17		0.014946	0.0233931	0.014826	0.0112832	0.0104288	0.000157345	0.00912364
31	6	31237227	31237342	HLA-B	Model 6	Trans-Flank		3.60389e-10	5.44347e-10	0.0245667	4.75525e-12	2.23715e-11	1.06427e-13	0.0108757	308	924	9	27109138	27230173	TEK	CVD2_122_TIE2	Yes	rs34277309 chr:pos=6:31329245 maf=0.284 p=1.19E-17		0.00478019	0.00497025	0.0156022	0.0104819	0.00344395	1.2718e-05	0.00233954	Yes
31	6	31371369	31371519	MICA	Model 6	Trans-Flank		2.83316e-13	8.18074e-13	0.326037	3.50819e-14	5.73503e-14	2.33345e-15	0.14837	212	588	9	27109138	27230173	TEK	CVD2_122_TIE2	Yes	rs34277309 chr:pos=6:31329245 maf=0.284 p=1.19E-17		0.0172007	0.0196609	0.153321	0.0186738	0.0167066	0.000105807	0.0184706
32	9	136028923	136029688	GBGT1	Model 4	Trans-Flank		1.72136e-07	1.43019e-05	0.000178746	1.78988e-14	1.06751e-10	2.20263e-10	0.0282953	254	320	9	27109138	27230173	TEK	CVD2_122_TIE2	Yes	rs77693339 chr:pos=9:136128558 maf=0.094 p=4.56E-20		0.497899	0.561409	0.272655	0.268255	0.407049	0.166237	0.141649
32	9	136080675	136080836	OBP2B	Model 4	Trans-Flank		1.07885e-09	7.25758e-07	3.09455e-05	1.39984e-15	1.04078e-12	7.259e-12	0.00949566	206	329	9	27109138	27230173	TEK	CVD2_122_TIE2	Yes	rs77693339 chr:pos=9:136128558 maf=0.094 p=4.56E-20		0.40776	0.487581	0.103131	0.239017	0.274575	0.0712857	0.0439584
32	9	136130948	136131097	ABO	Model 4	Trans-CDS	Yes	1.72564e-07	3.03849e-12	4.13793e-06	8.62002e-18	1.70085e-13	2.76277e-13	0.0143454	10	25	9	27109138	27230173	TEK	CVD2_122_TIE2	Yes	rs77693339 chr:pos=9:136128558 maf=0.094 p=4.56E-20		0.802144	0.786106	0.0251607	0.4448	0.274606	0.0781292	0.0305397
32	9	136130948	136131097	ABO	Model 4	Trans-Flank		4.33505e-08	1.3737e-07	0.00369383	1.10742e-14	7.85598e-12	7.43581e-12	0.014269	222	331	9	27109138	27230173	TEK	CVD2_122_TIE2	Yes	rs77693339 chr:pos=9:136128558 maf=0.094 p=4.56E-20		0.269327	0.300128	0.299198	0.339462	0.280039	0.0799926	0.0482924
33	19	36041476	36041585	ATP4A	Model 3	Trans-Flank		0.0155772	0.0118115	4.24639e-10	0.000494019	0.000167844	1.46789e-05	9.26262e-05	114	128	8	22941867	22974950	TNFRSF10C	CVD3_134_TNFRSF10C	Yes	rs4760 chr:pos=19:44153100 maf=0.139 p=6.49E-90		0.0451483	0.0242598	0.00928905	0.030293	0.0136431	0.000646299	0.00849827
33	19	36077121	36077483	LLNLR-275H8.1	Model 3	Trans-Flank		0.0216517	0.0176364	4.49876e-11	0.000399967	0.000150356	1.40801e-05	0.000117823	99	116	8	22941867	22974950	TNFRSF10C	CVD3_134_TNFRSF10C	Yes	rs4760 chr:pos=19:44153100 maf=0.139 p=6.49E-90		0.020331	0.0092453	0.00682522	0.0293007	0.00797527	0.00035155	0.0164047
33	19	39798232	39799222	LRFN1	Model 2	Trans-CDS		2.92551e-08	4.17845e-10	3.27382e-07	4.00073e-08	6.97064e-10	1.23163e-08	7.03144e-07	1	2	8	22941867	22974950	TNFRSF10C	CVD3_134_TNFRSF10C	Yes	rs4760 chr:pos=19:44153100 maf=0.139 p=6.49E-90		0.147064	0.145484	0.0989715	0.126076	0.118628	0.338194	0.863429
33	19	39847493	39847769	SAMD4B	Model 4	Trans-Flank		0.00020602	0.000577346	8.69587e-07	4.53735e-10	2.68455e-07	4.27062e-06	0.0407262	184	143	8	22941867	22974950	TNFRSF10C	CVD3_134_TNFRSF10C	Yes	rs4760 chr:pos=19:44153100 maf=0.139 p=6.49E-90		0.00177097	0.00240881	0.632059	0.0878471	0.00761766	0.045627	0.606423
33	19	39876514	39876899	PAF1	Model 4	Trans-Flank		0.00024678	0.000621589	7.44236e-07	4.55891e-10	2.79699e-07	3.3713e-06	0.0263674	173	140	8	22941867	22974950	TNFRSF10C	CVD3_134_TNFRSF10C	Yes	rs4760 chr:pos=19:44153100 maf=0.139 p=6.49E-90		0.00160379	0.00228064	0.595358	0.0780851	0.00523079	0.0349949	0.51035
33	19	39904686	39904875	PLEKHG2	Model 4	Trans-Flank		0.000356024	0.000690293	4.27102e-07	4.07667e-10	6.79444e-07	3.6634e-06	0.0104255	170	157	8	22941867	22974950	TNFRSF10C	CVD3_134_TNFRSF10C	Yes	rs4760 chr:pos=19:44153100 maf=0.139 p=6.49E-90		0.00154354	0.00191227	0.574193	0.0573837	0.00378764	0.0219746	0.417303
33	19	41949034	41949288	ERICH4	Model 3	Trans-Flank		0.014367	0.0300319	2.15242e-10	0.000431328	0.000477854	3.46413e-06	9.12334e-08	105	108	8	22941867	22974950	TNFRSF10C	CVD3_134_TNFRSF10C	Yes	rs4760 chr:pos=19:44153100 maf=0.139 p=6.49E-90		0.190604	0.252517	0.262647	0.336427	0.118716	0.121514	0.152945
33	19	42502982	42503491	GRIK5	Model 3	Trans-Flank		0.000188816	0.000279632	1.10827e-12	1.56333e-05	4.08248e-07	4.49089e-08	1.43159e-06	211	115	8	22941867	22974950	TNFRSF10C	CVD3_134_TNFRSF10C	Yes	rs4760 chr:pos=19:44153100 maf=0.139 p=6.49E-90		0.660767	0.729769	0.577653	0.506068	0.427199	0.140252	0.186589
33	19	42775895	42776408	CIC	Model 7	Trans-Flank		0.000989683	0.00398565	3.36209e-06	0.00179874	0.000135213	6.28211e-09	1.17323e-15	185	92	8	22941867	22974950	TNFRSF10C	CVD3_134_TNFRSF10C	Yes	rs4760 chr:pos=19:44153100 maf=0.139 p=6.49E-90		0.468084	0.399848	0.262696	0.490184	0.242499	0.184948	0.0866075
33	19	42801189	42801557	PAFAH1B3	Model 7	Trans-Flank		0.00344037	0.00763533	3.50604e-06	0.00549956	0.000311041	6.66407e-08	1.00053e-14	178	92	8	22941867	22974950	TNFRSF10C	CVD3_134_TNFRSF10C	Yes	rs4760 chr:pos=19:44153100 maf=0.139 p=6.49E-90		0.416998	0.363041	0.35421	0.448362	0.268595	0.309483	0.229646
33	19	42813696	42814377	PRR19	Model 7	Trans-Flank		0.0267096	0.043344	2.55188e-06	0.0273659	0.000958145	1.67347e-07	9.98818e-17	172	84	8	22941867	22974950	TNFRSF10C	CVD3_134_TNFRSF10C	Yes	rs4760 chr:pos=19:44153100 maf=0.139 p=6.49E-90		0.451546	0.418562	0.402668	0.435261	0.353216	0.291694	0.217041
33	19	42817488	42817688	TMEM145	Model 7	Trans-Flank		0.0261898	0.0422267	1.82991e-06	0.0263095	0.000677931	1.94339e-07	1.69276e-16	188	87	8	22941867	22974950	TNFRSF10C	CVD3_134_TNFRSF10C	Yes	rs4760 chr:pos=19:44153100 maf=0.139 p=6.49E-90		0.443867	0.40953	0.370874	0.42499	0.310562	0.275587	0.215976
33	19	42830355	42830622	MEGF8	Model 7	Trans-Flank		0.0250373	0.0417034	4.4004e-06	0.0263982	0.000966083	2.533e-07	1.04032e-15	195	93	8	22941867	22974950	TNFRSF10C	CVD3_134_TNFRSF10C	Yes	rs4760 chr:pos=19:44153100 maf=0.139 p=6.49E-90		0.449891	0.398275	0.361229	0.419819	0.296756	0.247181	0.225744
33	19	42891264	42891434	CNFN	Model 7	Trans-Flank		0.0337891	0.0200925	4.97098e-07	0.032975	0.000802015	1.27319e-06	1.42278e-13	129	64	8	22941867	22974950	TNFRSF10C	CVD3_134_TNFRSF10C	Yes	rs4760 chr:pos=19:44153100 maf=0.139 p=6.49E-90		0.412882	0.327318	0.211946	0.361828	0.186428	0.146769	0.115597
33	19	42905923	42906267	LIPE	Model 7	Trans-Flank		0.0267035	0.01291	3.24214e-08	0.0234795	0.000349245	1.38146e-06	1.04652e-12	116	63	8	22941867	22974950	TNFRSF10C	CVD3_134_TNFRSF10C	Yes	rs4760 chr:pos=19:44153100 maf=0.139 p=6.49E-90		0.397646	0.312306	0.270571	0.379753	0.168108	0.168258	0.184556
33	19	42932995	42933173	CXCL17	Model 7	Trans-Flank		0.0351227	0.0234853	1.64211e-07	0.0329616	0.000578354	5.49826e-06	5.4022e-12	107	59	8	22941867	22974950	TNFRSF10C	CVD3_134_TNFRSF10C	Yes	rs4760 chr:pos=19:44153100 maf=0.139 p=6.49E-90		0.430523	0.381467	0.249847	0.411202	0.206611	0.09722	0.0822657
33	19	43406523	43406638	PSG6	Model 3	Trans-Flank		0.000247049	0.000242564	2.43002e-10	0.00086782	3.01108e-05	4.59527e-08	4.59368e-05	30	44	8	22941867	22974950	TNFRSF10C	CVD3_134_TNFRSF10C	Yes	rs4760 chr:pos=19:44153100 maf=0.139 p=6.49E-90		0.203056	0.185356	0.685323	0.482021	0.296775	0.583758	0.441211
33	19	43428919	43429016	PSG7	Model 3	Trans-Flank		0.000255883	0.000264673	1.01208e-10	0.000764225	2.82806e-05	3.48572e-08	8.87336e-07	37	45	8	22941867	22974950	TNFRSF10C	CVD3_134_TNFRSF10C	Yes	rs4760 chr:pos=19:44153100 maf=0.139 p=6.49E-90		0.221005	0.203158	0.653719	0.492532	0.339542	0.543885	0.398367
33	19	43910616	43910711	TEX101	Model 3	Trans-Flank		9.66966e-10	4.43618e-10	4.05254e-18	1.6654e-06	3.23705e-11	2.22565e-16	2.00922e-08	67	86	8	22941867	22974950	TNFRSF10C	CVD3_134_TNFRSF10C	Yes	rs4760 chr:pos=19:44153100 maf=0.139 p=6.49E-90		0.597508	0.524274	0.0237846	0.506339	0.248401	0.0262718	0.0505285
33	19	43965462	43966039	LYPD3	Model 6	Trans-Flank		4.89958e-09	1.1336e-07	3.27081e-12	1.38937e-08	7.02681e-12	8.26339e-19	8.99272e-14	86	108	8	22941867	22974950	TNFRSF10C	CVD3_134_TNFRSF10C	Yes	rs4760 chr:pos=19:44153100 maf=0.139 p=6.49E-90		0.571773	0.480081	0.0278983	0.440541	0.157539	0.00861268	0.016381
33	19	43979521	43979736	PHLDB3	Model 6	Trans-Flank		2.7579e-10	2.75838e-10	2.72318e-15	7.44733e-12	3.33676e-14	1.76483e-18	4.67825e-08	104	125	8	22941867	22974950	TNFRSF10C	CVD3_134_TNFRSF10C	Yes	rs4760 chr:pos=19:44153100 maf=0.139 p=6.49E-90		0.410254	0.406281	0.0202697	0.254738	0.0618671	0.00628725	0.0213143
33	19	44010961	44011094	ETHE1	Model 6	Trans-Flank		4.12378e-11	4.16549e-11	3.74349e-16	2.77257e-12	2.76127e-15	8.40047e-18	5.61864e-06	121	133	8	22941867	22974950	TNFRSF10C	CVD3_134_TNFRSF10C	Yes	rs4760 chr:pos=19:44153100 maf=0.139 p=6.49E-90		0.395254	0.414694	0.0210223	0.252707	0.0580754	0.0140422	0.0438165
33	19	44030603	44030818	ZNF575	Model 6	Trans-Flank		1.57689e-11	1.38331e-11	7.85343e-17	2.32969e-13	8.39132e-16	2.88066e-18	1.49973e-05	120	127	8	22941867	22974950	TNFRSF10C	CVD3_134_TNFRSF10C	Yes	rs4760 chr:pos=19:44153100 maf=0.139 p=6.49E-90		0.33704	0.365355	0.0257893	0.217912	0.0560996	0.0189822	0.0895922
33	19	44047503	44047697	XRCC1	Model 6	Trans-Flank		1.99941e-13	1.47404e-14	3.75371e-15	4.0827e-20	2.82145e-19	8.90882e-23	3.194e-06	143	139	8	22941867	22974950	TNFRSF10C	CVD3_134_TNFRSF10C	Yes	rs4760 chr:pos=19:44153100 maf=0.139 p=6.49E-90		0.30587	0.32864	0.0511567	0.187106	0.0591099	0.0281085	0.172779
33	19	44058803	44058996	L34079.2	Model 6	Trans-Flank		2.19959e-13	1.584e-14	3.75754e-15	4.18202e-20	3.54278e-19	2.91912e-22	1.69818e-05	147	138	8	22941867	22974950	TNFRSF10C	CVD3_134_TNFRSF10C	Yes	rs4760 chr:pos=19:44153100 maf=0.139 p=6.49E-90		0.294603	0.316436	0.0513901	0.159883	0.0686621	0.026922	0.193792
33	19	44081231	44081453	PINLYP	Model 6	Trans-Flank		3.59144e-14	2.99562e-15	8.60659e-15	7.53166e-22	1.94336e-20	2.0809e-23	1.53791e-05	134	115	8	22941867	22974950	TNFRSF10C	CVD3_134_TNFRSF10C	Yes	rs4760 chr:pos=19:44153100 maf=0.139 p=6.49E-90		0.265976	0.303704	0.0814504	0.148694	0.051817	0.0332529	0.190403
33	19	44096137	44097559	IRGQ	Model 6	Trans-Flank		3.58274e-14	3.26048e-15	4.27145e-15	1.26397e-22	1.45049e-20	1.49789e-23	1.34565e-05	136	118	8	22941867	22974950	TNFRSF10C	CVD3_134_TNFRSF10C	Yes	rs4760 chr:pos=19:44153100 maf=0.139 p=6.49E-90		0.267947	0.298025	0.0670334	0.127238	0.0611882	0.0241391	0.171102
33	19	44101220	44101385	ZNF576	Model 6	Trans-Flank		3.33643e-14	3.17658e-15	1.3737e-16	5.32519e-23	6.37188e-21	2.83533e-25	7.61523e-08	137	119	8	22941867	22974950	TNFRSF10C	CVD3_134_TNFRSF10C	Yes	rs4760 chr:pos=19:44153100 maf=0.139 p=6.49E-90		0.267809	0.29784	0.0693532	0.12825	0.057296	0.0256168	0.185694
33	19	44111728	44112299	ZNF428	Model 6	Trans-Flank		4.55338e-16	9.97614e-18	2.86341e-15	1.93162e-25	2.29124e-25	6.67824e-29	8.39423e-09	136	111	8	22941867	22974950	TNFRSF10C	CVD3_134_TNFRSF10C	Yes	rs4760 chr:pos=19:44153100 maf=0.139 p=6.49E-90		0.265391	0.294265	0.0721288	0.0844227	0.0391769	0.0103918	0.144133
33	19	44116233	44118461	SRRM5	Model 6	Trans-Flank		4.54715e-16	9.97158e-18	3.02561e-15	1.93587e-25	2.20443e-25	7.47807e-29	1.46322e-08	135	111	8	22941867	22974950	TNFRSF10C	CVD3_134_TNFRSF10C	Yes	rs4760 chr:pos=19:44153100 maf=0.139 p=6.49E-90		0.264986	0.294109	0.0683865	0.0833324	0.0381521	0.0106711	0.148512
33	19	44116233	44118461	SRRM5	Model 5	Trans-CDS		2.57484e-15	5.17822e-15	0.0236494	1.29882e-07	2.02928e-15	3.90428e-13	0.357435	4	6	8	22941867	22974950	TNFRSF10C	CVD3_134_TNFRSF10C	Yes	rs4760 chr:pos=19:44153100 maf=0.139 p=6.49E-90		0.285171	0.361582	0.451684	0.522106	0.0228716	0.663519	0.354717
33	19	44127441	44127631	CADM4	Model 6	Trans-Flank		8.21524e-16	1.3298e-17	2.02529e-15	7.1725e-24	2.9897e-25	3.45266e-28	8.98241e-08	145	120	8	22941867	22974950	TNFRSF10C	CVD3_134_TNFRSF10C	Yes	rs4760 chr:pos=19:44153100 maf=0.139 p=6.49E-90		0.258491	0.293417	0.0734359	0.0998738	0.040668	0.0119767	0.20685
33	19	44150568	44150740	PLAUR	Model 1	Trans-CDS	Yes	1.63716e-78	9.75785e-76	0.00696959	5.27826e-73	9.42807e-61	8.11423e-55	0.0416421	5	4	8	22941867	22974950	TNFRSF10C	CVD3_134_TNFRSF10C	Yes	rs4760 chr:pos=19:44153100 maf=0.139 p=6.49E-90		0.105526	0.0737445	0.183231	0.12707	0.22471	0.322634	0.202947
33	19	44150568	44150740	PLAUR	Model 3	Trans-Flank		7.00214e-11	4.27608e-12	7.88868e-21	1.43131e-17	1.50254e-16	1.55839e-20	5.77539e-08	165	144	8	22941867	22974950	TNFRSF10C	CVD3_134_TNFRSF10C	Yes	rs4760 chr:pos=19:44153100 maf=0.139 p=6.49E-90		0.199319	0.197994	0.0362331	0.0758914	0.0570536	0.00519864	0.0611096
33	19	44222559	44223464	IRGC	Model 3	Trans-Flank		4.3618e-06	1.15288e-07	5.01767e-17	4.75144e-13	1.31604e-10	4.40764e-15	5.61193e-10	156	158	8	22941867	22974950	TNFRSF10C	CVD3_134_TNFRSF10C	Yes	rs4760 chr:pos=19:44153100 maf=0.139 p=6.49E-90		0.239846	0.18669	0.0400815	0.0962864	0.12973	0.00418337	0.0183799
33	19	44235707	44235866	SMG9	Model 3	Trans-Flank		0.000378841	1.18143e-05	2.83423e-14	1.97796e-11	1.05063e-06	4.10831e-12	7.07518e-08	154	186	8	22941867	22974950	TNFRSF10C	CVD3_134_TNFRSF10C	Yes	rs4760 chr:pos=19:44153100 maf=0.139 p=6.49E-90		0.23763	0.189628	0.0506042	0.110555	0.142902	0.00376433	0.0167148
33	19	44271654	44271899	KCNN4	Model 3	Trans-Flank		0.0499509	0.0335376	9.04213e-13	0.000118238	0.00105472	1.35906e-07	7.39829e-08	140	181	8	22941867	22974950	TNFRSF10C	CVD3_134_TNFRSF10C	Yes	rs4760 chr:pos=19:44153100 maf=0.139 p=6.49E-90		0.239684	0.186932	0.0659033	0.12108	0.162219	0.00231258	0.0073872
33	19	44301702	44302021	LYPD5	Model 3	Trans-Flank		0.051452	0.0343147	1.19414e-10	0.000173661	0.00189861	2.48645e-06	6.87383e-07	123	174	8	22941867	22974950	TNFRSF10C	CVD3_134_TNFRSF10C	Yes	rs4760 chr:pos=19:44153100 maf=0.139 p=6.49E-90		0.224157	0.183638	0.0441962	0.11107	0.130795	0.00233748	0.00493013
33	19	45116915	45117120	IGSF23	Model 3	Trans-Flank		0.00260638	0.00585421	2.19679e-10	6.06161e-06	8.36875e-07	3.32847e-08	1.59445e-06	148	121	8	22941867	22974950	TNFRSF10C	CVD3_134_TNFRSF10C	Yes	rs4760 chr:pos=19:44153100 maf=0.139 p=6.49E-90		0.107128	0.0794345	0.0131366	0.0618817	0.0115622	0.00627446	0.0440007
33	19	45147356	45147515	PVR	Model 3	Trans-Flank		0.00257925	0.00665791	1.1918e-11	2.67235e-06	1.63142e-07	2.09233e-08	1.00829e-06	193	143	8	22941867	22974950	TNFRSF10C	CVD3_134_TNFRSF10C	Yes	rs4760 chr:pos=19:44153100 maf=0.139 p=6.49E-90		0.161705	0.163247	0.036876	0.106154	0.0190284	0.00807325	0.0584027
33	19	45175163	45175298	CEACAM19	Model 3	Trans-Flank		0.00639142	0.0188353	4.29989e-11	4.46652e-06	9.33116e-08	3.05286e-08	5.88645e-07	197	136	8	22941867	22974950	TNFRSF10C	CVD3_134_TNFRSF10C	Yes	rs4760 chr:pos=19:44153100 maf=0.139 p=6.49E-90		0.207511	0.203324	0.0368669	0.126869	0.0194837	0.00405234	0.018416
33	19	45252007	45252343	BCL3	Model 2	Trans-CDS		1.49838e-05	7.48028e-14	5.51569e-10	5.55134e-06	3.26069e-06	4.35117e-07	0.0136288	9	3	8	22941867	22974950	TNFRSF10C	CVD3_134_TNFRSF10C	Yes	rs4760 chr:pos=19:44153100 maf=0.139 p=6.49E-90		0.76084	0.784024	0.619054	0.742299	0.85506	0.335912	0.231125
33	19	45754806	45754937	MARK4	Model 2	Trans-CDS		0.0759529	2.54514e-14	3.16698e-13	2.85941e-14	4.83481e-08	3.98723e-08	0.000431557	6	3	8	22941867	22974950	TNFRSF10C	CVD3_134_TNFRSF10C	Yes	rs4760 chr:pos=19:44153100 maf=0.139 p=6.49E-90		0.538791	0.291009	0.0578236	0.102685	0.00450853	0.127662	0.179251
33	19	47177739	47178032	PRKD2	Model 4	Trans-Flank		1.6841e-06	1.99324e-06	0.00104299	4.55599e-10	8.46571e-10	4.31062e-07	0.0723518	204	178	8	22941867	22974950	TNFRSF10C	CVD3_134_TNFRSF10C	Yes	rs4760 chr:pos=19:44153100 maf=0.139 p=6.49E-90		0.0278925	0.0239116	0.341715	0.0279643	0.0237866	0.0213837	0.318637
33	19	47223818	47224068	STRN4	Model 4	Trans-Flank		7.41139e-07	1.46116e-06	0.00108949	1.17801e-10	9.23856e-10	2.53311e-07	0.0926503	189	154	8	22941867	22974950	TNFRSF10C	CVD3_134_TNFRSF10C	Yes	rs4760 chr:pos=19:44153100 maf=0.139 p=6.49E-90		0.0246277	0.0211577	0.299985	0.024672	0.0205258	0.0243511	0.298875
33	19	47258667	47258760	FKRP	Model 4	Trans-Flank		6.06906e-07	1.55782e-06	0.00268509	1.77117e-10	1.32353e-09	2.47978e-07	0.117758	169	131	8	22941867	22974950	TNFRSF10C	CVD3_134_TNFRSF10C	Yes	rs4760 chr:pos=19:44153100 maf=0.139 p=6.49E-90		0.0198421	0.0199259	0.330039	0.0191689	0.0157938	0.0268754	0.316867
33	19	47278726	47279044	SLC1A5	Model 4	Trans-Flank		4.89641e-07	9.84323e-07	0.00272618	2.28357e-10	1.20435e-09	2.57753e-07	0.124446	186	139	8	22941867	22974950	TNFRSF10C	CVD3_134_TNFRSF10C	Yes	rs4760 chr:pos=19:44153100 maf=0.139 p=6.49E-90		0.0212558	0.0192056	0.339913	0.0214348	0.0180523	0.0316644	0.318552
34	3	52811591	52811788	ITIH1	Model 3	Trans-CDS		0.121846	0.0654966	4.01149e-11	0.00316615	0.00101197	5.02846e-06	1.27517e-09	9	11	7	49813256	49961546	VWC2	NEU_108_VWC2	Yes - Rare	rs139719930 chr:pos=3:52859916 maf=0.019 p=3.01E-24
34	3	52847396	52847546	ITIH4	Model 7	Trans-CDS	Yes	0.128164	0.0225924	8.63255e-27	3.96569e-05	8.21634e-05	4.97348e-23	2.80025e-27	8	13	7	49813256	49961546	VWC2	NEU_108_VWC2	Yes - Rare	rs139719930 chr:pos=3:52859916 maf=0.019 p=3.01E-24
