# Supplementary material for: Contribution of rare whole-genome sequencing variants to plasma protein levels and the missing heritability
Source: Nat Commun. 2022 May 9;13:2532. doi: 10.1038/s41467-022-30208-8 (PMC9085767; doi:10.1038/s41467-022-30208-8)
Supplement: Supplementary file 8 — Supplementary Data 6 [file 41467_2022_30208_MOESM8_ESM.xlsx]

## Sheet: Sheet1
Supplementary Data 6. SKAT results for biomarkers in UK Biobank
					P-value - Model 1	P-value - Model 2	P-value - Model 3	P-value - Model 4	P-value - Model 5	P-value - Model 7
Biomarker	Gene	Chr	Start	End	Unweighted	CADD-weighted	MAF weight - β(1,25)	MAF weight - β(1,5)	MAF weight - β(0,5,0,5)	Rare only	Most significative model
Alanine aminotransferase	SPATA21	1	16398642	16437424	1.75572e-15	3.45706e-11	0.0669293	2.18642e-07	5.92591e-09	0.891206	Unweighted
Alanine aminotransferase	FBXO42	1	16250063	16352453	3.08624e-12	9.60347e-10	0.677371	0.0291793	9.68237e-05	0.572662	Unweighted
Alanine aminotransferase	ARHGEF19	1	16198103	16212609	5.27225e-13	5.92273e-13	0.0449508	2.31008e-13	6.72098e-14	0.648788	MAF weight - β(0.5,0.5)
Alanine aminotransferase	ANXA9	1	150982022	150995638	3.77255e-07	2.15186e-10	0.0205957	8.8596e-11	1.6632e-06	0.0532115	MAF weight - β(1,5)
Alanine aminotransferase	MCL1	1	150574550	150579738	2.10349e-10	2.16781e-10	3.00771e-10	2.08859e-10	2.28525e-05	0.765295	MAF weight - β(1,5)
Alanine aminotransferase	EPHA2	1	16124336	16156087	1.33832e-12	1.52863e-12	0.422145	1.78436e-11	3.22321e-11	0.17414	Unweighted
Alanine aminotransferase	ECM1	1	150508010	150513789	3.88542e-10	5.80257e-10	0.291243	0.000744208	9.80723e-09	0.524072	Unweighted
Alanine aminotransferase	DLG5	10	77790790	77926590	1.03888e-08	1.81425e-09	0.4102	0.00327749	0.0145679	0.3323	CADD-weighted
Alanine aminotransferase	CWF19L1	10	100232297	100267680	2.15457e-10	2.15398e-10	8.07076e-09	2.15647e-10	2.65346e-10	0.368872	CADD-weighted
Alanine aminotransferase	CHUK	10	100188366	100229587	1.51631e-12	1.55505e-12	6.28928e-10	1.21223e-12	1.36909e-06	0.201533	MAF weight - β(1,5)
Alanine aminotransferase	ABCC2	10	99782597	99852192	1.82523e-25	1.45826e-26	7.83508e-31	1.10349e-21	8.93817e-36	0.00163374	MAF weight - β(0.5,0.5)
Alanine aminotransferase	TRIM5	11	5663194	5685109	5.76988e-06	0.00128508	3.25844e-05	6.79451e-10	2.81421e-06	0.245651	MAF weight - β(1,5)
Alanine aminotransferase	SLCO1B3	12	20810703	20916909	8.2045e-12	1.38313e-11	0.0635159	7.95088e-12	0.00216899	0.157665	MAF weight - β(1,5)
Alanine aminotransferase	MLXIP	12	122078727	122147347	4.0762e-09	2.3099e-09	0.00796067	1.05001e-06	5.84782e-07	0.57653	CADD-weighted
Alanine aminotransferase	L2HGDH	14	50242433	50312229	1.8035e-05	9.96274e-10	4.02069e-09	4.87063e-06	4.71817e-06	0.692104	CADD-weighted
Alanine aminotransferase	SERPINA1	14	94376746	94390692	0.000487509	0.00493895	8.94835e-21	4.38624e-11	5.98351e-10	0.243322	MAF weight - β(1,25)
Alanine aminotransferase	SOS2	14	50117127	50231381	2.14917e-05	2.70326e-10	1.1396e-11	6.52349e-10	5.52928e-05	0.72204	MAF weight - β(1,25)
Alanine aminotransferase	SRP14	15	40035689	40039188	1.33808e-08	6.77962e-09	0.376963	2.86863e-08	5.16858e-06	0.502031	CADD-weighted
Alanine aminotransferase	ACTG1	17	81509970	81512866	1.69376e-09	1.70559e-09	0.0396822	0.0090014	0.00341255	0.297928	Unweighted
Alanine aminotransferase	ATP8B1	18	57646425	57803095	2.22156e-11	9.12995e-11	0.00204622	1.16202e-11	0.0114792	0.0088087	MAF weight - β(1,5)
Alanine aminotransferase	TM6SF2	19	19264364	19273265	3.5542e-37	9.89073e-39	3.43929e-27	4.34176e-42	3.92662e-45	0.362072	MAF weight - β(0.5,0.5)
Alanine aminotransferase	TOMM40	19	44891219	44903689	6.48564e-11	9.09314e-11	0.000246283	2.49672e-13	2.19066e-12	0.21646	MAF weight - β(1,5)
Alanine aminotransferase	NCAN	19	19211972	19252252	7.55511e-31	1	2.5591e-07	5.50302e-30	2.98281e-10	0.668979	Unweighted
Alanine aminotransferase	APOE	19	44905781	44909393	1.20718e-19	0.0138412	0.0054762	4.19744e-17	2.87935e-12	0.0351011	Unweighted
Alanine aminotransferase	COBLL1	2	164680184	164842168	9.5982e-08	3.33438e-11	0.804866	6.99226e-10	0.0385904	0.892117	CADD-weighted
Alanine aminotransferase	ABCG8	2	43838963	43878466	2.70336e-07	0.00285149	1.07424e-09	2.40637e-07	1.07602e-05	1	MAF weight - β(1,25)
Alanine aminotransferase	NECAB3	20	33657086	33674458	1.34302e-08	1.34824e-08	0.615783	4.11652e-07	0.00882013	1	Unweighted
Alanine aminotransferase	APOL3	22	36140322	36166177	1.12211e-08	0.00190954	0.306688	0.0491558	0.0199351	0.486148	Unweighted
Alanine aminotransferase	SAMM50	22	43955380	43996532	8.24491e-48	3.58368e-40	0.0151595	6.75838e-78	4.96666e-82	0.12691	MAF weight - β(0.5,0.5)
Alanine aminotransferase	PARVB	22	43999210	44169232	2.06224e-47	2.09854e-07	0.49303	1.81872e-13	9.06091e-30	0.202721	Unweighted
Alanine aminotransferase	PNPLA3	22	43923738	43947568	9.46905e-136	1.18104e-132	0.0277606	7.2601e-118	1.66217e-194	0.283761	MAF weight - β(0.5,0.5)
Alanine aminotransferase	SLC35G2	3	136819018	136855892	9.56113e-10	1.35269e-08	0.00252393	6.78879e-08	0.000117349	0.424793	Unweighted
Alanine aminotransferase	PPARG	3	12287849	12434356	1.3871e-07	6.58138e-09	0.00603828	6.41213e-08	3.22512e-07	0.0403568	CADD-weighted
Alanine aminotransferase	STAG1	3	136337156	136752403	2.15314e-10	2.15266e-10	0.606103	2.26188e-07	0.000144516	0.606103	CADD-weighted
Alanine aminotransferase	ABCB4	7	87402044	87475703	5.85173e-11	1.28514e-10	0.00084128	7.79824e-12	9.886e-09	0.000233263	MAF weight - β(1,5)
Alanine aminotransferase	ZNF251	8	144720908	144755585	3.25831e-09	0.16298	1.0851e-07	5.64321e-09	1.66714e-14	0.262074	MAF weight - β(0.5,0.5)
Alanine aminotransferase	RPL8	8	144789768	144792420	2.17792e-10	2.8085e-10	9.70611e-09	2.18264e-10	0.000837845	1	Unweighted
Alanine aminotransferase	RECQL4	8	144511283	144517826	1.42032e-07	1.33175e-07	8.14082e-14	1.4267e-10	1.86481e-17	5.26999e-13	MAF weight - β(0.5,0.5)
Alanine aminotransferase	LRRC24	8	144522376	144527032	0.000484496	0.0022633	2.4634e-09	1.25076e-09	0.00504071	2.4634e-09	MAF weight - β(1,5)
Alanine aminotransferase	GPT	8	144504081	144507172	7.1945e-96	3.41324e-28	3.73917e-290	1.29044e-254	0	0	Rare only
Alanine aminotransferase	C8orf82	8	144526218	144529074	6.20966e-08	1.32253e-13	1.66411e-10	9.60721e-13	2.53299e-12	1.66413e-10	CADD-weighted
Alanine aminotransferase	ZNF16	8	144930357	144950888	2.15312e-10	2.1518e-10	0.424108	2.1561e-10	5.8374e-13	0.181695	MAF weight - β(0.5,0.5)
Alanine aminotransferase	ARHGAP39	8	144529178	144613503	2.76918e-05	9.66076e-06	9.95855e-12	3.5709e-06	7.52713e-16	2.90203e-10	MAF weight - β(0.5,0.5)
Alanine aminotransferase	KIFC2	8	144466354	144474116	2.18584e-24	4.04432e-54	2.06641e-40	3.54394e-29	6.20882e-27	0.712145	CADD-weighted
Alanine aminotransferase	MFSD3	8	144509168	144511206	0.000137039	2.10317e-10	2.18055e-05	0.000104253	0.000627159	2.18055e-05	CADD-weighted
Alanine aminotransferase	SHARPIN	8	144098632	144104237	0.141459	0.262306	0.308416	0.156403	3.45609e-09	0.244663	MAF weight - β(0.5,0.5)
Alanine aminotransferase	COMMD5	8	144850165	144853578	1.35763e-08	1.40104e-08	0.385653	3.54194e-07	2.5188e-06	0.385655	Unweighted
Alanine aminotransferase	WHRN	9	114402080	114505473	9.47097e-31	2.84406e-29	0.000139257	1.60889e-23	6.35852e-37	0.8913	MAF weight - β(0.5,0.5)
Alanine aminotransferase	AKNA	9	114334153	114394405	1.04054e-05	2.11743e-06	3.15332e-09	1.01565e-10	0.000743536	0.104172	MAF weight - β(1,5)
Albumin	DCST1	1	155033805	155050930	6.50288e-09	6.51232e-09	0.23103	6.38791e-08	0.00017325	0.418849	Unweighted
Albumin	OMA1	1	58480718	58546774	1.96598e-25	3.3076e-24	1.24813e-20	3.11572e-24	6.39571e-30	1.81892e-11	MAF weight - β(0.5,0.5)
Albumin	ADAM15	1	155051271	155062776	1.32633e-20	4.33114e-08	0.173993	8.02369e-22	2.34955e-12	0.0984374	MAF weight - β(1,5)
Albumin	JMJD1C	10	63167220	63466001	3.82404e-10	2.1796e-10	0.0321685	0.0206965	0.00388519	0.197924	CADD-weighted
Albumin	SFMBT2	10	7158623	7411486	7.11175e-30	1.24496e-30	0.17843	9.75235e-05	2.17931e-23	1	CADD-weighted
Albumin	MTCH2	11	47617305	47642654	6.203e-08	3.22873e-09	0.262703	6.24631e-08	0.000477585	0.263385	CADD-weighted
Albumin	HYOU1	11	119044184	119057246	2.16632e-10	2.1521e-10	0.327926	0.143806	0.000246682	0.26059	CADD-weighted
Albumin	INHBC	12	57434684	57452062	1.79405e-12	1.95623e-12	0.173602	1.64412e-12	4.86276e-08	0.174725	MAF weight - β(1,5)
Albumin	GLS2	12	56470943	56488414	2.82894e-10	3.83447e-10	0.518051	2.22596e-10	2.12891e-05	0.489914	MAF weight - β(1,5)
Albumin	SERPINA1	14	94376746	94390692	1.43069e-30	1.23498e-31	1.77083e-119	2.7566e-75	7.54143e-116	1.84435e-12	MAF weight - β(1,25)
Albumin	SERPINA5	14	94581368	94593120	7.22228e-11	6.65299e-11	4.03511e-09	7.27721e-11	3.36262e-12	0.735649	MAF weight - β(0.5,0.5)
Albumin	RIN3	14	92513780	92688989	3.49566e-07	1.81922e-09	0.803521	8.91986e-07	0.000778269	0.555123	CADD-weighted
Albumin	SERPINA10	14	94283312	94293271	6.03649e-05	0.000852283	8.43091e-25	4.62871e-12	3.71435e-13	0.813061	MAF weight - β(1,25)
Albumin	CRIP1	14	105486919	105488787	2.3306e-13	2.61143e-13	0.729987	5.60081e-14	7.59645e-09	0.552202	MAF weight - β(1,5)
Albumin	MAP4K5	14	50418492	50532658	5.03773e-10	1.71654e-07	0.00369093	2.23776e-07	0.0204189	0.111274	Unweighted
Albumin	STRC	15	43599562	43618800	2.22956e-10	2.33175e-10	0.00220967	2.15368e-10	4.48143e-11	0.145787	MAF weight - β(0.5,0.5)
Albumin	MAP1A	15	43517607	43531620	8.46276e-06	1.68898e-05	2.23296e-28	2.47911e-11	6.86547e-12	0.441732	MAF weight - β(1,25)
Albumin	CASC4	15	44288710	44415761	1.22243e-19	1.9156e-20	6.03406e-21	8.72897e-20	5.74976e-12	0.404771	MAF weight - β(1,25)
Albumin	SH2D7	15	78092584	78104051	2.22153e-10	3.30767e-09	0.419872	1.36063e-07	5.2458e-06	0.37547	Unweighted
Albumin	HYPK	15	43800420	43802571	3.21158e-09	6.19893e-08	1.35503e-06	6.20621e-08	8.01298e-05	0.292947	Unweighted
Albumin	TBC1D2B	15	77994984	78077652	1.10529e-11	5.40121e-11	0.270098	5.73399e-12	9.59642e-14	0.263942	MAF weight - β(0.5,0.5)
Albumin	TP53BP1	15	43407213	43510509	1.1353e-06	1.14937e-06	0.611801	8.10682e-09	6.29488e-06	0.787228	MAF weight - β(1,5)
Albumin	ELL3	15	43772599	43777304	6.30571e-08	1.74661e-09	0.0981176	3.47301e-09	0.00987724	0.762387	CADD-weighted
Albumin	NT5C3B	17	41825081	41836271	2.53743e-55	2.32119e-55	0.00770055	2.50938e-55	3.11015e-72	0.258595	MAF weight - β(0.5,0.5)
Albumin	ABCA6	17	69078705	69141874	7.48129e-14	0.497107	2.55618e-61	1.27648e-17	1.46432e-37	0.100806	MAF weight - β(1,25)
Albumin	TNFRSF13B	17	16939083	16972088	4.01389e-05	0.303764	3.38437e-05	5.30788e-10	1.41993e-06	1.11561e-07	MAF weight - β(1,5)
Albumin	DHX58	17	42101405	42112733	9.30358e-11	2.35644e-10	2.90191e-08	5.90868e-11	1.09576e-06	0.0944709	MAF weight - β(1,5)
Albumin	WDR81	17	1716522	1738599	4.71848e-35	2.95359e-28	1.01213e-12	1.28819e-46	7.78745e-51	0.436336	MAF weight - β(0.5,0.5)
Albumin	SERPINF2	17	1742835	1755265	1.64255e-34	1.56927e-37	0.000249737	9.03362e-36	4.0072e-43	0.00441143	MAF weight - β(0.5,0.5)
Albumin	HSPB9	17	42122737	42123353	1.542e-16	1.64802e-16	0.472401	1.47166e-16	4.34278e-12	0.485175	MAF weight - β(1,5)
Albumin	RAB5C	17	42124975	42155044	2.12241e-15	2.12171e-15	0.316331	2.07812e-15	7.30917e-13	0.611707	MAF weight - β(1,5)
Albumin	HIGD1B	17	44846352	44850480	5.0438e-48	5.93449e-59	0.113834	3.66273e-58	1.69796e-53	0.0423395	CADD-weighted
Albumin	RCN3	19	49527617	49543633	1.78756e-21	1.2577e-21	4.39601e-22	1.42788e-21	1.49246e-29	0.488451	MAF weight - β(0.5,0.5)
Albumin	FLT3LG	19	49474208	49486231	4.29751e-21	1.31528e-21	6.03074e-07	3.16404e-21	5.76404e-15	0.168472	CADD-weighted
Albumin	TM6SF2	19	19264364	19273265	1.41073e-08	3.22878e-09	0.000355903	1.83774e-09	0.00022693	0.556354	MAF weight - β(1,5)
Albumin	PRR12	19	49591654	49626439	1.01646e-45	3.6644e-45	8.32255e-27	7.34534e-50	9.51088e-59	6.10617e-05	MAF weight - β(0.5,0.5)
Albumin	SCAF1	19	49642124	49658649	1.09407e-17	1.63005e-16	2.83681e-08	1.3216e-18	5.14396e-10	0.00121011	MAF weight - β(1,5)
Albumin	NOSIP	19	49555467	49580572	1.33658e-14	0.0369674	2.41225e-06	1.28132e-14	2.0344e-10	0.277783	MAF weight - β(1,5)
Albumin	IRF3	19	49659568	49665875	2.87603e-08	5.82684e-05	2.5066e-05	2.59264e-10	9.67949e-06	2.50939e-05	MAF weight - β(1,5)
Albumin	PRRG2	19	49581329	49591008	6.24439e-38	8.32595e-39	0.203027	1.58369e-38	7.54856e-47	0.441082	MAF weight - β(0.5,0.5)
Albumin	HPN	19	35040505	35066573	3.01518e-59	3.15196e-59	0.000196961	6.08847e-60	2.87047e-51	9.6663e-05	MAF weight - β(1,5)
Albumin	FCGRT	19	49512278	49526428	1.93834e-48	1.16969e-28	1.34323e-80	3.3638e-57	6.36338e-80	1.54989e-65	MAF weight - β(1,25)
Albumin	C2orf16	2	27576521	27582722	6.90819e-15	2.15278e-10	0.409493	3.67528e-25	7.08069e-22	0.283469	MAF weight - β(1,5)
Albumin	COBLL1	2	164680184	164842168	1.20138e-09	2.5346e-11	0.00122053	2.07858e-10	1.52479e-06	0.0177308	CADD-weighted
Albumin	IFT172	2	27444372	27489811	6.85397e-17	2.10956e-05	0.0576132	4.10315e-06	2.29463e-07	0.109516	Unweighted
Albumin	NOSTRIN	2	168786538	168865339	3.80532e-16	7.90205e-17	0.00257339	5.24046e-11	9.16355e-10	0.000802282	CADD-weighted
Albumin	GTF3C2	2	27325848	27357034	6.36434e-15	6.37136e-15	0.800207	1.12473e-15	4.44012e-07	0.800092	MAF weight - β(1,5)
Albumin	PRKRA	2	178431413	178451231	1.87436e-05	1.39853e-09	0.313662	7.08675e-07	5.12627e-05	1	CADD-weighted
Albumin	GPN1	2	27628647	27650846	1.52074e-20	5.94999e-21	0.721414	9.85204e-22	8.0946e-12	0.302165	MAF weight - β(1,5)
Albumin	TAF4	20	61974797	62065810	1.50754e-25	3.41078e-21	0.0712917	7.11948e-26	6.65384e-17	0.0291381	MAF weight - β(1,5)
Albumin	PPARG	3	12287849	12434356	8.0296e-12	1.50363e-13	1.20833e-05	3.22375e-12	1.45528e-12	0.0238279	CADD-weighted
Albumin	HGFAC	4	3441998	3449486	1.06301e-24	1.1341e-14	1.36721e-13	5.91849e-31	4.20918e-24	0.0739195	MAF weight - β(1,5)
Albumin	ALB	4	73404254	73421412	2.71624e-10	4.47876e-24	5.53448e-11	2.37184e-10	2.02568e-20	5.53448e-11	CADD-weighted
Albumin	TMEM171	5	73120560	73131817	6.66027e-10	2.86961e-07	0.0025994	9.47513e-08	5.07504e-07	0.00556769	Unweighted
Albumin	IQGAP2	5	76403254	76708132	0.000652301	2.75342e-05	7.2339e-16	6.44348e-15	2.14838e-11	0.00520754	MAF weight - β(1,25)
Albumin	FCHO2	5	72955980	73090522	1.37677e-26	2.29311e-27	0.16864	7.90619e-21	8.6601e-21	0.0610297	CADD-weighted
Albumin	HLA-DQA1	6	32637405	32643652	2.1047e-10	1.78269e-09	9.62835e-06	6.6945e-13	2.23057e-11	0.165646	MAF weight - β(1,5)
Albumin	SNX8	7	2251769	2314464	0.00763162	0.0128201	2.53644e-05	0.00417736	7.30779e-05	3.58637e-09	Rare only
Albumin	MUC3A	7	100949419	100968346	6.04e-10	2.30375e-17	0.00154824	3.44169e-12	5.35499e-07	0.028578	CADD-weighted
Albumin	PTPN3	9	109375693	109498313	1.37828e-08	0.000428479	8.28381e-05	5.63374e-05	9.14076e-06	0.184775	Unweighted
Alkaline phosphatase	WNT4	1	22117304	22143026	9.51483e-10	9.51776e-10	5.82743e-10	9.51433e-10	1.87233e-05	0.419571	MAF weight - β(1,25)
Alkaline phosphatase	NBPF3	1	21440089	21484900	5.41017e-211	1.05243e-202	3.7297e-75	4.93149e-116	1.32674e-148	1.17337e-18	Unweighted
Alkaline phosphatase	KIF17	1	20664013	20718017	4.83548e-10	7.19225e-08	5.72425e-06	1.12541e-10	6.14472e-12	0.000511256	MAF weight - β(0.5,0.5)
Alkaline phosphatase	IL6R	1	154405192	154469450	3.76741e-21	1.71701e-20	0.0564057	2.25994e-06	1.86533e-13	0.0832679	Unweighted
Alkaline phosphatase	DDOST	1	20651766	20661544	0.000124692	4.38231e-05	9.36245e-07	6.50706e-05	1.12541e-40	3.71315e-14	MAF weight - β(0.5,0.5)
Alkaline phosphatase	RAP1GAP	1	21596214	21669363	1.2535e-204	2.19184e-107	3.9062e-72	1.61463e-236	1.87709e-250	1.28333e-06	MAF weight - β(0.5,0.5)
Alkaline phosphatase	HSPG2	1	21822231	21937297	6.17504e-13	1.19196e-10	2.18555e-26	6.66033e-08	1.39188e-34	3.60718e-53	Rare only
Alkaline phosphatase	EIF4G3	1	20806291	21176888	1.27749e-08	0.0163057	3.86487e-20	2.16634e-10	1.22763e-13	6.7081e-21	Rare only
Alkaline phosphatase	ECE1	1	21217246	21345541	2.15973e-10	1.34895e-08	3.33697e-16	2.15356e-10	1.89422e-17	7.89976e-18	Rare only
Alkaline phosphatase	ALPL	1	21509364	21578412	2.59644e-222	6.59122e-193	0	1.55469e-292	0	0	Rare only
Alkaline phosphatase	LEPR	1	65420651	65637493	2.23649e-10	2.93076e-10	0.144242	1.37434e-07	5.32679e-06	0.146298	Unweighted
Alkaline phosphatase	TDRD10	1	154502218	154548147	4.29957e-09	3.33155e-09	0.773627	3.29277e-09	3.1492e-08	0.790165	MAF weight - β(1,5)
Alkaline phosphatase	AKR1C4	10	5196834	5218947	3.25921e-09	1.6875e-09	0.0180173	1.6979e-09	8.38781e-10	0.361009	MAF weight - β(0.5,0.5)
Alkaline phosphatase	JMJD1C	10	63167220	63466001	1.3837e-129	6.62436e-128	1.30631e-17	1.23906e-26	2.16865e-85	0.0801871	Unweighted
Alkaline phosphatase	ST3GAL4	11	126355644	126414641	1.47168e-47	2.27923e-44	2.26836e-46	5.85429e-63	1.27194e-87	0.101486	MAF weight - β(0.5,0.5)
Alkaline phosphatase	IFITM2	11	308106	309410	6.01473e-21	5.87867e-29	0.000122626	5.515e-11	3.47781e-26	0.76492	CADD-weighted
Alkaline phosphatase	C11orf16	11	8920075	8933006	6.36523e-08	1.47434e-06	0.626202	1.86422e-09	5.18204e-08	0.459118	MAF weight - β(1,5)
Alkaline phosphatase	RPUSD4	11	126202093	126211692	3.2297e-15	3.73496e-15	0.0179673	2.8099e-10	2.20135e-10	0.201262	Unweighted
Alkaline phosphatase	DCPS	11	126303751	126345749	1.28276e-17	3.54261e-17	0.274513	1.08158e-15	1.71411e-10	0.668827	Unweighted
Alkaline phosphatase	PHLDB1	11	118606497	118658038	1.09072e-11	9.89349e-11	0.759799	7.94984e-09	0.0505489	1	Unweighted
Alkaline phosphatase	TMEM9B	11	8947200	8965011	2.8711e-08	3.20842e-09	0.624423	3.20724e-09	2.02408e-05	0.727149	MAF weight - β(1,5)
Alkaline phosphatase	TRIM5	11	5663194	5685109	1.26803e-23	1.29073e-12	1.72873e-16	1.13458e-35	7.51581e-37	0.000411354	MAF weight - β(0.5,0.5)
Alkaline phosphatase	TREH	11	118658231	118679672	1.68064e-11	1.59253e-11	0.546102	1.25615e-11	1.58544e-12	0.801604	MAF weight - β(0.5,0.5)
Alkaline phosphatase	PGGHG	11	289126	296107	1.06211e-09	5.68282e-17	2.32024e-19	1.33002e-20	6.95388e-16	0.0173781	MAF weight - β(1,5)
Alkaline phosphatase	RAB3IL1	11	61897295	61920269	9.20223e-13	4.88215e-11	0.00605318	2.90152e-10	2.90555e-13	0.0223991	MAF weight - β(0.5,0.5)
Alkaline phosphatase	TIRAP	11	126283086	126294933	1.40658e-18	9.45375e-12	6.15525e-05	4.41434e-16	3.68475e-23	0.0297824	MAF weight - β(0.5,0.5)
Alkaline phosphatase	MYRF	11	61752648	61788517	1.62509e-32	4.90516e-16	0.0337184	7.3354e-15	8.82887e-22	0.00712908	Unweighted
Alkaline phosphatase	ESPL1	12	53268298	53293643	1.44299e-12	1.70911e-12	0.838262	6.92139e-05	0.00201704	0.736433	Unweighted
Alkaline phosphatase	OASL	12	121020291	121039242	2.14521e-49	2.31027e-42	0.863131	1.14448e-29	1.94848e-33	0.882319	Unweighted
Alkaline phosphatase	CCDC77	12	389349	442640	1.93106e-11	0.133515	0.0518159	1.66149e-07	2.08822e-05	0.0340503	Unweighted
Alkaline phosphatase	B4GALNT3	12	460376	561892	0.0100161	0.0363304	5.90121e-11	1.74257e-05	1.5236e-12	4.80897e-06	MAF weight - β(0.5,0.5)
Alkaline phosphatase	SP1	12	53380194	53416442	2.15242e-10	2.15244e-10	0.40579	2.1525e-10	0.000228753	0.46142	Unweighted
Alkaline phosphatase	HNF1A	12	120978745	121002511	6.10617e-59	1.38874e-57	0.0112565	2.45577e-67	1.68146e-92	0.329104	MAF weight - β(0.5,0.5)
Alkaline phosphatase	C12orf43	12	121002421	121016502	8.72641e-22	6.13477e-08	0.00717457	2.03624e-06	9.66605e-13	0.250061	Unweighted
Alkaline phosphatase	TMEM116	12	111931282	112013219	3.21441e-09	2.86998e-08	0.100669	3.20902e-09	0.0028789	0.231417	MAF weight - β(1,5)
Alkaline phosphatase	GPR180	13	94601849	94634645	4.13844e-12	2.16088e-10	0.165046	7.47169e-13	3.08878e-09	0.82075	MAF weight - β(1,5)
Alkaline phosphatase	TNFSF11	13	42562735	42608013	3.19763e-06	2.8721e-07	7.83022e-10	2.63186e-10	2.25148e-08	0.00447029	MAF weight - β(1,5)
Alkaline phosphatase	EXOC3L4	14	103100143	103110557	7.82341e-11	5.28512e-12	0.806045	1.5322e-10	4.83214e-11	1	CADD-weighted
Alkaline phosphatase	SERPINA1	14	94376746	94390692	0.000178164	0.108117	4.91844e-24	1.14264e-10	3.61215e-12	0.0575876	MAF weight - β(1,25)
Alkaline phosphatase	NFATC4	14	24366910	24379606	2.89683e-10	3.05657e-08	0.0152509	2.17863e-10	5.58379e-05	0.763963	MAF weight - β(1,5)
Alkaline phosphatase	NYNRIN	14	24398785	24419288	2.51175e-15	3.55551e-07	0.0177611	0.0235913	1.66108e-05	0.0483713	Unweighted
Alkaline phosphatase	MARVELD3	16	71626152	71641965	1.69672e-09	7.21871e-10	0.287294	1.22162e-09	2.80431e-06	0.710378	CADD-weighted
Alkaline phosphatase	CNOT1	16	58519945	58629886	1.38699e-08	1.2453e-07	0.421938	2.69359e-05	5.2531e-07	0.149011	Unweighted
Alkaline phosphatase	PKD1	16	2088709	2135898	1.10588e-05	5.11931e-05	6.67846e-25	3.98688e-08	4.71481e-12	1.37832e-08	MAF weight - β(1,25)
Alkaline phosphatase	SLC12A4	16	67943473	67968694	8.23879e-09	0.067762	0.166105	2.7664e-06	0.00873189	0.901054	Unweighted
Alkaline phosphatase	AP1G1	16	71729001	71809073	4.12099e-10	4.14655e-10	0.00251878	4.89691e-09	8.81421e-06	0.149585	Unweighted
Alkaline phosphatase	NDRG4	16	58463644	58513619	1.38744e-08	0.00013089	0.00902848	2.03319e-06	0.00335843	0.00744301	Unweighted
Alkaline phosphatase	OSGIN1	16	83953221	83966332	2.04895e-05	6.22867e-07	6.57347e-09	6.27733e-06	3.61006e-07	2.85994e-06	MAF weight - β(1,25)
Alkaline phosphatase	DDX28	16	68021273	68023867	5.77849e-10	5.78212e-10	0.358004	3.86307e-10	0.000658911	0.632042	MAF weight - β(1,5)
Alkaline phosphatase	DUS2	16	68022943	68079323	1.00247e-09	1.70206e-09	0.102288	3.94428e-09	0.0103762	1	Unweighted
Alkaline phosphatase	PKD1L3	16	71929537	71999978	2.20912e-10	1.55838e-06	0.46344	2.11293e-08	0.000429977	0.803867	Unweighted
Alkaline phosphatase	SNN	16	11668432	11679161	5.75972e-10	5.75858e-10	0.732068	3.20013e-10	1.2563e-09	0.732068	MAF weight - β(1,5)
Alkaline phosphatase	DHODH	16	72008743	72025417	2.11416e-10	5.81839e-10	5.09284e-10	2.11685e-10	0.000501867	0.723216	Unweighted
Alkaline phosphatase	PMFBP1	16	72119096	72172450	6.4231e-07	2.15306e-10	0.173777	2.48684e-10	5.26551e-05	0.895491	CADD-weighted
Alkaline phosphatase	HPR	16	72063225	72077246	1.95963e-09	2.05781e-09	6.51003e-13	2.58729e-14	7.14257e-12	0.0330687	MAF weight - β(1,5)
Alkaline phosphatase	NEURL4	17	7315631	7329319	0.00103427	0.000715196	0.000774661	0.00104024	1.69091e-12	0.00257374	MAF weight - β(0.5,0.5)
Alkaline phosphatase	ZPBP2	17	39868201	39877896	3.21257e-09	1.33831e-08	0.305499	0.00459542	2.24914e-07	0.857145	Unweighted
Alkaline phosphatase	CLEC10A	17	7074536	7080281	0.0228264	0.0931423	1.36013e-08	1.22104e-08	1.22737e-09	0.323614	MAF weight - β(0.5,0.5)
Alkaline phosphatase	WDR81	17	1716522	1738599	1.71851e-12	7.71883e-14	0.00262626	3.45198e-14	1.85158e-09	0.666961	MAF weight - β(1,5)
Alkaline phosphatase	SERPINF2	17	1742835	1755265	3.33643e-09	9.75345e-06	0.404711	7.85077e-08	3.53927e-05	0.383956	Unweighted
Alkaline phosphatase	DLG4	17	7189890	7220050	6.84268e-40	1.22393e-40	1.82744e-11	1.06647e-24	4.90415e-36	0.02537	CADD-weighted
Alkaline phosphatase	KDM6B	17	7839916	7854800	5.84345e-08	5.65986e-09	0.0679965	1.10001e-08	5.35029e-06	0.559671	CADD-weighted
Alkaline phosphatase	DVL2	17	7225341	7234544	3.73314e-22	1.04971e-21	0.00264548	1.31319e-13	7.01497e-20	0.522793	Unweighted
Alkaline phosphatase	GSDMB	17	39904594	39918650	3.82974e-10	2.87907e-08	0.0289343	0.000800828	0.00156732	0.0955689	Unweighted
Alkaline phosphatase	ELP5	17	7252052	7259940	8.16259e-31	8.66311e-31	0.000635673	7.44814e-31	4.49379e-25	0.159325	MAF weight - β(1,5)
Alkaline phosphatase	IKZF3	17	39757714	39864188	3.85323e-10	4.22633e-07	0.0505952	0.040233	4.75009e-05	0.0250102	Unweighted
Alkaline phosphatase	TNFSF12	17	7549057	7557890	3.6953e-09	3.48518e-09	0.0293064	2.57386e-06	1.22059e-05	0.0644548	CADD-weighted
Alkaline phosphatase	ASGR1	17	7173430	7179564	3.12453e-128	4.83993e-19	1.66152e-14	1.26991e-130	1.40209e-174	1.63282e-12	MAF weight - β(0.5,0.5)
Alkaline phosphatase	ASGR2	17	7101321	7114811	3.3096e-11	3.9452e-11	0.000935311	7.86926e-12	3.17847e-13	0.677504	MAF weight - β(0.5,0.5)
Alkaline phosphatase	FUT2	19	48695970	48705934	1.80568e-181	2.01336e-182	2.63595e-07	4.6809e-27	2.51128e-142	0.0210753	CADD-weighted
Alkaline phosphatase	IZUMO1	19	48740887	48746909	1.48965e-78	2.94608e-79	0.0407043	1.21901e-82	9.4456e-116	0.0407561	MAF weight - β(0.5,0.5)
Alkaline phosphatase	RASIP1	19	48720584	48740713	3.57759e-24	1.04741e-20	1.61593e-22	3.074e-24	1.02543e-13	0.00818324	MAF weight - β(1,5)
Alkaline phosphatase	SULT2B1	19	48552171	48599427	9.52822e-29	1.00761e-29	1.60267e-05	1.30997e-33	2.83835e-27	0.00243558	MAF weight - β(1,5)
Alkaline phosphatase	IFI30	19	18173779	18178124	1.68746e-09	1.3423e-08	0.0875798	9.77209e-10	1.52997e-05	0.0904131	MAF weight - β(1,5)
Alkaline phosphatase	TMC4	19	54160095	54173250	2.29216e-22	6.39007e-24	0.0442439	1.05129e-20	9.10939e-23	0.600156	CADD-weighted
Alkaline phosphatase	TM6SF2	19	19264364	19273265	8.00426e-30	3.04517e-31	3.14409e-24	2.58348e-36	3.73284e-37	0.279725	MAF weight - β(0.5,0.5)
Alkaline phosphatase	MBOAT7	19	54173411	54189882	1.57003e-19	1.74802e-19	0.00992387	4.57965e-20	7.8721e-09	0.377964	MAF weight - β(1,5)
Alkaline phosphatase	FGF21	19	48756086	48758325	1.14498e-23	1.13043e-23	1.38706e-24	1.09187e-23	7.0876e-18	0.46717	MAF weight - β(1,25)
Alkaline phosphatase	BCAT2	19	48795061	48811063	1.21423e-12	0.024941	0.554173	5.33547e-13	5.29598e-05	0.73127	MAF weight - β(1,5)
Alkaline phosphatase	CYP2A6	19	40843537	40850447	7.41158e-07	0.00690152	1.13146e-24	9.67187e-10	2.59032e-11	0.0555214	MAF weight - β(1,25)
Alkaline phosphatase	TOMM40	19	44891219	44903689	9.74283e-10	1.03701e-09	3.94083e-09	4.64841e-12	8.79762e-14	0.198643	MAF weight - β(0.5,0.5)
Alkaline phosphatase	RHPN2	19	32978591	33064918	3.05395e-10	7.44139e-06	1.647e-10	2.12569e-13	1.02677e-11	0.667847	MAF weight - β(1,5)
Alkaline phosphatase	HSD17B14	19	48813016	48836677	2.15451e-10	1.71452e-13	0.0799464	7.71845e-12	1.12641e-09	0.842207	CADD-weighted
Alkaline phosphatase	NCAN	19	19211972	19252252	8.47897e-28	0.437002	1.61977e-06	4.85549e-27	1.43988e-11	0.826419	Unweighted
Alkaline phosphatase	APOE	19	44905781	44909393	6.4379e-17	4.49278e-06	3.9428e-07	9.06686e-18	2.03619e-11	0.257265	MAF weight - β(1,5)
Alkaline phosphatase	SPHK2	19	48619290	48630406	2.81047e-35	3.41384e-23	1.79092e-22	3.06232e-42	5.41665e-15	2.75896e-08	MAF weight - β(1,5)
Alkaline phosphatase	GATAD2A	19	19385832	19508932	1.57788e-11	1.15971e-11	0.146646	8.35257e-13	6.26451e-06	0.146647	MAF weight - β(1,5)
Alkaline phosphatase	FAM83E	19	48600599	48613437	4.11692e-23	1.79238e-26	2.34056e-08	1.777e-23	6.58256e-29	0.000100877	MAF weight - β(0.5,0.5)
Alkaline phosphatase	TSSK6	19	19514218	19515660	2.29778e-11	2.29627e-11	0.765947	7.94565e-12	1.53125e-06	0.765119	MAF weight - β(1,5)
Alkaline phosphatase	NTN5	19	48661406	48673007	4.37547e-41	1.09375e-39	4.45473e-16	2.58958e-43	7.99418e-23	0.00194052	MAF weight - β(1,5)
Alkaline phosphatase	ABCB11	2	168922938	169031323	1.99611e-23	2.44734e-24	7.7952e-12	9.43071e-22	9.47152e-15	0.00647906	CADD-weighted
Alkaline phosphatase	C2orf16	2	27576521	27582722	1.2512e-12	1.12307e-25	0.040407	7.45001e-28	1.80514e-18	0.0698597	MAF weight - β(1,5)
Alkaline phosphatase	IFT172	2	27444372	27489811	5.06477e-12	2.4086e-12	0.00172619	2.80749e-07	9.0144e-05	0.584636	CADD-weighted
Alkaline phosphatase	GTF3C2	2	27325848	27357034	9.62388e-10	9.62836e-10	0.371462	3.30129e-09	0.000949805	0.37138	Unweighted
Alkaline phosphatase	GPN1	2	27628647	27650846	2.21048e-21	4.16121e-22	0.53829	9.99907e-23	2.65429e-14	0.772489	MAF weight - β(1,5)
Alkaline phosphatase	VSX1	20	25070885	25082379	2.15941e-10	6.60903e-08	0.0275991	1.89035e-13	7.51356e-09	0.19164	MAF weight - β(1,5)
Alkaline phosphatase	ACSS1	20	25006229	25058182	1.68383e-06	6.46848e-10	0.151978	7.53998e-05	9.28558e-05	0.328167	CADD-weighted
Alkaline phosphatase	PYGB	20	25248069	25298012	3.96804e-40	5.4516e-40	0.499673	1.82415e-19	2.58865e-59	0.777633	MAF weight - β(0.5,0.5)
Alkaline phosphatase	ABHD12	20	25294742	25390982	2.46461e-44	4.64101e-47	0.00481353	2.50897e-06	2.99847e-28	0.00264051	CADD-weighted
Alkaline phosphatase	ENTPD6	20	25195702	25226724	1.26246e-13	1.16733e-13	0.902222	6.32737e-14	2.02223e-11	0.780027	MAF weight - β(1,5)
Alkaline phosphatase	NINL	20	25452700	25585517	4.38378e-35	1.06369e-42	0.000501293	5.8285e-10	3.24288e-24	0.382288	CADD-weighted
Alkaline phosphatase	GINS1	20	25407686	25448555	1.06831e-39	2.91039e-39	0.00363325	4.07254e-45	2.25239e-35	0.00363329	MAF weight - β(1,5)
Alkaline phosphatase	DCBLD2	3	98795969	98901689	4.33485e-08	1.57673e-09	0.511085	6.07251e-05	0.00672063	0.344513	CADD-weighted
Alkaline phosphatase	DNAJC13	3	132417708	132539032	6.71923e-09	6.51861e-08	0.00741714	9.10809e-06	5.73451e-06	0.258624	Unweighted
Alkaline phosphatase	UGT2B15	4	68646596	68670776	1.3393e-07	2.92429e-07	7.10661e-13	2.99318e-10	5.64114e-08	0.037835	MAF weight - β(1,25)
Alkaline phosphatase	UGT2B17	4	68537184	68568527	2.22747e-12	6.44611e-10	0.132883	2.51839e-11	8.58488e-12	0.132371	Unweighted
Alkaline phosphatase	ADH4	4	99123681	99144298	4.82303e-26	1.79019e-28	0.0320364	1.31559e-26	8.51741e-15	0.0331627	CADD-weighted
Alkaline phosphatase	EIF4E	4	98878455	98930635	1.12959e-10	1.12942e-10	0.509844	1.11743e-10	5.08762e-08	0.510975	MAF weight - β(1,5)
Alkaline phosphatase	SLC30A5	5	69093948	69131072	1.34889e-08	1.70676e-09	0.455336	3.35894e-06	5.22423e-07	0.664209	CADD-weighted
Alkaline phosphatase	MRS2	6	24402907	24426194	7.7926e-65	5.01594e-119	4.94092e-29	9.96217e-40	6.92972e-67	0.0019743	CADD-weighted
Alkaline phosphatase	GPLD1	6	24425833	24489622	6.74624e-236	1.59421e-170	1.68859e-112	2.19056e-204	1.36945e-207	2.0587e-165	Unweighted
Alkaline phosphatase	DCDC2	6	24171754	24383292	1.02342e-12	3.69576e-19	1.292e-15	3.45407e-16	1.32954e-13	0.286204	CADD-weighted
Alkaline phosphatase	TDP2	6	24649976	24666887	2.37541e-11	4.13793e-11	1.73577e-16	8.41567e-12	7.86301e-14	2.84517e-15	MAF weight - β(1,25)
Alkaline phosphatase	ACOT13	6	24667034	24705067	2.90449e-15	3.27077e-15	0.793914	2.70862e-15	3.09512e-09	0.836029	MAF weight - β(1,5)
Alkaline phosphatase	FAM65B	6	24804280	25042168	4.47499e-21	6.52202e-09	0.235422	9.59783e-15	3.05952e-07	0.016745	Unweighted
Alkaline phosphatase	HFE	6	26087280	26095241	9.40074e-08	1.23879e-10	1.44985e-07	2.96491e-11	1.89897e-08	1.74393e-05	MAF weight - β(1,5)
Alkaline phosphatase	ALDH5A1	6	24494968	24537207	1.63932e-65	1.73526e-14	2.20809e-16	1.77883e-24	8.56152e-72	3.28992e-16	MAF weight - β(0.5,0.5)
Alkaline phosphatase	KIAA0319	6	24544103	24646155	1.11021e-68	1.35213e-46	1.93367e-19	8.96883e-71	6.2563e-97	0.189858	MAF weight - β(0.5,0.5)
Alkaline phosphatase	ZNF800	7	127370299	127392713	2.65738e-27	9.73408e-29	1.54648e-30	1.27861e-27	2.78704e-21	1.14688e-12	MAF weight - β(1,25)
Alkaline phosphatase	MLXIPL	7	73593193	73624540	1.81785e-12	2.39284e-12	0.0167071	9.22434e-13	9.65421e-13	0.462991	MAF weight - β(1,5)
Alkaline phosphatase	CLDN23	8	8702155	8704107	3.00049e-11	2.63414e-11	0.580764	2.57106e-11	8.11399e-09	0.495624	MAF weight - β(1,5)
Alkaline phosphatase	TONSL	8	144428779	144444429	1.10297e-11	7.49367e-12	0.490802	0.00201308	3.22406e-05	0.167817	CADD-weighted
Alkaline phosphatase	RP1L1	8	10606349	10655107	4.37648e-15	1.05553e-05	0.0987825	3.4958e-12	4.5418e-17	0.381678	MAF weight - β(0.5,0.5)
Alkaline phosphatase	MFHAS1	8	8784488	8893621	2.23127e-10	9.81199e-10	0.207124	1.41835e-08	0.000263292	0.242637	Unweighted
Alkaline phosphatase	ERI1	8	9002803	9033339	7.71404e-12	7.69313e-12	0.0410549	8.94261e-05	1.33424e-06	0.0410693	CADD-weighted
Alkaline phosphatase	NEIL2	8	11769662	11787345	2.53568e-12	6.24705e-13	0.783343	3.19878e-11	3.15598e-05	0.586455	CADD-weighted
Alkaline phosphatase	SLC35G5	8	11330985	11332186	5.31823e-16	9.99121e-17	0.443097	0.00280921	1.20847e-17	0.455628	MAF weight - β(0.5,0.5)
Alkaline phosphatase	TNFRSF11B	8	118923556	118952144	9.52695e-40	1.34247e-07	0.559219	3.21573e-09	4.20093e-23	0.250352	Unweighted
Alkaline phosphatase	FAM167A	8	11421463	11466767	6.23472e-08	1.3401e-08	0.0379388	8.50174e-07	2.01504e-06	0.00266516	CADD-weighted
Alkaline phosphatase	MTMR9	8	11284490	11328145	7.20768e-23	7.1958e-23	0.145827	1.00814e-12	8.6505e-12	0.14586	CADD-weighted
Alkaline phosphatase	CACFD1	9	133459964	133470787	1.10831e-14	5.7589e-15	4.12043e-13	2.12776e-15	2.08723e-14	1.01345e-10	MAF weight - β(1,5)
Alkaline phosphatase	GRIN3A	9	101569351	101738580	0.00928403	0.006939	4.92318e-21	2.33076e-05	3.91452e-06	0.129391	MAF weight - β(1,25)
Alkaline phosphatase	GBGT1	9	133152947	133163945	6.54477e-11	8.10521e-06	3.51352e-12	2.83495e-07	9.82896e-22	3.87553e-19	MAF weight - β(0.5,0.5)
Alkaline phosphatase	ERMP1	9	5784571	5833081	1.88354e-153	2.16346e-10	7.82016e-51	7.82278e-150	1.72848e-193	0.0070717	MAF weight - β(0.5,0.5)
Alkaline phosphatase	ABO	9	133255175	133275214	1.65207e-10	2.14756e-157	0.00355275	1.68722e-06	0.00760445	0.548651	CADD-weighted
Alkaline phosphatase	STKLD1	9	133376366	133406096	7.03138e-143	3.15111e-13	2.02838e-88	7.66205e-105	3.70475e-199	0.0371582	MAF weight - β(0.5,0.5)
Alkaline phosphatase	ADAMTS13	9	133414338	133459403	3.29165e-31	2.0554e-24	2.13684e-32	1.93635e-26	2.22923e-40	0.0129894	MAF weight - β(0.5,0.5)
Alkaline phosphatase	MED22	9	133340900	133348156	1.19509e-14	8.86054e-16	5.15452e-15	1.30049e-14	4.36964e-11	4.64046e-06	CADD-weighted
Alkaline phosphatase	SLC2A6	9	133471093	133479154	3.06168e-51	3.60966e-44	6.62838e-25	1.13495e-57	3.80085e-56	1.40829e-06	MAF weight - β(1,5)
Alkaline phosphatase	REXO4	9	133406057	133418172	3.06687e-38	6.52836e-32	5.04925e-08	1.90165e-18	2.11627e-26	0.119143	Unweighted
Alkaline phosphatase	SURF1	9	133351804	133356485	8.79948e-27	7.26099e-29	2.76713e-27	8.64568e-27	1.85311e-33	0.739548	MAF weight - β(0.5,0.5)
Alkaline phosphatase	SURF2	9	133356544	133361165	2.4724e-52	4.06093e-48	1.22587e-30	4.47465e-38	8.76552e-45	8.25207e-08	Unweighted
Alkaline phosphatase	SURF6	9	133330706	133336210	9.13439e-12	2.90274e-11	2.1365e-11	1.98736e-16	6.65425e-14	0.00167709	MAF weight - β(1,5)
Alkaline phosphatase	RPL7A	9	133348213	133351425	1.36911e-13	1.07521e-13	3.15902e-07	1.46437e-13	3.08031e-09	0.0262929	CADD-weighted
Alkaline phosphatase	OBP2B	9	133205278	133209250	5.29046e-240	2.35183e-174	8.39778e-18	1.34357e-274	1.468e-303	0.817804	MAF weight - β(1,5)
Alkaline phosphatase	RIC1	9	5629107	5776557	2.3159e-11	1.01399e-11	0.022613	4.99584e-07	0.000108872	0.581063	CADD-weighted
Alkaline phosphatase	SEC16A	9	136440095	136483759	6.46257e-09	1.42799e-05	0.0373976	8.28183e-09	6.11452e-07	0.734153	Unweighted
Alkaline phosphatase	RALGDS	9	133097719	133149220	3.91939e-05	0.001986	1.65325e-13	6.62802e-15	5.41497e-18	0.00554434	MAF weight - β(0.5,0.5)
Apolipoprotein A	CTSS	1	150730195	150765957	3.42824e-09	1.077e-09	0.0256304	2.99846e-08	3.79019e-08	0.143157	CADD-weighted
Apolipoprotein A	ADAMTSL4	1	150549368	150560936	1.29948e-08	6.28318e-08	0.515575	0.000125968	0.00462313	0.267419	Unweighted
Apolipoprotein A	NR0B2	1	26911483	26914076	2.15194e-10	2.15184e-10	1.67073e-09	2.15197e-10	1.45486e-05	0.0783893	CADD-weighted
Apolipoprotein A	OMA1	1	58480718	58546774	2.97376e-08	3.19717e-08	1.61371e-08	1.3561e-08	6.67798e-07	0.00339944	MAF weight - β(1,5)
Apolipoprotein A	DOCK7	1	62454725	62688368	1.88313e-22	1.89209e-22	1	3.39761e-24	2.11258e-08	1	MAF weight - β(1,5)
Apolipoprotein A	KDF1	1	26949555	26960410	0.000924125	7.49211e-05	0.00130684	1.23343e-08	0.000213334	0.54886	MAF weight - β(1,5)
Apolipoprotein A	CERS2	1	150965172	150975003	4.17905e-12	1.4806e-11	0.580267	3.28243e-10	6.27611e-05	0.360387	Unweighted
Apolipoprotein A	ANGPTL3	1	62597486	62606305	0.00786244	0.00169198	0.00144089	0.00609772	1.12742e-17	0.00144089	MAF weight - β(0.5,0.5)
Apolipoprotein A	MACF1	1	39084166	39487138	1.24036e-12	1.20429e-12	0.403373	2.37683e-10	1.40157e-06	0.494138	CADD-weighted
Apolipoprotein A	SFMBT2	10	7158623	7411486	5.82629e-10	0.20496	0.549973	0.079957	5.3463e-05	0.650328	Unweighted
Apolipoprotein A	MARCH8	10	45454584	45594906	1.06332e-12	2.75027e-12	0.507825	9.57308e-06	8.8622e-11	0.670835	Unweighted
Apolipoprotein A	MYBPC3	11	47331405	47352702	5.68287e-13	1.0746e-13	3.59854e-05	4.69361e-08	2.72018e-10	0.00795634	CADD-weighted
Apolipoprotein A	PAFAH1B2	11	117144283	117178173	5.18842e-30	1.00363e-29	7.42573e-31	3.97055e-30	1.35131e-23	0.633535	MAF weight - β(1,25)
Apolipoprotein A	TAGLN	11	117199323	117204792	1.69259e-09	1.69266e-09	6.50289e-10	1.6933e-09	1.09208e-05	0.08071	MAF weight - β(1,25)
Apolipoprotein A	OR4X1	11	48263860	48264778	3.60052e-08	3.23232e-09	0.495464	2.12431e-07	0.00176936	0.752806	CADD-weighted
Apolipoprotein A	OR4X2	11	48245103	48246015	1.70565e-09	9.59227e-10	0.127799	1.70719e-09	0.00142254	0.0609206	CADD-weighted
Apolipoprotein A	APOA1	11	116835752	116837622	9.31112e-20	3.86872e-10	5.49856e-20	8.5278e-20	1.17935e-20	5.49856e-20	MAF weight - β(0.5,0.5)
Apolipoprotein A	APOA4	11	116820701	116823295	2.15395e-10	0.000214279	1.63761e-54	6.91374e-27	3.11448e-41	0.10557	MAF weight - β(1,25)
Apolipoprotein A	PCSK7	11	117205070	117232525	2.91399e-29	3.89282e-27	4.9635e-34	6.26853e-47	8.85031e-60	0.0597946	MAF weight - β(0.5,0.5)
Apolipoprotein A	MADD	11	47269375	47330031	1.16094e-13	8.8851e-14	0.0363901	2.20422e-13	3.53815e-09	0.0291356	CADD-weighted
Apolipoprotein A	BUD13	11	116748169	116772998	1.98446e-22	1.95362e-18	1.06167e-10	4.50811e-17	3.83274e-17	1	Unweighted
Apolipoprotein A	F2	11	46719192	46739506	6.64354e-09	3.16984e-07	0.0325882	8.35546e-08	0.00023565	0.21891	Unweighted
Apolipoprotein A	UVRAG	11	75815166	76144238	2.153e-10	1.15871e-08	1.32073e-06	2.15413e-10	5.38928e-09	0.0209656	Unweighted
Apolipoprotein A	ACP2	11	47239301	47248906	5.47172e-15	9.33175e-15	0.00665813	1.89015e-14	4.3643e-14	0.209649	Unweighted
Apolipoprotein A	MTCH2	11	47617305	47642654	1.92275e-14	1.58608e-14	1	1.24019e-14	2.19381e-06	1	MAF weight - β(1,5)
Apolipoprotein A	VPS11	11	119067751	119081978	3.26345e-09	3.41428e-09	0.846741	1.00992e-06	2.70699e-07	0.845711	Unweighted
Apolipoprotein A	NR1H3	11	47248299	47269033	2.15454e-10	2.15186e-10	0.00306327	1.42249e-10	1.28333e-10	0.000153817	MAF weight - β(0.5,0.5)
Apolipoprotein A	SIDT2	11	117179222	117197445	5.1778e-05	0.000388983	1.36024e-12	4.26901e-06	0.000103854	5.67004e-05	MAF weight - β(1,25)
Apolipoprotein A	SIK3	11	116843401	117098415	2.18528e-99	2.05118e-103	2.26755e-19	3.72509e-98	2.09479e-82	0.144495	CADD-weighted
Apolipoprotein A	MYRF	11	61752648	61788517	1.58515e-15	4.16274e-16	0.5168	1.47727e-05	1.47956e-05	0.263907	CADD-weighted
Apolipoprotein A	RAPSN	11	47437756	47449178	2.3684e-14	1.23178e-06	0.000721083	2.77139e-15	6.40892e-07	0.750107	MAF weight - β(1,5)
Apolipoprotein A	HIP1R	12	122835491	122862960	4.48147e-11	1.68438e-10	2.03143e-05	4.8693e-11	0.00786744	1	Unweighted
Apolipoprotein A	SBNO1	12	123289108	123350441	2.79459e-05	6.78901e-08	5.48903e-09	2.17984e-07	4.95479e-07	0.0552529	MAF weight - β(1,25)
Apolipoprotein A	INHBC	12	57434684	57452062	2.1521e-10	2.15176e-10	0.0893582	2.15249e-10	3.61932e-06	0.0898183	CADD-weighted
Apolipoprotein A	MPHOSPH9	12	123156395	123233238	1.09563e-06	4.6782e-06	9.24032e-09	2.16089e-10	3.7414e-05	0.379527	MAF weight - β(1,5)
Apolipoprotein A	CCDC92	12	123936407	123972616	1.70642e-09	0.000683353	0.326128	0.000657905	0.000516304	0.113049	Unweighted
Apolipoprotein A	SCARB1	12	124777627	124863973	0.0447236	0.00169931	0.000439892	0.0195473	6.52434e-12	0.00111739	MAF weight - β(0.5,0.5)
Apolipoprotein A	ZBTB42	14	104800595	104804711	1.73624e-10	2.41671e-10	1.97164e-08	2.18865e-12	4.58359e-07	0.494885	MAF weight - β(1,5)
Apolipoprotein A	LIPC	15	58431975	58568874	3.23863e-06	0.00102292	3.1488e-22	2.25003e-11	3.83496e-35	7.13053e-29	MAF weight - β(0.5,0.5)
Apolipoprotein A	PLA2G15	16	68245343	68261058	3.69153e-11	4.29263e-11	0.385388	1.33276e-11	7.34693e-05	0.455313	MAF weight - β(1,5)
Apolipoprotein A	HERPUD1	16	56932089	56943881	1.79051e-38	6.56014e-39	0.0297898	1.09543e-40	3.37559e-32	0.835708	MAF weight - β(1,5)
Apolipoprotein A	NFATC3	16	68085365	68229259	6.52607e-09	9.58087e-10	0.0657031	3.21965e-09	0.00231504	0.364435	CADD-weighted
Apolipoprotein A	FAM65A	16	67528813	67546788	7.16158e-08	1.09919e-08	7.1514e-09	3.99225e-08	2.95231e-11	4.66219e-05	MAF weight - β(0.5,0.5)
Apolipoprotein A	SLC12A3	16	56865206	56915850	1.17919e-37	3.73786e-34	2.86466e-18	2.40827e-38	2.90197e-46	0.00621991	MAF weight - β(0.5,0.5)
Apolipoprotein A	SLC12A4	16	67943473	67968694	1.60672e-19	0.813797	0.0904089	1.22099e-12	1.07535e-06	0.0866863	Unweighted
Apolipoprotein A	DDX28	16	68021273	68023867	1.27747e-17	1.48291e-17	0.0860963	8.13799e-18	2.06011e-07	0.31614	MAF weight - β(1,5)
Apolipoprotein A	NLRC5	16	57017073	57083524	7.72648e-16	5.01842e-12	3.70487e-21	4.05273e-15	4.18607e-23	0.010627	MAF weight - β(0.5,0.5)
Apolipoprotein A	CETP	16	56961922	56983844	2.72256e-186	3.88992e-147	6.15181e-188	4.94513e-185	7.28015e-261	8.60494e-22	MAF weight - β(0.5,0.5)
Apolipoprotein A	MT1A	16	56638665	56640088	1.68652e-09	2.99765e-08	2.2052e-07	1.3436e-08	3.95805e-06	0.644894	Unweighted
Apolipoprotein A	MT1E	16	56625672	56627113	1.95538e-11	6.98124e-08	6.45672e-07	1.70042e-12	3.3429e-12	0.13389	MAF weight - β(1,5)
Apolipoprotein A	DUS2	16	68022943	68079323	3.31586e-20	1.75251e-19	0.116295	4.77822e-20	2.67045e-10	0.678964	Unweighted
Apolipoprotein A	NRN1L	16	67884877	67886368	6.60057e-19	5.01634e-05	0.000125881	6.28977e-19	1.43284e-13	0.366843	MAF weight - β(1,5)
Apolipoprotein A	EDC4	16	67873022	67884514	3.12308e-16	5.14144e-16	0.00884851	9.68561e-17	1.86012e-06	0.439433	MAF weight - β(1,5)
Apolipoprotein A	CTRL	16	67929569	67931875	5.01861e-16	4.8831e-16	0.739837	3.32489e-16	5.5975e-09	0.78954	MAF weight - β(1,5)
Apolipoprotein A	LCAT	16	67939883	67944112	9.29551e-19	3.33926e-05	6.56646e-34	7.46397e-21	5.6667e-52	2.00314e-25	MAF weight - β(0.5,0.5)
Apolipoprotein A	PSMB10	16	67934503	67936877	1.22783e-16	1.14995e-16	0.312897	1.21195e-16	4.39301e-13	0.789893	CADD-weighted
Apolipoprotein A	XPO6	16	28097975	28211918	1.3589e-08	3.29135e-09	0.614229	3.2886e-09	0.000729324	0.614271	MAF weight - β(1,5)
Apolipoprotein A	NUP93	16	56730104	56844949	1.42711e-55	5.5963e-46	0.000563281	1.27681e-61	1.11918e-41	0.786115	MAF weight - β(1,5)
Apolipoprotein A	VTN	17	28367277	28370352	2.15307e-10	2.15575e-10	1	0.135824	6.00503e-05	0.683916	Unweighted
Apolipoprotein A	NT5C3B	17	41825081	41836271	3.36421e-19	3.52867e-19	0.0566815	3.35875e-19	4.50532e-24	0.444414	MAF weight - β(0.5,0.5)
Apolipoprotein A	CD300LG	17	43847147	43863629	2.31709e-20	1.4975e-07	1.14849e-40	5.74486e-39	6.3178e-40	2.26097e-09	MAF weight - β(1,25)
Apolipoprotein A	HIGD1B	17	44846352	44850480	1.26216e-15	8.73805e-19	0.174242	2.16948e-18	5.03394e-15	0.246012	CADD-weighted
Apolipoprotein A	MYO5B	18	49822785	50195081	4.46489e-20	7.13008e-20	1.07746e-05	5.07128e-18	2.72799e-11	0.21346	Unweighted
Apolipoprotein A	LIPG	18	49562056	49592908	3.57588e-65	7.16031e-72	1.05452e-127	4.461e-127	1.52446e-154	1.21707e-45	MAF weight - β(0.5,0.5)
Apolipoprotein A	LILRB2	19	54273820	54281178	5.86143e-13	0.111381	0.00309388	1.12501e-11	4.3767e-06	0.0237569	Unweighted
Apolipoprotein A	LILRB5	19	54250405	54257304	2.40624e-22	8.39262e-21	0.769327	8.33821e-18	1.92699e-17	0.35828	Unweighted
Apolipoprotein A	CLPTM1	19	44954584	44993346	1.3416e-08	3.20515e-09	0.00590512	1.75319e-09	0.000159606	0.00587791	MAF weight - β(1,5)
Apolipoprotein A	TOMM40	19	44891219	44903689	2.23267e-47	3.82772e-52	7.13362e-35	3.82802e-69	1.75541e-88	0.0540503	MAF weight - β(0.5,0.5)
Apolipoprotein A	DOCK6	19	11199292	11262492	2.3027e-10	3.85388e-10	8.42915e-05	2.30665e-10	3.22248e-05	0.0165386	Unweighted
Apolipoprotein A	ANGPTL4	19	8364126	8374375	1.14426e-16	0.0715031	4.90364e-33	1.18491e-21	1.38582e-24	0.0767536	MAF weight - β(1,25)
Apolipoprotein A	ANGPTL8	19	11237450	11241943	3.02375e-15	4.73821e-18	1.09627e-30	1.52405e-21	8.89303e-24	0.00276553	MAF weight - β(1,25)
Apolipoprotein A	APOC4	19	44942237	44945496	8.45463e-16	3.17354e-16	0.601072	7.93812e-16	4.74063e-12	0.604106	CADD-weighted
Apolipoprotein A	IRF2BP1	19	45883607	45886118	2.90825e-08	2.99154e-07	0.135686	3.45285e-10	2.28702e-08	0.297827	MAF weight - β(1,5)
Apolipoprotein A	APOE	19	44905781	44909393	3.13593e-130	6.86503e-51	1.82284e-70	6.49109e-142	5.54511e-135	0.00856271	MAF weight - β(1,5)
Apolipoprotein A	MYPOP	19	45890022	45902604	2.80131e-08	2.24363e-10	1.3923e-05	1.09065e-09	2.81064e-05	0.739675	CADD-weighted
Apolipoprotein A	C2orf16	2	27576521	27582722	3.54807e-06	0.00170809	0.303928	5.46619e-11	2.87343e-07	0.413402	MAF weight - β(1,5)
Apolipoprotein A	GPN1	2	27628647	27650846	2.33253e-10	2.34167e-10	1	3.52166e-10	2.49956e-05	1	Unweighted
Apolipoprotein A	CPS1	2	210477681	210679107	9.14214e-11	9.68751e-11	0.453546	1.06181e-05	0.000908726	0.672774	Unweighted
Apolipoprotein A	APOB	2	21001428	21044073	3.61819e-34	2.49758e-11	1.09763e-17	5.01321e-48	8.74962e-37	3.65321e-06	MAF weight - β(1,5)
Apolipoprotein A	SULF2	20	47657405	47786616	3.54068e-11	9.7206e-07	7.61196e-06	2.37505e-13	0.000593777	0.512881	MAF weight - β(1,5)
Apolipoprotein A	HNF4A	20	44355800	44432845	1.01274e-27	1.28818e-27	6.54789e-55	2.56378e-36	6.33526e-44	0.0163383	MAF weight - β(1,25)
Apolipoprotein A	MYH7B	20	34955834	35002437	2.57657e-10	2.47238e-10	0.19508	6.79682e-06	7.57811e-06	0.594242	CADD-weighted
Apolipoprotein A	YDJC	22	21628089	21630051	7.06823e-09	2.92939e-08	0.436732	5.79059e-10	4.33855e-06	0.471723	MAF weight - β(1,5)
Apolipoprotein A	CDC25A	3	48157177	48188311	1.08369e-07	0.218061	3.63336e-09	1.15168e-07	2.71343e-05	0.560731	MAF weight - β(1,25)
Apolipoprotein A	TMPRSS11E	4	68447448	68497604	1.13008e-11	3.06096e-11	0.358945	5.46712e-08	2.42805e-05	0.380174	Unweighted
Apolipoprotein A	UGT2B15	4	68646596	68670776	2.81076e-10	9.50928e-10	0.000241448	4.76979e-05	8.2913e-05	1	Unweighted
Apolipoprotein A	UGT2B17	4	68537184	68568527	2.15337e-10	9.5441e-10	0.384983	2.19821e-10	1.62564e-10	0.382863	MAF weight - β(0.5,0.5)
Apolipoprotein A	SLC39A8	4	102251040	102345498	6.321e-08	1.08644e-06	1.63833e-13	6.62138e-17	1.26381e-17	0.0113616	MAF weight - β(0.5,0.5)
Apolipoprotein A	PLA2G12A	4	109709988	109730086	0.0404565	0.146809	2.23992e-23	3.25804e-21	1.64749e-20	2.23986e-23	Rare only
Apolipoprotein A	TNXB	6	32041154	32109374	7.0093e-09	1.00298e-07	0.0242491	9.89343e-05	2.16276e-05	0.798088	Unweighted
Apolipoprotein A	MSH5	6	31739947	31762678	1.07681e-09	1.36347e-08	0.23246	1.03918e-07	6.90429e-06	0.615018	Unweighted
Apolipoprotein A	C6orf15	6	31111222	31112555	2.3177e-09	5.29218e-08	0.02375	3.63178e-06	4.66836e-06	0.297907	Unweighted
Apolipoprotein A	BTN1A1	6	26501266	26510424	0.0860885	0.136729	0.0327577	1.64026e-09	0.00237563	0.489642	MAF weight - β(1,5)
Apolipoprotein A	HLA-DRB1	6	32578769	32589836	2.68678e-13	5.03208e-11	1.70247e-15	1.61636e-14	2.36323e-16	0.000178666	MAF weight - β(0.5,0.5)
Apolipoprotein A	HLA-DRB5	6	32517376	32530229	5.43414e-10	8.93896e-08	1.14257e-05	2.40352e-10	2.21167e-11	0.0433084	MAF weight - β(0.5,0.5)
Apolipoprotein A	TRIM31	6	30102896	30113090	6.26991e-08	2.89668e-07	0.0294446	1.35717e-08	1.1188e-08	0.0375553	MAF weight - β(0.5,0.5)
Apolipoprotein A	FRK	6	115941529	116060758	6.45968e-09	6.49473e-05	0.406071	0.00392173	0.000254142	0.24421	Unweighted
Apolipoprotein A	PRRC2A	6	31620672	31637777	1.69387e-09	1.69497e-09	0.0489267	2.24038e-10	1.40393e-05	0.0860223	MAF weight - β(1,5)
Apolipoprotein A	UHRF1BP1	6	34792016	34877514	2.15443e-10	6.11372e-10	0.919757	4.97797e-13	3.99198e-11	0.736154	MAF weight - β(1,5)
Apolipoprotein A	HIST1H1B	6	27866791	27867581	1.78722e-09	6.21042e-10	0.731389	1.0588e-09	2.66875e-05	0.246894	CADD-weighted
Apolipoprotein A	DPCR1	6	30940999	30954221	0.000120135	1.61677e-05	0.340733	3.78539e-10	0.000997267	0.437553	MAF weight - β(1,5)
Apolipoprotein A	HLA-B	6	31353871	31357212	2.79591e-07	1.52584e-09	0.002232	9.72355e-07	2.96857e-07	0.0394824	CADD-weighted
Apolipoprotein A	OR2B2	6	27911184	27912396	5.83334e-10	5.78763e-10	0.137084	4.08625e-10	8.61346e-10	0.381946	MAF weight - β(1,5)
Apolipoprotein A	ZSCAN12	6	28378820	28399767	0.000170578	0.169458	0.0160695	2.00196e-09	0.00103654	0.865851	MAF weight - β(1,5)
Apolipoprotein A	PACSIN1	6	34466060	34535223	2.15202e-10	2.15193e-10	0.000142968	2.15208e-10	0.000173814	0.503013	CADD-weighted
Apolipoprotein A	VWA7	6	31765593	31777331	6.58085e-09	3.38655e-08	0.0546791	3.95674e-10	6.1266e-05	0.00827773	MAF weight - β(1,5)
Apolipoprotein A	PPP1R18	6	30676388	30687895	3.09146e-10	0.000407857	0.172145	1.14984e-06	0.000545864	0.701957	Unweighted
Apolipoprotein A	HIST1H2BL	6	27807478	27807931	2.89414e-08	2.89608e-08	0.050536	6.5558e-09	2.09077e-05	0.545958	MAF weight - β(1,5)
Apolipoprotein A	GPANK1	6	31661228	31666283	1.26046e-07	5.88978e-10	0.320289	2.2109e-07	4.10437e-07	0.11248	CADD-weighted
Apolipoprotein A	PEX6	6	42963872	42979243	2.99246e-14	2.44908e-15	0.378929	0.0131374	8.54676e-11	0.56759	CADD-weighted
Apolipoprotein A	TCF19	6	31158525	31164215	2.30915e-10	2.3214e-10	0.282745	1.87692e-08	1.57721e-05	0.320797	Unweighted
Apolipoprotein A	MICB	6	31494880	31511124	3.2928e-09	6.23769e-11	6.39986e-05	1.20708e-12	9.68053e-13	0.102615	MAF weight - β(0.5,0.5)
Apolipoprotein A	OR12D3	6	29373422	29375291	0.000115909	0.216649	0.216078	1.022e-09	0.000186474	0.549136	MAF weight - β(1,5)
Apolipoprotein A	GNL1	6	30541377	30557594	3.21512e-09	9.63656e-10	0.0234454	9.71384e-10	0.00250474	0.0206752	CADD-weighted
Apolipoprotein A	SNRPC	6	34757093	34773857	2.15186e-10	1.39726e-08	0.710939	1.28368e-05	1.00735e-05	0.495342	Unweighted
Apolipoprotein A	TRIM27	6	28903001	28923991	2.81292e-10	2.95211e-06	0.00897251	2.16011e-10	3.56029e-07	0.213468	MAF weight - β(1,5)
Apolipoprotein A	LPL	8	19939070	19967259	1.7685e-90	1.47337e-95	8.54441e-105	2.76436e-110	8.07084e-186	6.58676e-08	MAF weight - β(0.5,0.5)
Apolipoprotein A	GPIHBP1	8	143213192	143217170	8.19463e-16	4.79375e-16	0.407327	9.0176e-17	1.98058e-13	0.444595	MAF weight - β(1,5)
Apolipoprotein A	ABCA1	9	104781002	104928246	3.75787e-26	2.76892e-34	5.35913e-63	2.26257e-50	7.48372e-138	2.35583e-49	MAF weight - β(0.5,0.5)
Apolipoprotein A	OR13C8	9	104569167	104570130	0.0421043	0.062883	6.17806e-07	1.77966e-05	0.000611641	1.60308e-09	Rare only
Apolipoprotein B	RHCE	1	25362248	25420872	5.76512e-19	1.06129e-17	0.295008	1.03917e-12	2.0099e-12	0.536272	Unweighted
Apolipoprotein B	MYBPHL	1	109292364	109307041	5.63538e-16	1.2014e-30	2.93236e-31	3.01474e-21	4.15069e-19	0.00195476	MAF weight - β(1,25)
Apolipoprotein B	RSRP1	1	25242248	25247494	2.15279e-10	2.15326e-10	0.82253	1.11044e-06	1.35056e-05	0.69721	Unweighted
Apolipoprotein B	PCSK9	1	55039475	55064853	3.28139e-42	4.16859e-61	7.40236e-172	3.20554e-79	5.12503e-144	2.57694e-17	MAF weight - β(1,25)
Apolipoprotein B	CELSR2	1	109250018	109275756	6.74381e-73	1.58764e-62	7.21488e-88	2.61238e-59	1.27841e-153	4.93756e-07	MAF weight - β(0.5,0.5)
Apolipoprotein B	DOCK7	1	62454725	62688368	6.17065e-14	6.14665e-14	0.125624	3.37867e-14	0.00102422	0.125468	MAF weight - β(1,5)
Apolipoprotein B	RHD	1	25272485	25330445	1.36232e-11	9.92821e-12	0.0232795	8.02208e-10	2.30038e-05	0.210915	CADD-weighted
Apolipoprotein B	SYPL2	1	109466477	109482142	6.31718e-30	5.08167e-30	2.07167e-23	5.25048e-30	7.93958e-23	7.17561e-06	CADD-weighted
Apolipoprotein B	PSRC1	1	109279553	109283168	7.18187e-61	0.00058125	1.92834e-15	4.82325e-66	1.92451e-44	0.000251626	MAF weight - β(1,5)
Apolipoprotein B	SORT1	1	109309565	109397941	8.13675e-11	5.82202e-10	6.57387e-20	2.26449e-36	5.44539e-19	0.51227	MAF weight - β(1,5)
Apolipoprotein B	APOA5	11	116789369	116792420	3.29451e-32	5.44045e-33	2.0152e-28	2.02916e-32	7.58561e-41	0.768826	MAF weight - β(0.5,0.5)
Apolipoprotein B	BUD13	11	116748169	116772998	9.53665e-10	9.77268e-05	2.70205e-09	2.41427e-27	7.67336e-13	0.682107	MAF weight - β(1,5)
Apolipoprotein B	TRIM5	11	5663194	5685109	8.94814e-07	6.11747e-05	7.63692e-06	9.06177e-12	1.71881e-08	0.517218	MAF weight - β(1,5)
Apolipoprotein B	ZPR1	11	116778559	116788023	1.79642e-31	1.89785e-34	7.91235e-13	1.22914e-32	2.6046e-21	0.151132	CADD-weighted
Apolipoprotein B	RAB3IL1	11	61897295	61920269	1.8633e-10	6.34891e-08	0.0645249	4.08767e-06	3.13758e-07	0.632123	Unweighted
Apolipoprotein B	TIRAP	11	126283086	126294933	0.00275648	0.00898833	2.35508e-10	0.00025456	0.000118785	0.787158	MAF weight - β(1,25)
Apolipoprotein B	MYRF	11	61752648	61788517	2.74461e-36	9.00683e-36	0.232776	2.11492e-20	6.46281e-22	0.499032	Unweighted
Apolipoprotein B	HNF1A	12	120978745	121002511	5.93259e-10	3.25392e-09	0.281391	4.03988e-09	1.40827e-10	0.23162	MAF weight - β(0.5,0.5)
Apolipoprotein B	INHBC	12	57434684	57452062	1.34818e-08	2.86836e-08	0.611845	3.21767e-09	0.000482673	0.613854	MAF weight - β(1,5)
Apolipoprotein B	NYNRIN	14	24398785	24419288	3.319e-10	3.25232e-06	0.00285094	5.3384e-05	0.0235022	0.549903	Unweighted
Apolipoprotein B	MARVELD3	16	71626152	71641965	9.83205e-10	1.27376e-09	0.0346863	6.27639e-10	1.4414e-05	0.00967361	MAF weight - β(1,5)
Apolipoprotein B	CETP	16	56961922	56983844	3.4332e-21	5.28645e-21	7.3659e-22	3.80446e-21	2.07581e-24	0.004206	MAF weight - β(0.5,0.5)
Apolipoprotein B	PKD1L3	16	71929537	71999978	3.95071e-14	8.6536e-13	0.011441	7.58047e-13	8.29924e-12	0.0567137	Unweighted
Apolipoprotein B	ABCA6	17	69078705	69141874	4.74645e-06	0.242683	3.79793e-20	2.83109e-07	4.31378e-07	0.248505	MAF weight - β(1,25)
Apolipoprotein B	ASGR1	17	7173430	7179564	6.42461e-09	0.00805348	0.0358713	6.65691e-09	6.22443e-06	0.0524077	Unweighted
Apolipoprotein B	CEACAM20	19	44506158	44529525	3.67228e-21	3.35872e-19	3.55788e-30	3.0451e-32	5.96042e-50	0.00819047	MAF weight - β(0.5,0.5)
Apolipoprotein B	FUT2	19	48695970	48705934	2.15603e-10	2.17114e-10	0.0226837	0.000226528	7.0881e-05	0.644003	Unweighted
Apolipoprotein B	IZUMO1	19	48740887	48746909	2.15179e-10	2.16081e-10	0.153133	2.15257e-10	2.08404e-11	0.153191	MAF weight - β(0.5,0.5)
Apolipoprotein B	PVR	19	44643797	44666160	2.90535e-51	1.11475e-31	5.25384e-70	4.88376e-101	5.87316e-76	5.33703e-05	MAF weight - β(1,5)
Apolipoprotein B	DNM2	19	10718052	10831910	2.82813e-24	3.25024e-25	0.00823732	1.2418e-20	6.76412e-13	0.00482963	CADD-weighted
Apolipoprotein B	TM6SF2	19	19264364	19273265	1.23462e-32	1.59964e-34	1.215e-27	1.21429e-38	6.94608e-44	0.0512303	MAF weight - β(0.5,0.5)
Apolipoprotein B	LDLR	19	11089361	11133829	3.75567e-51	2.53705e-29	1.18042e-20	4.9026e-165	9.21394e-163	2.68821e-10	MAF weight - β(1,5)
Apolipoprotein B	ZNF229	19	44426250	44448578	2.96062e-10	4.01413e-10	0.00674658	5.89984e-06	5.19516e-06	0.265749	Unweighted
Apolipoprotein B	CLPTM1	19	44954584	44993346	0.000563905	0.000499873	6.73612e-16	1.19331e-10	2.83786e-15	6.73615e-16	MAF weight - β(1,25)
Apolipoprotein B	ZNF112	19	44326552	44356704	2.72334e-11	2.15905e-10	0.00277475	6.01047e-12	4.48362e-05	0.289553	MAF weight - β(1,5)
Apolipoprotein B	CD3EAP	19	45406208	45410766	0.0087532	0.00145929	1.12387e-05	0.0606958	4.21409e-14	2.72067e-14	Rare only
Apolipoprotein B	ATG4D	19	10543893	10553423	2.15184e-10	2.15184e-10	0.00519908	9.72936e-11	2.32331e-07	0.381364	MAF weight - β(1,5)
Apolipoprotein B	ZNF233	19	44259879	44275317	3.13298e-11	4.38173e-06	3.52142e-05	1.43222e-11	2.9247e-13	0.0104837	MAF weight - β(0.5,0.5)
Apolipoprotein B	KRI1	19	10553084	10566026	0.0355758	0.110872	4.85615e-10	5.89192e-07	0.000121247	0.177759	MAF weight - β(1,25)
Apolipoprotein B	FOXA3	19	45864259	45873797	4.3377e-08	2.15476e-10	0.0231714	2.11913e-07	5.93307e-09	0.00102669	CADD-weighted
Apolipoprotein B	TOMM40	19	44891219	44903689	5.96477e-303	1.49797e-300	6.83641e-221	4,94E-324	3.09504e-134	7.10996e-06	Unweighted
Apolipoprotein B	NKPD1	19	45149749	45160150	5.1763e-11	3.9198e-12	8.28793e-45	7.52493e-16	3.35829e-33	3.45803e-42	MAF weight - β(1,25)
Apolipoprotein B	BCAM	19	44809058	44821421	1.62206e-97	1.18749e-48	8.13299e-186	6.82074e-152	1.72817e-290	1.78347e-07	MAF weight - β(0.5,0.5)
Apolipoprotein B	ZNF285	19	44385645	44401611	6.48389e-09	1.77798e-07	0.000407419	1.82514e-05	1.939e-06	0.00181401	Unweighted
Apolipoprotein B	CEACAM19	19	44671451	44684355	5.43084e-87	8.32881e-39	1.94592e-188	9.33217e-125	7.17491e-171	0.109452	MAF weight - β(1,25)
Apolipoprotein B	NCAN	19	19211972	19252252	3.83246e-33	0.0168022	5.80733e-09	1.71469e-32	4.31092e-13	0.789612	Unweighted
Apolipoprotein B	APOE	19	44905781	44909393	1.28949e-67	0	6.68264e-233	1.89791e-254	1.62538e-307	1.60339e-12	CADD-weighted
Apolipoprotein B	AP1M2	19	10572670	10587315	7.70286e-15	3.78047e-16	1.32747e-23	3.92145e-25	2.63234e-15	0.0589668	MAF weight - β(1,5)
Apolipoprotein B	CBLC	19	44777868	44800646	6.8965e-134	3.21278e-95	6.22889e-134	7.22519e-133	1.85856e-156	0.0124662	MAF weight - β(0.5,0.5)
Apolipoprotein B	SMARCA4	19	10960921	11062282	9.95537e-29	2.05048e-19	1.4394e-23	1.8465e-23	7.34126e-45	5.36063e-20	MAF weight - β(0.5,0.5)
Apolipoprotein B	YIPF2	19	10922767	10928681	5.76719e-38	1.79179e-38	7.36444e-12	3.88633e-39	3.84235e-25	0.179061	MAF weight - β(1,5)
Apolipoprotein B	GATAD2A	19	19385832	19508932	1.35107e-08	3.28642e-09	0.0691417	2.30703e-09	3.29809e-05	0.0691565	MAF weight - β(1,5)
Apolipoprotein B	TSSK6	19	19514218	19515660	1.35095e-08	1.34328e-08	1	1.09468e-08	0.00114157	1	MAF weight - β(1,5)
Apolipoprotein B	C2orf16	2	27576521	27582722	3.49211e-08	3.0991e-19	0.00174485	3.83312e-21	4.97835e-11	0.00013202	MAF weight - β(1,5)
Apolipoprotein B	SLC5A6	2	27199586	27212307	2.88232e-10	1.1456e-08	2.77647e-09	2.86602e-10	9.72937e-07	0.79338	MAF weight - β(1,5)
Apolipoprotein B	CAD	2	27217389	27243786	2.96106e-07	6.50528e-09	9.44898e-06	1.1976e-08	2.7535e-06	0.039833	CADD-weighted
Apolipoprotein B	GPN1	2	27628647	27650846	2.11093e-14	8.42575e-15	0.598831	4.78193e-15	3.60942e-08	0.639093	MAF weight - β(1,5)
Apolipoprotein B	ABCG5	2	43812471	43838819	1.33001e-14	0.000223685	1.81674e-24	9.82114e-27	3.12929e-22	2.08958e-10	MAF weight - β(1,5)
Apolipoprotein B	ABCG8	2	43838963	43878466	1.23661e-26	7.72922e-07	8.71805e-34	2.13105e-34	1.48842e-36	0.134474	MAF weight - β(0.5,0.5)
Apolipoprotein B	ATRAID	2	27212030	27217178	3.41962e-09	3.07701e-08	0.00022226	9.6083e-08	0.00627268	0.852385	Unweighted
Apolipoprotein B	APOB	2	21001428	21044073	3.42388e-135	1.51639e-119	5.39446e-118	3.89518e-178	4.31725e-253	4.0785e-32	MAF weight - β(0.5,0.5)
Apolipoprotein B	PLCG1	20	41137520	41175717	3.18239e-08	1.49243e-08	0.0271851	5.26098e-07	0.0232688	0.0540929	CADD-weighted
Apolipoprotein B	UGT2B17	4	68537184	68568527	1.69364e-09	0.000160832	0.122482	3.5803e-08	8.88668e-07	0.121634	Unweighted
Apolipoprotein B	HGFAC	4	3441998	3449486	2.15611e-10	5.00565e-12	8.22687e-07	2.33549e-12	1.85641e-07	0.0990129	MAF weight - β(1,5)
Apolipoprotein B	GCNT4	5	75027463	75030899	3.23554e-09	1.35452e-08	0.302276	1.71655e-09	5.24319e-06	0.281915	MAF weight - β(1,5)
Apolipoprotein B	ANKDD1B	5	75611475	75671846	5.26223e-22	9.62615e-10	0.000231211	9.89127e-13	7.682e-16	0.00968381	Unweighted
Apolipoprotein B	POC5	5	75674198	75717488	1.9571e-25	3.44086e-06	0.0170229	4.58509e-12	1.62084e-16	1	Unweighted
Apolipoprotein B	POLK	5	75511831	75599821	4.43186e-26	2.88799e-26	0.351738	2.74056e-26	6.36446e-14	0.369869	MAF weight - β(1,5)
Apolipoprotein B	ANKRD31	5	75068296	75236878	2.63447e-26	2.39361e-25	0.000241735	9.02527e-35	1.05438e-44	0.0201513	MAF weight - β(0.5,0.5)
Apolipoprotein B	COL4A3BP	5	75371102	75511981	4.79492e-26	1.31982e-26	0.0127892	5.81593e-29	4.61988e-16	0.0322536	MAF weight - β(1,5)
Apolipoprotein B	MYLIP	6	16129085	16148247	3.14203e-11	2.56326e-11	0.238602	6.71724e-07	1.32093e-06	0.454967	CADD-weighted
Apolipoprotein B	HLA-DRB1	6	32578769	32589836	7.97317e-08	1.47179e-09	2.90727e-05	7.1743e-08	7.16883e-08	0.0464837	CADD-weighted
Apolipoprotein B	HLA-DRB5	6	32517376	32530229	4.2651e-09	9.75602e-06	0.00113514	1.81901e-07	4.77593e-09	0.305363	Unweighted
Apolipoprotein B	LPA	6	160531482	160666375	1.07397e-12	2.15179e-10	8.47346e-11	8.91078e-15	7.15244e-21	0.109768	MAF weight - β(0.5,0.5)
Apolipoprotein B	SLC22A1	6	160121830	160158718	1.37834e-15	2.7662e-15	2.26196e-11	1.55617e-33	1.42779e-15	0.773195	MAF weight - β(1,5)
Apolipoprotein B	SLC22A3	6	160348372	160452579	7.21582e-09	6.45273e-09	1.25068e-06	2.30576e-10	7.9994e-10	1.25081e-06	MAF weight - β(1,5)
Apolipoprotein B	HFE	6	26087280	26095241	1.00275e-14	4.13781e-11	0.00364328	2.9518e-17	9.88564e-09	0.357857	MAF weight - β(1,5)
Apolipoprotein B	HLA-G	6	29826978	29831122	1.09246e-06	1.94584e-06	0.00036779	1.74417e-10	2.69774e-06	0.794403	MAF weight - β(1,5)
Apolipoprotein B	TAP2	6	32821832	32838823	1.24282e-10	1.40167e-10	0.107049	2.77774e-10	1.23789e-11	0.666445	MAF weight - β(0.5,0.5)
Apolipoprotein B	HLA-DQB1	6	32659463	32666689	1.83102e-13	1.13744e-13	0.0816799	7.10599e-13	1.3866e-13	0.895277	CADD-weighted
Apolipoprotein B	HLA-DQB2	6	32756097	32763553	6.94538e-09	1.33941e-07	0.114714	0.00996174	8.35676e-07	0.0576856	Unweighted
Apolipoprotein B	TAP2	6	32821832	32838823	2.69022e-10	2.15436e-10	0.0249091	3.84487e-06	0.00032725	0.0351308	CADD-weighted
Apolipoprotein B	DNAH11	7	21543214	21901568	1.39784e-08	4.40487e-10	0.284358	6.6291e-06	1.90999e-06	0.0971619	CADD-weighted
Aspartate aminotransferase	FCGR2A	1	161505414	161519570	2.15832e-10	3.00614e-10	0.000610417	2.15592e-10	1.88045e-11	0.489745	MAF weight - β(0.5,0.5)
Aspartate aminotransferase	FCGR2B	1	161663114	161678654	1.18703e-12	1.17797e-12	0.0210532	2.18916e-13	2.57613e-07	0.465747	MAF weight - β(1,5)
Aspartate aminotransferase	SPATA21	1	16398642	16437424	1.114e-11	2.77908e-09	0.329721	2.83962e-05	2.32462e-05	0.452181	Unweighted
Aspartate aminotransferase	FBXO42	1	16250063	16352453	1.39721e-08	1.85381e-08	0.650762	0.0868364	0.0047122	0.55099	Unweighted
Aspartate aminotransferase	ARHGEF19	1	16198103	16212609	4.53473e-14	5.24177e-14	0.00421703	2.28439e-14	5.2015e-17	0.0439754	MAF weight - β(0.5,0.5)
Aspartate aminotransferase	TRIM46	1	155173786	155184971	1.37528e-08	3.28804e-09	0.384098	0.00946719	0.0166544	0.177988	CADD-weighted
Aspartate aminotransferase	ANXA9	1	150982022	150995638	1.06984e-09	2.93318e-08	0.0997824	3.16646e-10	5.43225e-05	0.171844	MAF weight - β(1,5)
Aspartate aminotransferase	MCL1	1	150574550	150579738	4.54374e-08	1.11041e-09	4.47942e-07	1.68895e-07	0.000708706	0.71079	CADD-weighted
Aspartate aminotransferase	SLC30A10	1	219914263	219928651	6.35635e-09	0.535223	5.44759e-09	1.44571e-08	0.000130566	5.44759e-09	Rare only
Aspartate aminotransferase	EPHA2	1	16124336	16156087	5.88786e-10	5.84122e-10	0.484842	1.39591e-07	4.0739e-07	0.286574	CADD-weighted
Aspartate aminotransferase	FCRLA	1	161706971	161714352	2.61562e-07	3.5872e-07	1.07715e-08	5.14731e-11	8.67203e-07	0.2223	MAF weight - β(1,5)
Aspartate aminotransferase	DNMBP	10	99875576	100009919	6.56248e-09	6.55978e-08	0.00606855	0.00334807	3.72381e-05	0.033047	Unweighted
Aspartate aminotransferase	HACD1	10	17589032	17617374	6.26195e-20	1.33973e-23	9.60292e-10	9.99882e-21	4.25448e-19	0.672219	CADD-weighted
Aspartate aminotransferase	GOT1	10	99396869	99430773	7.91326e-13	2.15178e-10	1.13595e-65	1.91051e-16	2.08425e-96	2.69605e-63	MAF weight - β(0.5,0.5)
Aspartate aminotransferase	CWF19L1	10	100232297	100267680	3.98854e-10	1.37285e-08	3.40524e-07	3.50679e-09	9.78193e-10	0.0206741	Unweighted
Aspartate aminotransferase	ABCC2	10	99782597	99852192	1.06801e-16	9.54487e-16	1.37316e-15	6.8078e-11	1.1422e-17	0.0587524	MAF weight - β(0.5,0.5)
Aspartate aminotransferase	SLC39A12	10	17951838	18043292	1.05708e-54	1.81987e-08	4.84396e-12	1.44268e-36	4.45242e-51	0.0392395	Unweighted
Aspartate aminotransferase	STAM	10	17644124	17716822	5.17721e-22	8.40154e-22	2.02195e-06	2.90172e-25	2.44214e-18	0.182364	MAF weight - β(1,5)
Aspartate aminotransferase	TMEM236	10	17752260	17800867	1.49974e-131	2.25701e-55	6.97455e-23	2.10831e-99	2.45546e-137	3.53537e-21	MAF weight - β(0.5,0.5)
Aspartate aminotransferase	APOA5	11	116789369	116792420	2.15992e-10	2.15996e-10	4.7494e-08	2.16333e-10	5.20547e-11	0.142726	MAF weight - β(0.5,0.5)
Aspartate aminotransferase	MYO7A	11	77128263	77215241	2.61463e-10	1.70024e-09	0.0369525	5.18277e-09	0.0014866	0.772689	Unweighted
Aspartate aminotransferase	TRIM5	11	5663194	5685109	2.6414e-07	2.71441e-06	2.46293e-06	1.38116e-11	2.13883e-10	0.08877	MAF weight - β(1,5)
Aspartate aminotransferase	ANO5	11	22193175	22283367	1.61071e-11	0.010259	5.50044e-12	1.23718e-11	1.10151e-08	0.000107445	MAF weight - β(1,25)
Aspartate aminotransferase	ZPR1	11	116778559	116788023	3.98918e-10	1.09589e-09	0.000551778	3.00453e-10	0.00229822	0.611507	MAF weight - β(1,5)
Aspartate aminotransferase	PTPMT1	11	47565429	47573461	2.15621e-10	2.16278e-10	1.86256e-10	2.15468e-10	3.37626e-06	0.0132161	MAF weight - β(1,25)
Aspartate aminotransferase	CARS	11	3000921	3057451	6.21061e-08	1.38193e-08	0.556606	2.06994e-07	0.0376167	0.539598	CADD-weighted
Aspartate aminotransferase	TSFM	12	57782744	57802856	1.33951e-08	3.20432e-09	0.169329	6.5394e-09	0.000601603	0.170249	CADD-weighted
Aspartate aminotransferase	INHBC	12	57434684	57452062	9.59481e-10	1.68568e-09	0.639707	9.58062e-10	0.000216975	0.672939	MAF weight - β(1,5)
Aspartate aminotransferase	SLCO1B3	12	20810703	20916909	1.34074e-08	2.94294e-08	0.0131662	2.15507e-10	0.0235533	0.0313193	MAF weight - β(1,5)
Aspartate aminotransferase	C12orf43	12	121002421	121016502	6.93469e-07	2.35038e-09	2.07961e-07	1.78003e-09	5.14416e-08	0.300874	MAF weight - β(1,5)
Aspartate aminotransferase	METTL21B	12	57772599	57782541	3.04085e-08	6.47144e-09	0.589949	9.58481e-06	0.000106181	0.428187	CADD-weighted
Aspartate aminotransferase	L2HGDH	14	50242433	50312229	1.23471e-09	3.83316e-16	1.8431e-16	2.22568e-10	5.7184e-10	0.0751286	MAF weight - β(1,25)
Aspartate aminotransferase	SERPINA1	14	94376746	94390692	0.0323263	0.221023	5.43117e-13	1.18659e-05	0.000135256	0.631049	MAF weight - β(1,25)
Aspartate aminotransferase	SOS2	14	50117127	50231381	1.74081e-09	9.53993e-22	2.7186e-21	1.70755e-18	5.68521e-12	0.658392	CADD-weighted
Aspartate aminotransferase	SRP14	15	40035689	40039188	2.88151e-08	1.33854e-08	0.128987	1.33979e-08	8.63407e-07	0.176375	CADD-weighted
Aspartate aminotransferase	GOT2	16	58707130	58734357	1.28386e-19	3.11658e-28	2.82783e-10	4.65609e-27	3.32589e-22	0.000242987	CADD-weighted
Aspartate aminotransferase	RNF213	17	80260860	80398781	1.15813e-07	4.1635e-06	2.31969e-07	4.26067e-12	3.19184e-07	0.0679609	MAF weight - β(1,5)
Aspartate aminotransferase	PLEKHM1	17	45435899	45490780	3.31521e-09	3.22384e-09	0.000141253	3.8273e-09	2.59333e-07	0.781994	CADD-weighted
Aspartate aminotransferase	ARHGAP27	17	45393901	45432916	1.34076e-08	6.4462e-09	1	6.22582e-08	0.000172006	1	CADD-weighted
Aspartate aminotransferase	CACNG1	17	67044535	67056795	6.46786e-09	3.28961e-09	0.206902	3.85687e-10	0.00962951	1	MAF weight - β(1,5)
Aspartate aminotransferase	APOH	17	66212028	66229438	2.70661e-05	0.0091031	1.56483e-09	1.11213e-06	8.09554e-06	0.765074	MAF weight - β(1,25)
Aspartate aminotransferase	ENDOV	17	80415166	80438084	1.7079e-05	3.44744e-09	0.00298511	1.98646e-07	0.000648745	0.143713	CADD-weighted
Aspartate aminotransferase	BRCA1	17	43044294	43125483	1.3415e-08	1.34038e-08	0.0101408	1.02923e-09	5.98733e-09	0.263447	MAF weight - β(1,5)
Aspartate aminotransferase	CLEC4M	19	7763148	7769605	2.45111e-10	4.88349e-10	0.115977	2.27593e-06	2.19802e-05	0.182019	Unweighted
Aspartate aminotransferase	TM6SF2	19	19264364	19273265	1.61948e-20	2.59941e-22	2.26698e-24	1.51859e-24	1.12919e-25	0.382527	MAF weight - β(0.5,0.5)
Aspartate aminotransferase	NRTN	19	5823806	5828324	5.86063e-10	5.77679e-10	5.84316e-10	5.88391e-10	3.41374e-07	0.785518	CADD-weighted
Aspartate aminotransferase	LILRB5	19	54250405	54257304	4.23728e-14	5.57188e-14	0.656503	1.96647e-12	6.23029e-14	0.21235	Unweighted
Aspartate aminotransferase	STRN4	19	46719510	46746463	1.71719e-09	1.74338e-09	0.0484038	1.70272e-09	0.000515777	0.171633	MAF weight - β(1,5)
Aspartate aminotransferase	FKRP	19	46746045	46758575	1.70404e-09	1.70644e-09	0.507595	1.01459e-09	0.000218034	0.271355	MAF weight - β(1,5)
Aspartate aminotransferase	NCAN	19	19211972	19252252	4.26078e-15	1	0.00129154	1.85924e-14	0.00221025	0.811277	Unweighted
Aspartate aminotransferase	PRKRA	2	178431413	178451231	1.8146e-07	2.38073e-09	0.518372	5.21721e-07	9.06969e-06	0.386999	CADD-weighted
Aspartate aminotransferase	GPN1	2	27628647	27650846	6.48667e-09	1.82666e-09	0.0651283	2.59093e-09	0.000271756	0.221126	CADD-weighted
Aspartate aminotransferase	SAMM50	22	43955380	43996532	2.02732e-44	4.488e-36	0.0105988	4.51418e-74	1.58948e-79	0.0864235	MAF weight - β(0.5,0.5)
Aspartate aminotransferase	PARVB	22	43999210	44169232	1.88726e-43	6.38494e-07	0.645954	2.52126e-12	5.60041e-28	0.222952	Unweighted
Aspartate aminotransferase	PNPLA3	22	43923738	43947568	9.75399e-140	1.97035e-136	0.0540304	7.77005e-122	1.81103e-202	0.438765	MAF weight - β(0.5,0.5)
Aspartate aminotransferase	FYCO1	3	45917898	45995824	0.0241331	0.0286118	1.01087e-14	0.00124929	3.78441e-07	0.225526	MAF weight - β(1,25)
Aspartate aminotransferase	DNASE1L3	3	58192625	58211003	4.90711e-06	7.12436e-05	9.14651e-07	1.51909e-10	8.01197e-06	0.21229	MAF weight - β(1,5)
Aspartate aminotransferase	PDHB	3	58427629	58433852	9.30274e-48	9.29988e-48	0.550477	1.48892e-53	3.57235e-39	0.550478	MAF weight - β(1,5)
Aspartate aminotransferase	PXK	3	58332889	58426127	5.12628e-47	5.0861e-47	0.338231	2.07453e-52	2.64337e-70	0.271494	MAF weight - β(0.5,0.5)
Aspartate aminotransferase	ADH4	4	99123681	99144298	2.79731e-07	2.7796e-08	3.51206e-05	3.25073e-09	3.89962e-05	3.68911e-05	MAF weight - β(1,5)
Aspartate aminotransferase	SH3TC1	4	8199332	8241103	0.00112088	0.0127576	1.37825e-05	0.00141926	1.54447e-05	1.13175e-08	Rare only
Aspartate aminotransferase	SLC39A8	4	102251040	102345498	6.38755e-06	1.85023e-05	1.31922e-06	4.75007e-12	3.54087e-10	0.895761	MAF weight - β(1,5)
Aspartate aminotransferase	TMEM171	5	73120560	73131817	1.67671e-11	1.5601e-08	0.544989	3.86264e-10	3.57874e-10	0.598649	Unweighted
Aspartate aminotransferase	FCHO2	5	72955980	73090522	1.35461e-16	2.46005e-17	0.341701	1.59113e-13	8.70136e-14	0.414108	CADD-weighted
Aspartate aminotransferase	UBD	6	29555611	29559925	2.26437e-12	4.85494e-11	0.00343782	1.79089e-12	1.6508e-06	0.519444	MAF weight - β(1,5)
Aspartate aminotransferase	ZSCAN31	6	28324737	28336375	6.4649e-09	1.26656e-05	0.376642	9.04037e-10	5.36193e-05	0.45202	MAF weight - β(1,5)
Aspartate aminotransferase	C4B	6	31982056	32002681	3.21806e-11	0.182779	0.163347	0.000118356	9.27201e-06	1	Unweighted
Aspartate aminotransferase	MUC22	6	31005951	31035402	1.24492e-11	2.32033e-24	0.00159739	9.56435e-10	6.76286e-11	0.065416	CADD-weighted
Aspartate aminotransferase	TNXB	6	32041154	32109374	2.10346e-21	7.62444e-22	2.64467e-11	1.01171e-19	2.50202e-26	0.000130117	MAF weight - β(0.5,0.5)
Aspartate aminotransferase	HLA-DPB1	6	33075925	33089696	3.06753e-08	2.32703e-10	0.0264047	2.22548e-10	7.94369e-10	0.0148146	MAF weight - β(1,5)
Aspartate aminotransferase	CCHCR1	6	31142438	31158238	1.34769e-24	3.12349e-17	4.18465e-12	3.63441e-27	4.94625e-36	0.771178	MAF weight - β(0.5,0.5)
Aspartate aminotransferase	MSH5	6	31739947	31762678	4.73194e-21	1.08764e-12	0.0237286	6.69993e-32	1.54349e-24	0.275846	MAF weight - β(1,5)
Aspartate aminotransferase	ZKSCAN4	6	28244711	28252224	2.15181e-10	2.15178e-10	0.172074	2.15174e-10	0.000304997	0.206785	MAF weight - β(1,5)
Aspartate aminotransferase	BTNL2	6	32394735	32407123	5.70595e-18	1.94623e-18	0.0808558	4.74645e-10	9.61779e-12	0.0819739	CADD-weighted
Aspartate aminotransferase	ZKSCAN8	6	28141909	28159472	2.36194e-10	0.00365849	0.852645	2.49884e-05	3.81734e-05	0.760281	Unweighted
Aspartate aminotransferase	C6orf10	6	32292697	32371912	8.98086e-20	3.45754e-17	0.0138545	1.84195e-42	3.00005e-31	3.96573e-05	MAF weight - β(1,5)
Aspartate aminotransferase	C6orf15	6	31111222	31112555	4.53783e-29	2.79514e-18	1.08749e-05	6.8984e-17	2.15778e-22	0.0394822	Unweighted
Aspartate aminotransferase	BTN1A1	6	26501266	26510424	4.83135e-05	1.49644e-09	0.036816	4.14463e-10	9.13035e-06	0.0246509	MAF weight - β(1,5)
Aspartate aminotransferase	HLA-DRB1	6	32578769	32589836	8.67121e-22	6.12882e-20	1.35801e-16	6.2153e-24	1.43449e-25	0.000117602	MAF weight - β(0.5,0.5)
Aspartate aminotransferase	HLA-DRB5	6	32517376	32530229	1.99159e-34	2.70618e-29	2.55278e-27	8.53194e-35	1.93627e-40	4.15533e-10	MAF weight - β(0.5,0.5)
Aspartate aminotransferase	EGFL8	6	32164604	32168285	1.45756e-32	5.20984e-31	0.00107731	1.8818e-23	9.65998e-24	0.110543	Unweighted
Aspartate aminotransferase	TRIM31	6	30102896	30113090	2.35384e-13	2.03691e-13	0.241285	7.71008e-13	8.78884e-12	0.263007	CADD-weighted
Aspartate aminotransferase	POU5F1	6	31164336	31170693	1.4002e-23	4.71045e-15	2.37254e-06	3.45181e-24	4.08038e-32	1	MAF weight - β(0.5,0.5)
Aspartate aminotransferase	TRIM38	6	25962688	25987329	9.41153e-06	0.0235316	0.412557	1.59989e-09	0.002199	1	MAF weight - β(1,5)
Aspartate aminotransferase	LTA	6	31572098	31574323	3.21549e-10	4.43774e-13	1.70356e-09	2.90973e-10	5.14484e-12	0.315319	CADD-weighted
Aspartate aminotransferase	PRRC2A	6	31620672	31637777	1.00113e-25	1.39576e-24	2.46593e-06	4.27136e-34	4.35161e-41	0.0075468	MAF weight - β(0.5,0.5)
Aspartate aminotransferase	HLA-DOB	6	32812762	32817048	2.91591e-16	5.48321e-16	0.115371	2.15099e-14	1.30931e-11	0.884851	Unweighted
Aspartate aminotransferase	NOTCH4	6	32194842	32224067	9.14047e-14	1.63624e-10	0.000171401	2.22524e-17	5.00145e-20	0.00172966	MAF weight - β(0.5,0.5)
Aspartate aminotransferase	BTN3A2	6	26365158	26378320	4.13353e-09	2.15319e-10	0.0354096	3.46961e-09	2.56967e-09	0.858394	CADD-weighted
Aspartate aminotransferase	GPSM3	6	32190765	32195523	1.25968e-32	3.52616e-32	0.00353944	2.31065e-33	3.90071e-26	0.00379828	MAF weight - β(1,5)
Aspartate aminotransferase	SFTA2	6	30931349	30932175	7.43205e-25	1.82485e-12	0.277148	3.15157e-17	2.90798e-18	0.320785	Unweighted
Aspartate aminotransferase	HLA-DQA1	6	32637405	32643652	5.30797e-23	1.20399e-20	2.57404e-20	6.12709e-35	2.22991e-30	0.00156285	MAF weight - β(1,5)
Aspartate aminotransferase	HIST1H2AL	6	27865328	27865798	9.1643e-14	6.82317e-14	0.000367772	5.09139e-13	4.79509e-11	0.000453226	CADD-weighted
Aspartate aminotransferase	HIST1H1B	6	27866791	27867581	2.60475e-14	2.86635e-14	0.240975	7.24201e-15	7.89993e-11	0.695654	MAF weight - β(1,5)
Aspartate aminotransferase	DPCR1	6	30940999	30954221	3.28544e-17	3.16015e-16	0.0237239	4.29065e-26	7.11015e-23	0.478837	MAF weight - β(1,5)
Aspartate aminotransferase	HLA-A	6	29942469	29945884	2.41859e-09	1.3536e-08	0.00568758	1.14421e-09	1.86046e-09	0.345577	MAF weight - β(1,5)
Aspartate aminotransferase	HLA-B	6	31353871	31357212	3.07543e-18	3.07147e-17	1.25847e-05	3.31793e-20	7.29207e-21	0.111157	MAF weight - β(0.5,0.5)
Aspartate aminotransferase	HLA-C	6	31268748	31272136	2.86268e-10	7.13638e-08	5.7149e-07	4.15543e-11	1.05883e-11	0.0718575	MAF weight - β(0.5,0.5)
Aspartate aminotransferase	OR2B2	6	27911184	27912396	9.88663e-16	1.98252e-15	0.0123238	3.60619e-16	1.48516e-16	0.40402	MAF weight - β(0.5,0.5)
Aspartate aminotransferase	HLA-G	6	29826978	29831122	3.28949e-08	2.89792e-12	0.011063	2.88034e-10	1.24016e-10	0.628597	CADD-weighted
Aspartate aminotransferase	RNF5	6	32178384	32180793	6.61748e-31	3.94229e-32	0.797332	2.5098e-31	2.24765e-24	0.80452	CADD-weighted
Aspartate aminotransferase	PPT2	6	32153451	32163681	3.70075e-32	5.73052e-31	0.017897	3.11666e-32	1.01054e-39	0.0226534	MAF weight - β(0.5,0.5)
Aspartate aminotransferase	SLC44A4	6	31863192	31879046	1.35123e-07	9.76912e-10	4.34389e-05	3.73779e-07	2.06026e-05	0.0330797	CADD-weighted
Aspartate aminotransferase	ZSCAN12	6	28378820	28399767	9.99021e-10	0.00023873	0.0873256	1.55865e-14	1.31291e-10	0.202675	MAF weight - β(1,5)
Aspartate aminotransferase	VARS2	6	30914204	30926458	2.15226e-10	2.152e-10	0.0268074	2.14925e-10	1.57094e-12	0.855589	MAF weight - β(0.5,0.5)
Aspartate aminotransferase	VWA7	6	31765593	31777331	5.21899e-34	2.48775e-36	8.60311e-06	2.06439e-36	2.77482e-35	0.569182	MAF weight - β(1,5)
Aspartate aminotransferase	DDR1	6	30884083	30900156	9.17571e-14	2.3577e-11	0.000194381	2.16776e-06	2.11815e-13	7.73115e-06	Unweighted
Aspartate aminotransferase	HLA-DQB1	6	32659463	32666689	2.9473e-21	9.17019e-21	3.18845e-16	4.78307e-17	8.15962e-22	0.00219161	MAF weight - β(0.5,0.5)
Aspartate aminotransferase	HLA-DQB2	6	32756097	32763553	5.56891e-14	7.6699e-12	4.18633e-05	1.94581e-14	2.45484e-18	0.055268	MAF weight - β(0.5,0.5)
Aspartate aminotransferase	PPP1R18	6	30676388	30687895	5.63673e-19	2.5891e-11	0.197624	5.01564e-16	7.11469e-09	0.659364	Unweighted
Aspartate aminotransferase	HIST1H2BL	6	27807478	27807931	3.87758e-13	3.85269e-13	0.00279801	3.85666e-13	1.35891e-08	0.479166	CADD-weighted
Aspartate aminotransferase	RPP21	6	30345128	30346858	2.06903e-12	5.63606e-10	0.382714	1.69902e-11	2.26056e-06	0.390602	Unweighted
Aspartate aminotransferase	PGBD1	6	28281536	28302549	3.58425e-08	7.33066e-09	0.275776	1.59724e-07	5.58263e-06	0.153148	CADD-weighted
Aspartate aminotransferase	GPANK1	6	31661228	31666283	5.25081e-25	1.34908e-08	0.368425	1.09891e-23	3.64255e-17	0.817967	Unweighted
Aspartate aminotransferase	TRIM15	6	30163205	30172696	7.23961e-10	1.04426e-07	0.000129861	7.90586e-08	3.28207e-06	0.62304	Unweighted
Aspartate aminotransferase	ZSCAN26	6	28267009	28278223	2.15203e-10	2.15207e-10	0.145832	2.15203e-10	0.000253185	0.171092	Unweighted
Aspartate aminotransferase	BTN2A1	6	26457903	26476621	1.49638e-10	2.15358e-10	0.000151114	1.11262e-10	2.83311e-12	0.905458	MAF weight - β(0.5,0.5)
Aspartate aminotransferase	BTN2A2	6	26383095	26394872	1.35709e-08	3.2461e-09	0.333429	1.76612e-06	0.132684	1	CADD-weighted
Aspartate aminotransferase	TCF19	6	31158525	31164215	6.09561e-32	1.38157e-31	1.07712e-10	4.73935e-33	4.92258e-24	0.503022	MAF weight - β(1,5)
Aspartate aminotransferase	MICB	6	31494880	31511124	1.86134e-14	2.15971e-10	0.00172105	3.19486e-28	7.94705e-26	0.0125831	MAF weight - β(1,5)
Aspartate aminotransferase	ZNF322	6	26634382	26659752	1.03236e-09	2.69452e-10	0.0021402	2.17019e-10	8.99987e-08	0.246536	MAF weight - β(1,5)
Aspartate aminotransferase	OR12D3	6	29373422	29375291	2.15761e-10	1.88231e-05	0.0567646	1.9216e-18	4.8668e-11	0.734594	MAF weight - β(1,5)
Aspartate aminotransferase	COL11A2	6	33162691	33192468	2.35292e-10	1.66028e-08	0.0164774	1.19615e-12	2.99111e-09	0.0112619	MAF weight - β(1,5)
Aspartate aminotransferase	CYP21A2	6	32038315	32041670	2.53294e-07	1.37751e-08	6.65669e-06	3.58291e-06	3.78741e-05	0.02465	CADD-weighted
Aspartate aminotransferase	GNL1	6	30541377	30557594	1.23357e-17	1.5579e-17	0.258992	4.64833e-18	4.88986e-07	0.390878	MAF weight - β(1,5)
Aspartate aminotransferase	PSORS1C1	6	31114830	31140092	3.0363e-08	6.10109e-13	0.00336466	2.34944e-10	5.99676e-06	0.615865	CADD-weighted
Aspartate aminotransferase	HIST1H3I	6	27871844	27872321	3.89377e-10	3.8952e-10	0.0104227	3.85598e-10	1.5597e-06	0.0068274	MAF weight - β(1,5)
Aspartate aminotransferase	HIST1H3J	6	27890314	27890792	3.53345e-11	3.30052e-11	0.379161	3.55245e-11	1.21382e-09	0.674714	CADD-weighted
Aspartate aminotransferase	TAP2	6	32821832	32838823	7.03531e-12	7.41845e-08	0.0358244	7.9171e-13	0.000885681	0.0395031	MAF weight - β(1,5)
Aspartate aminotransferase	TRIM26	6	30184454	30213494	7.89393e-11	3.31438e-11	0.44033	3.38557e-09	0.000322539	1	CADD-weighted
Aspartate aminotransferase	TRIM27	6	28903001	28923991	1.8555e-16	1.9844e-16	0.0672228	9.17211e-17	1.02565e-11	0.0097306	MAF weight - β(1,5)
Aspartate aminotransferase	WHRN	9	114402080	114505473	1.18467e-10	2.1565e-10	0.00372569	1.34742e-07	7.23659e-08	0.411813	Unweighted
Aspartate aminotransferase	MURC	9	100578078	100588387	2.15195e-10	2.15196e-10	0.0564838	0.000838074	4.48016e-05	0.529103	Unweighted
Calcium	BNIPL	1	151036552	151047600	8.2818e-07	8.08761e-08	0.00757974	2.99347e-10	6.79576e-06	0.457213	MAF weight - β(1,5)
Calcium	GABPB2	1	151070603	151118531	2.94775e-10	2.19599e-10	0.0444828	5.72418e-09	0.000515728	0.087103	CADD-weighted
Calcium	MTX1	1	155208698	155213839	3.25106e-09	1.69144e-09	0.678317	0.0160634	0.000677507	0.208294	CADD-weighted
Calcium	MINDY1	1	150996835	151008365	6.31598e-08	6.26206e-08	0.0110765	1.42875e-08	0.0682962	0.794641	MAF weight - β(1,5)
Calcium	OMA1	1	58480718	58546774	1.35286e-08	7.02045e-09	3.11118e-08	1.36518e-08	6.9562e-07	3.25798e-06	CADD-weighted
Calcium	CERS2	1	150965172	150975003	1.3981e-08	1.34927e-08	0.870549	2.76002e-06	0.00215813	0.325716	CADD-weighted
Calcium	ADAM15	1	155051271	155062776	2.30182e-08	8.10798e-05	0.0812374	3.47667e-09	0.0017405	0.0692843	MAF weight - β(1,5)
Calcium	TTC39A	1	51287257	51345113	2.90542e-06	4.95088e-17	3.09635e-21	5.40033e-11	1.17492e-10	0.0928232	MAF weight - β(1,25)
Calcium	SFMBT2	10	7158623	7411486	1.16441e-11	6.76697e-12	1	0.109161	2.5063e-05	1	CADD-weighted
Calcium	BTBD10	11	13388008	13463291	5.67201e-11	2.54245e-10	0.497305	4.15535e-11	4.40877e-11	1	MAF weight - β(1,5)
Calcium	PTH	11	13492053	13496020	6.92197e-11	6.9245e-11	0.00550502	6.89171e-11	6.13213e-09	0.15047	MAF weight - β(1,5)
Calcium	CCNT1	12	48688457	48716998	9.63715e-10	2.2082e-08	0.00626349	0.000110621	2.79313e-05	0.32367	Unweighted
Calcium	PITPNM2	12	122983479	123110428	1.84537e-05	9.71079e-19	9.19019e-19	2.41977e-10	2.66286e-07	0.519436	MAF weight - β(1,25)
Calcium	SERPINA1	14	94376746	94390692	2.16259e-10	3.30015e-09	4.57861e-30	6.67857e-20	2.09102e-26	5.38186e-06	MAF weight - β(1,25)
Calcium	MAP1A	15	43517607	43531620	0.137745	0.251665	3.50964e-11	0.000655798	0.0430749	0.767018	MAF weight - β(1,25)
Calcium	NT5C3B	17	41825081	41836271	2.91771e-24	2.87169e-24	0.0422954	2.94489e-24	5.61709e-30	0.683169	MAF weight - β(0.5,0.5)
Calcium	ABCA6	17	69078705	69141874	0.000133549	0.352478	1.82818e-13	1.97748e-05	0.00010818	0.382	MAF weight - β(1,25)
Calcium	WDR81	17	1716522	1738599	3.25625e-24	1.64939e-19	7.81674e-07	3.92251e-32	1.43085e-38	0.485148	MAF weight - β(0.5,0.5)
Calcium	SERPINF2	17	1742835	1755265	2.22319e-26	2.508e-28	0.0254239	1.10283e-26	7.10788e-27	1	CADD-weighted
Calcium	HIGD1B	17	44846352	44850480	1.399e-21	2.64175e-26	0.261315	6.0966e-26	3.70017e-23	0.132021	CADD-weighted
Calcium	KCNK6	19	38319843	38329009	0.000913019	0.00680365	2.72667e-29	2.19629e-10	3.09388e-17	0.67791	MAF weight - β(1,25)
Calcium	HPN	19	35040505	35066573	1.19692e-19	1.25349e-19	0.000218778	5.37334e-20	4.29618e-13	6.98265e-05	MAF weight - β(1,5)
Calcium	FCGRT	19	49512278	49526428	2.92939e-08	5.67329e-05	5.2362e-20	1.21072e-10	1.01458e-16	5.33496e-18	MAF weight - β(1,25)
Calcium	USP40	2	233475518	233565590	2.75089e-11	4.96608e-13	0.000137023	1.27768e-13	8.80252e-12	0.0647835	MAF weight - β(1,5)
Calcium	C2orf16	2	27576521	27582722	7.45403e-10	7.65815e-05	0.00508725	3.25414e-18	8.87551e-10	0.0218595	MAF weight - β(1,5)
Calcium	CAD	2	27217389	27243786	1.71168e-09	5.82097e-07	0.00104851	1.01848e-07	1.32629e-07	0.00389273	Unweighted
Calcium	IFT172	2	27444372	27489811	2.15519e-10	0.00646078	0.143313	0.00236508	0.000827272	0.153646	Unweighted
Calcium	GTF3C2	2	27325848	27357034	2.15224e-10	2.15227e-10	0.555114	2.01661e-10	0.00128246	0.555114	MAF weight - β(1,5)
Calcium	GPN1	2	27628647	27650846	1.88011e-14	1.43034e-14	0.695297	4.74898e-15	2.78782e-07	1	MAF weight - β(1,5)
Calcium	SAG	2	233307662	233347055	4.46296e-18	5.06835e-18	0.0429754	0.0142023	4.42997e-09	0.177704	Unweighted
Calcium	FER1L5	2	96642836	96704887	1.39762e-28	1.81487e-12	6.85107e-11	2.09069e-13	3.60157e-21	0.452479	Unweighted
Calcium	SEMA4C	2	96859735	96869998	3.48722e-09	2.526e-07	7.40837e-08	6.20085e-08	0.018586	0.0371068	Unweighted
Calcium	CNNM3	2	96816253	96835384	6.81008e-13	2.62961e-10	0.000189847	2.51439e-13	9.14371e-06	0.008373	MAF weight - β(1,5)
Calcium	TAF4	20	61974797	62065810	1.1925e-12	2.11906e-10	0.248025	2.36923e-12	7.6273e-07	0.233034	Unweighted
Calcium	CASR	3	122183682	122286497	6.69512e-284	1.99998e-278	1.60975e-40	2.63838e-273	4.31993e-291	4.032e-18	MAF weight - β(0.5,0.5)
Calcium	WDR5B	3	122411852	122416035	2.21171e-47	7.10427e-48	0.032195	5.5711e-49	1.23225e-32	0.0358249	MAF weight - β(1,5)
Calcium	CSTA	3	122325163	122341968	4.4228e-165	4.45405e-165	5.49221e-55	4.03627e-165	6.85565e-158	0.330483	MAF weight - β(1,5)
Calcium	GOLGB1	3	121663198	121749767	1.38764e-07	7.26103e-07	2.13892e-21	2.78433e-11	7.88813e-19	0.0526056	MAF weight - β(1,25)
Calcium	DTX3L	3	122564337	122575202	9.52373e-10	1.68786e-09	0.00400875	6.2428e-10	1.16186e-05	5.25643e-06	MAF weight - β(1,5)
Calcium	PARP9	3	122527910	122564676	1.74229e-153	1.40249e-137	7.14114e-20	7.19516e-135	2.80874e-219	3.89034e-05	MAF weight - β(0.5,0.5)
Calcium	HGFAC	4	3441998	3449486	6.06173e-22	2.59409e-13	1.4825e-12	7.26851e-27	7.11431e-23	0.352969	MAF weight - β(1,5)
Calcium	SLC39A8	4	102251040	102345498	4.0702e-05	9.1025e-05	8.47495e-05	2.20123e-10	2.35067e-07	0.719946	MAF weight - β(1,5)
Calcium	CD109	6	73696084	73828317	1.13683e-16	1.7456e-12	0.0499794	2.88833e-06	1.02646e-10	0.348866	Unweighted
Cholesterol	RHCE	1	25362248	25420872	1.4895e-13	3.79324e-13	0.764777	3.02992e-08	9.32896e-07	0.821313	Unweighted
Cholesterol	MYBPHL	1	109292364	109307041	7.06591e-09	3.01954e-12	1.49915e-11	2.15123e-10	6.52009e-06	0.0741621	CADD-weighted
Cholesterol	RSRP1	1	25242248	25247494	9.54636e-10	6.45205e-09	0.85061	1.26032e-05	0.000657726	0.685961	Unweighted
Cholesterol	PCSK9	1	55039475	55064853	1.21305e-30	2.42159e-46	2.2901e-148	8.96394e-65	3.40338e-118	1.05927e-12	MAF weight - β(1,25)
Cholesterol	CELSR2	1	109250018	109275756	4.03644e-29	1.87193e-26	7.26279e-33	1.29831e-25	7.01398e-47	0.00451307	MAF weight - β(0.5,0.5)
Cholesterol	DOCK7	1	62454725	62688368	2.86434e-41	2.87168e-41	0.193072	4.26284e-46	3.21242e-19	0.192691	MAF weight - β(1,5)
Cholesterol	SYPL2	1	109466477	109482142	3.66169e-16	5.08802e-16	6.54008e-14	3.79143e-16	3.65414e-11	7.44273e-06	Unweighted
Cholesterol	PSRC1	1	109279553	109283168	6.92023e-25	0.0502117	4.89024e-06	1.16734e-26	1.44211e-12	0.018144	MAF weight - β(1,5)
Cholesterol	SORT1	1	109309565	109397941	3.59568e-06	2.49205e-05	2.78011e-10	1.87558e-17	1.71002e-05	0.595117	MAF weight - β(1,5)
Cholesterol	MARCH8	10	45454584	45594906	3.2046e-08	1.72752e-09	0.604987	0.000512987	1.16345e-05	0.379548	CADD-weighted
Cholesterol	APOA4	11	116820701	116823295	3.9598e-06	7.61627e-06	2.80368e-10	1.4125e-06	3.99739e-06	0.275012	MAF weight - β(1,25)
Cholesterol	APOA5	11	116789369	116792420	5.73344e-27	2.82579e-27	1.08862e-22	2.8234e-27	1.00654e-32	0.237162	MAF weight - β(0.5,0.5)
Cholesterol	PCSK7	11	117205070	117232525	7.39315e-10	9.90335e-10	0.0120596	1.88071e-10	3.60456e-06	0.442669	MAF weight - β(1,5)
Cholesterol	BUD13	11	116748169	116772998	6.25756e-08	3.10661e-07	3.35974e-09	4.69941e-26	8.58734e-12	0.827744	MAF weight - β(1,5)
Cholesterol	ZPR1	11	116778559	116788023	1.9916e-27	6.3519e-30	2.35323e-11	1.8471e-28	2.5076e-19	0.0863016	CADD-weighted
Cholesterol	SIK3	11	116843401	117098415	9.00494e-14	6.80109e-14	0.00466184	9.27549e-12	0.000130902	0.0713045	CADD-weighted
Cholesterol	MYRF	11	61752648	61788517	1.11767e-34	4.11713e-18	0.237232	4.45431e-17	1.40135e-20	0.354709	Unweighted
Cholesterol	HNF1A	12	120978745	121002511	7.38023e-11	2.16296e-10	0.245573	2.24671e-10	1.70262e-12	0.332332	MAF weight - β(0.5,0.5)
Cholesterol	MARVELD3	16	71626152	71641965	2.15214e-10	1.28573e-10	0.0319749	1.46941e-10	1.65245e-06	0.00951229	CADD-weighted
Cholesterol	PKD1L3	16	71929537	71999978	6.52696e-13	4.1408e-12	0.00617175	1.0378e-11	2.30414e-10	0.0302818	Unweighted
Cholesterol	LCAT	16	67939883	67944112	5.57859e-06	3.21424e-09	1.39415e-08	2.57177e-06	3.86639e-06	0.000216773	CADD-weighted
Cholesterol	ABCA6	17	69078705	69141874	1.31869e-05	0.194672	1.4421e-19	1.1206e-06	3.51539e-08	0.0163008	MAF weight - β(1,25)
Cholesterol	LIPG	18	49562056	49592908	1.6094e-14	1.46234e-14	2.19682e-34	2.28931e-31	4.44167e-29	5.87157e-09	MAF weight - β(1,25)
Cholesterol	CEACAM20	19	44506158	44529525	6.26608e-08	2.82528e-07	6.08283e-13	5.16374e-13	7.59682e-16	0.199435	MAF weight - β(0.5,0.5)
Cholesterol	FUT2	19	48695970	48705934	1.15442e-10	1.01047e-10	0.0730317	0.000912021	7.56675e-05	0.720595	CADD-weighted
Cholesterol	IZUMO1	19	48740887	48746909	3.51072e-12	5.2195e-12	0.0887734	9.56368e-13	7.47127e-15	0.0888104	MAF weight - β(0.5,0.5)
Cholesterol	PVR	19	44643797	44666160	1.50073e-18	2.15838e-10	3.36637e-23	4.60343e-34	1.02952e-21	0.00390029	MAF weight - β(1,5)
Cholesterol	DNM2	19	10718052	10831910	2.16681e-19	2.27504e-19	0.0185092	2.29514e-16	1.59316e-09	0.00925482	Unweighted
Cholesterol	TM6SF2	19	19264364	19273265	1.0826e-59	4.7112e-61	5.10366e-47	2.5908e-69	5.75491e-83	0.00307946	MAF weight - β(0.5,0.5)
Cholesterol	LDLR	19	11089361	11133829	4.79235e-41	2.0711e-19	3.04858e-15	6.22161e-141	1.73493e-133	3.2749e-07	MAF weight - β(1,5)
Cholesterol	CD3EAP	19	45406208	45410766	0.0601233	0.0216481	0.00148759	0.186153	3.51302e-06	4.24453e-09	Rare only
Cholesterol	ATG4D	19	10543893	10553423	2.88566e-08	2.93462e-08	0.0348564	1.36689e-08	1.98229e-05	1	MAF weight - β(1,5)
Cholesterol	KRI1	19	10553084	10566026	0.00178453	0.00444603	2.22438e-10	1.54388e-10	2.77641e-05	0.135364	MAF weight - β(1,5)
Cholesterol	TOMM40	19	44891219	44903689	5.73824e-124	1.31711e-122	2.08868e-240	3.4198e-250	5.50542e-290	0.0231085	MAF weight - β(0.5,0.5)
Cholesterol	NKPD1	19	45149749	45160150	4.69345e-06	9.54975e-07	3.30657e-18	8.42909e-08	1.07972e-11	4.27228e-17	MAF weight - β(1,25)
Cholesterol	BCAM	19	44809058	44821421	1.26643e-31	3.22062e-15	5.54527e-62	2.61258e-51	3.99517e-87	0.00275992	MAF weight - β(0.5,0.5)
Cholesterol	CEACAM19	19	44671451	44684355	2.08144e-29	3.33836e-13	1.2072e-63	6.63714e-42	4.33757e-52	0.109541	MAF weight - β(1,25)
Cholesterol	ANGPTL8	19	11237450	11241943	1.83354e-05	1.9626e-06	2.15197e-10	5.7764e-07	1.55125e-05	0.0270214	MAF weight - β(1,25)
Cholesterol	NCAN	19	19211972	19252252	8.13404e-55	0.0734343	8.70028e-14	8.38948e-54	2.04858e-24	0.702671	Unweighted
Cholesterol	IRF2BP1	19	45883607	45886118	3.89026e-10	6.94761e-08	0.00199053	8.79377e-11	1.92684e-12	0.00176743	MAF weight - β(0.5,0.5)
Cholesterol	APOE	19	44905781	44909393	6.1006e-286	1.06241e-246	5,43E-323	4.69625e-69	3.82338e-109	3.80389e-07	Unweighted
Cholesterol	AP1M2	19	10572670	10587315	3.47753e-16	4.72167e-16	2.18954e-18	4.11035e-23	1.35576e-13	0.249561	MAF weight - β(1,5)
Cholesterol	CBLC	19	44777868	44800646	7.34459e-48	1.03201e-34	3.867e-47	2.01111e-47	1.58406e-48	0.106039	MAF weight - β(0.5,0.5)
Cholesterol	SMARCA4	19	10960921	11062282	6.4975e-22	6.2506e-15	2.88626e-21	4.81896e-20	2.48639e-35	4.51369e-18	MAF weight - β(0.5,0.5)
Cholesterol	YIPF2	19	10922767	10928681	2.89192e-32	1.05771e-32	2.27061e-10	3.39344e-33	3.76134e-21	0.246077	MAF weight - β(1,5)
Cholesterol	MYPOP	19	45890022	45902604	3.08847e-10	2.31714e-10	1.16615e-05	7.76088e-11	1.86069e-05	0.624808	MAF weight - β(1,5)
Cholesterol	GATAD2A	19	19385832	19508932	3.76644e-13	1.64749e-13	0.0474653	9.80546e-15	8.76381e-09	0.0474656	MAF weight - β(1,5)
Cholesterol	TSSK6	19	19514218	19515660	3.30339e-13	3.43658e-13	0.885153	8.95166e-14	9.69406e-07	0.885849	MAF weight - β(1,5)
Cholesterol	C2orf16	2	27576521	27582722	1.92614e-09	1.67731e-19	0.00559198	3.59946e-21	7.36421e-11	0.00050465	MAF weight - β(1,5)
Cholesterol	GPN1	2	27628647	27650846	5.04214e-15	2.09128e-15	1	1.20673e-15	7.35012e-08	0.8912	MAF weight - β(1,5)
Cholesterol	ABCG5	2	43812471	43838819	2.39099e-16	3.91984e-05	5.93248e-28	1.443e-29	5.90679e-27	4.79989e-14	MAF weight - β(1,5)
Cholesterol	ABCG8	2	43838963	43878466	5.33237e-33	3.23881e-09	4.53467e-38	3.79109e-39	2.47892e-44	0.0761665	MAF weight - β(0.5,0.5)
Cholesterol	APOB	2	21001428	21044073	2.53993e-65	5.30712e-36	2.62517e-44	1.96581e-68	3.65141e-109	5.99514e-14	MAF weight - β(0.5,0.5)
Cholesterol	HNF4A	20	44355800	44432845	2.65368e-11	2.366e-11	3.69177e-20	3.67645e-14	1.22928e-08	0.881439	MAF weight - β(1,25)
Cholesterol	TMPRSS11E	4	68447448	68497604	4.50202e-13	2.68597e-12	0.458312	9.01938e-09	1.27406e-06	0.480726	Unweighted
Cholesterol	UGT2B17	4	68537184	68568527	2.06122e-13	1.13646e-06	0.208941	1.69669e-14	8.02197e-16	0.20723	MAF weight - β(0.5,0.5)
Cholesterol	HGFAC	4	3441998	3449486	3.05132e-08	1.9705e-06	5.08004e-06	1.40707e-09	2.25477e-06	0.123621	MAF weight - β(1,5)
Cholesterol	GCNT4	5	75027463	75030899	8.9413e-14	1.18858e-13	0.742837	7.98456e-14	2.4777e-13	0.709997	MAF weight - β(1,5)
Cholesterol	ANKDD1B	5	75611475	75671846	1.2501e-31	1.42256e-29	2.55984e-07	4.47107e-20	2.60613e-26	0.000640814	Unweighted
Cholesterol	POC5	5	75674198	75717488	3.01771e-39	5.90672e-11	0.00112544	1.24983e-19	1.57372e-30	1	Unweighted
Cholesterol	POLK	5	75511831	75599821	8.32847e-35	7.465e-35	0.605796	4.81207e-35	1.27371e-20	0.721031	MAF weight - β(1,5)
Cholesterol	ANKRD31	5	75068296	75236878	1.72254e-30	4.8924e-29	0.000146094	7.94928e-40	8.97059e-52	0.0903605	MAF weight - β(0.5,0.5)
Cholesterol	COL4A3BP	5	75371102	75511981	4.90299e-35	7.9392e-36	0.00530163	4.55812e-39	5.824e-24	0.00298713	MAF weight - β(1,5)
Cholesterol	MYLIP	6	16129085	16148247	6.56061e-09	1.3671e-08	0.502113	0.000176153	0.000260057	0.632274	Unweighted
Cholesterol	BTNL2	6	32394735	32407123	6.8989e-10	1.40467e-08	0.289241	1.57596e-07	1.10184e-06	1	Unweighted
Cholesterol	HLA-DRB1	6	32578769	32589836	4.54443e-15	4.38317e-15	1.38517e-07	8.22983e-15	1.92403e-16	0.0085496	MAF weight - β(0.5,0.5)
Cholesterol	HLA-DRB5	6	32517376	32530229	2.37705e-15	7.52484e-08	7.16504e-06	8.14755e-15	6.81662e-16	0.534607	MAF weight - β(0.5,0.5)
Cholesterol	GTF2H4	6	30908199	30914103	1.7096e-09	1.71209e-09	0.0558483	3.85546e-09	5.56355e-05	0.231361	Unweighted
Cholesterol	LTA	6	31572098	31574323	1.57421e-09	7.09196e-09	2.95374e-08	4.05836e-10	1.47846e-11	0.0268345	MAF weight - β(0.5,0.5)
Cholesterol	LPA	6	160531482	160666375	1.3891e-08	1.08226e-06	1.14e-07	1.28741e-09	1.1704e-12	0.183385	MAF weight - β(0.5,0.5)
Cholesterol	FRK	6	115941529	116060758	6.68554e-09	0.000126515	0.529841	0.00266644	0.125679	0.733095	Unweighted
Cholesterol	SFTA2	6	30931349	30932175	9.66218e-10	2.71553e-10	0.00112011	2.49521e-10	6.94501e-09	0.11559	MAF weight - β(1,5)
Cholesterol	HLA-DQA1	6	32637405	32643652	0.000109667	3.93917e-12	0.025519	5.46947e-05	8.31113e-05	1	CADD-weighted
Cholesterol	SLC22A1	6	160121830	160158718	1.17373e-12	3.45397e-12	2.22977e-10	2.49339e-29	3.40884e-13	0.770744	MAF weight - β(1,5)
Cholesterol	SLC22A3	6	160348372	160452579	5.47728e-06	6.2892e-08	1.7051e-08	2.15195e-10	2.23264e-07	1.7052e-08	MAF weight - β(1,5)
Cholesterol	HFE	6	26087280	26095241	7.48894e-14	1.54293e-17	0.00167214	2.04083e-17	6.86797e-08	0.56809	CADD-weighted
Cholesterol	HLA-B	6	31353871	31357212	1.77607e-10	2.30681e-10	8.36946e-07	1.1e-13	4.34401e-13	0.0174943	MAF weight - β(1,5)
Cholesterol	HLA-C	6	31268748	31272136	3.43985e-10	6.8502e-08	0.000173785	8.58104e-11	5.5455e-11	0.335561	MAF weight - β(0.5,0.5)
Cholesterol	HLA-G	6	29826978	29831122	1.70322e-05	2.76681e-05	3.2815e-05	2.44036e-12	4.89846e-06	0.660507	MAF weight - β(1,5)
Cholesterol	TAP2	6	32821832	32838823	4.45962e-13	4.58522e-13	0.692449	7.58707e-13	3.5715e-14	0.773635	MAF weight - β(0.5,0.5)
Cholesterol	VARS2	6	30914204	30926458	0.00403619	0.0211744	0.0103847	1.93148e-10	0.000999852	0.500942	MAF weight - β(1,5)
Cholesterol	DDR1	6	30884083	30900156	3.25191e-08	8.29084e-09	0.658832	4.06594e-10	1.093e-06	0.229326	MAF weight - β(1,5)
Cholesterol	HLA-DQB1	6	32659463	32666689	7.17023e-21	1.51586e-21	0.0650331	6.38211e-20	2.14382e-21	0.357467	CADD-weighted
Cholesterol	HLA-DQB2	6	32756097	32763553	1.74951e-13	5.02622e-11	0.0679022	0.000108736	6.51931e-14	0.0512982	MAF weight - β(0.5,0.5)
Cholesterol	RPP21	6	30345128	30346858	6.51747e-12	1.42892e-12	0.588668	4.20834e-11	4.12323e-06	0.599922	CADD-weighted
Cholesterol	TRIM15	6	30163205	30172696	3.80361e-12	1.23802e-07	0.00161397	2.40119e-10	9.46461e-07	0.24065	Unweighted
Cholesterol	MICA	6	31399783	31415316	4.608e-08	2.86212e-07	6.1534e-07	1.18744e-10	1.19019e-05	0.665377	MAF weight - β(1,5)
Cholesterol	TCF19	6	31158525	31164215	1.75864e-09	3.75891e-09	0.000918327	1.01858e-09	3.00773e-08	0.347895	MAF weight - β(1,5)
Cholesterol	PSORS1C1	6	31114830	31140092	0.0015487	3.08703e-10	0.00253452	1.70806e-05	0.000458115	0.568782	CADD-weighted
Cholesterol	TAP2	6	32821832	32838823	5.83914e-13	3.68251e-13	0.0357765	1.39629e-06	6.47117e-05	0.0155714	CADD-weighted
Cholesterol	DNAH11	7	21543214	21901568	4.52613e-10	3.68029e-10	0.558339	3.82568e-05	1.9632e-05	0.17521	CADD-weighted
Cholesterol	NAT2	8	18391244	18401213	2.35753e-09	0.000158792	0.596576	0.00012579	0.0318501	0.516744	Unweighted
Cholesterol	ABCA1	9	104781002	104928246	4.95972e-07	1.11438e-10	5.94157e-11	3.23717e-13	3.05581e-20	2.96553e-10	MAF weight - β(0.5,0.5)
Cholesterol	OBP2B	9	133205278	133209250	9.58273e-10	2.87475e-08	0.139009	6.30836e-10	1.27987e-06	0.640639	MAF weight - β(1,5)
C-reactive protein	CADM3	1	159171586	159203142	8.69717e-08	1.13825e-05	3.24959e-11	1.76316e-08	1.59431e-05	0.124413	MAF weight - β(1,25)
C-reactive protein	OR10J1	1	159439721	159440810	1.6599e-17	1.34467e-08	0.00184115	1.26193e-17	4.65501e-11	0.0003872	MAF weight - β(1,5)
C-reactive protein	OR10J3	1	159313669	159314659	3.73731e-09	2.75565e-06	2.92544e-08	6.55304e-09	4.10587e-09	0.173346	Unweighted
C-reactive protein	IL6R	1	154405192	154469450	2.65959e-144	2.99007e-134	0.0293932	2.91354e-37	2.61387e-131	0.0407546	Unweighted
C-reactive protein	OR2B11	1	247451028	247451982	2.26714e-10	0.100107	0.403897	0.0724169	8.01562e-05	0.263987	Unweighted
C-reactive protein	CRP	1	159712288	159714589	9.1304e-305	2.98301e-254	3,31E-320	2,05E-321	4.94216e-263	1.55416e-137	Unweighted
C-reactive protein	DUSP23	1	159780968	159782543	4.15068e-12	5.24717e-13	1.96131e-08	3.34627e-12	1.54257e-06	3.0828e-06	CADD-weighted
C-reactive protein	CHRNB2	1	154567780	154579877	7.79808e-14	1.76502e-15	2.43492e-15	5.96253e-14	1.35065e-08	2.1997e-10	CADD-weighted
C-reactive protein	FCER1A	1	159289713	159308224	3.15945e-06	6.24183e-06	5.77602e-07	2.08543e-06	2.21686e-08	4.71421e-09	Rare only
C-reactive protein	LEPR	1	65420651	65637493	1.23388e-274	3.66411e-233	3.37313e-05	2.87729e-220	1.56615e-276	6.55561e-05	MAF weight - β(0.5,0.5)
C-reactive protein	TDRD10	1	154502218	154548147	1.41353e-63	1.57098e-36	0.436706	1.46794e-38	1.1624e-57	0.586991	Unweighted
C-reactive protein	AQP10	1	154321115	154325325	3.02483e-10	9.16113e-06	0.464556	9.49058e-07	3.46874e-10	0.126292	Unweighted
C-reactive protein	APCS	1	159587825	159588871	1.58437e-28	3.80839e-26	1.21664e-31	1.69226e-28	7.71196e-24	1.08025e-12	MAF weight - β(1,25)
C-reactive protein	LIPA	10	89213568	89252039	2.21291e-10	2.17027e-10	0.00418583	0.000635871	8.09644e-11	0.00327452	MAF weight - β(0.5,0.5)
C-reactive protein	MYBPC3	11	47331405	47352702	1.5848e-08	2.22808e-10	0.0357127	0.000279828	0.000182457	0.0491828	CADD-weighted
C-reactive protein	MADD	11	47269375	47330031	3.36813e-10	4.84517e-10	0.445617	2.90631e-10	1.84983e-05	0.517682	MAF weight - β(1,5)
C-reactive protein	ACP2	11	47239301	47248906	2.15233e-10	2.15211e-10	0.0753692	2.17735e-10	2.52887e-08	0.177656	CADD-weighted
C-reactive protein	NR1H3	11	47248299	47269033	3.26844e-09	6.44966e-09	0.246638	2.81741e-08	0.000634868	0.249171	Unweighted
C-reactive protein	PLA2G1B	12	120322110	120327789	1.83731e-11	9.01273e-14	9.8013e-13	1.42307e-15	1.55108e-12	0.0482335	MAF weight - β(1,5)
C-reactive protein	OASL	12	121020291	121039242	6.06115e-209	6.47151e-180	0.159702	1.2972e-124	2.88751e-192	0.238804	Unweighted
C-reactive protein	HNF1A	12	120978745	121002511	3.43886e-306	3.52765e-276	2.04029e-13	9,88E-324	1.37912e-238	0.134242	Unweighted
C-reactive protein	PXN	12	120210438	120265771	5.9644e-10	2.19662e-05	0.000925548	5.46392e-10	0.00539441	0.013982	MAF weight - β(1,5)
C-reactive protein	C12orf43	12	121002421	121016502	1.74119e-112	1.16546e-92	6.2356e-16	6.51412e-31	2.9663e-78	0.543768	Unweighted
C-reactive protein	CABP1	12	120640618	120667324	1.02982e-11	3.08873e-12	2.72651e-09	2.19127e-12	2.69559e-06	0.173921	MAF weight - β(1,5)
C-reactive protein	CAMKK2	12	121237691	121298308	1.60629e-16	2.07682e-14	1.51436e-10	5.61611e-07	2.86013e-14	1.7206e-05	Unweighted
C-reactive protein	ACADS	12	120725767	120740008	7.85808e-18	1.10943e-16	1.09187e-26	1.44308e-30	7.90976e-35	4.03452e-07	MAF weight - β(0.5,0.5)
C-reactive protein	RPLP0	12	120196699	120201211	1.34962e-08	1.34999e-08	0.00539232	6.56517e-09	2.53494e-05	0.863439	MAF weight - β(1,5)
C-reactive protein	P2RX4	12	121209860	121234106	4.84216e-06	1.11126e-05	2.97771e-07	7.08604e-11	2.15327e-05	0.407374	MAF weight - β(1,5)
C-reactive protein	P2RX7	12	121132818	121186551	2.79202e-07	2.97371e-05	4.98789e-28	2.36518e-14	5.81334e-24	0.172809	MAF weight - β(1,25)
C-reactive protein	SIRT4	12	120302320	120313242	1.59673e-11	1.45542e-11	9.07823e-13	1.35297e-11	2.0531e-13	0.0349514	MAF weight - β(0.5,0.5)
C-reactive protein	SERPINA1	14	94376746	94390692	0.01697	0.300398	2.12049e-19	1.08151e-06	3.30265e-10	5.15095e-05	MAF weight - β(1,25)
C-reactive protein	SALL1	16	51135974	51151272	2.03294e-15	3.02153e-14	3.053e-05	3.00534e-16	7.19022e-09	8.22786e-05	MAF weight - β(1,5)
C-reactive protein	TUBD1	17	59859479	59892945	1.36769e-08	1.72808e-09	0.127093	2.97528e-08	1.03305e-06	0.130002	CADD-weighted
C-reactive protein	PVR	19	44643797	44666160	3.83011e-05	0.0196089	6.31461e-09	1.86175e-10	2.01977e-06	0.000109321	MAF weight - β(1,5)
C-reactive protein	CLPTM1	19	44954584	44993346	0.167904	0.240229	1.21077e-11	2.57799e-06	7.40272e-11	1.21077e-11	MAF weight - β(1,25)
C-reactive protein	TOMM40	19	44891219	44903689	4,14E-312	3.77128e-303	4.91056e-125	9.77895e-298	1.15188e-137	9.13047e-10	CADD-weighted
C-reactive protein	NKPD1	19	45149749	45160150	1.85537e-09	3.31899e-10	1.76475e-05	2.47685e-10	6.3432e-06	0.0004483	MAF weight - β(1,5)
C-reactive protein	BCAM	19	44809058	44821421	1.16544e-10	2.79113e-08	1.72982e-06	2.62043e-07	7.79938e-08	0.00885947	Unweighted
C-reactive protein	CEACAM19	19	44671451	44684355	2.24157e-06	0.00188147	7.57611e-13	7.8769e-08	7.6998e-06	0.754089	MAF weight - β(1,25)
C-reactive protein	APOE	19	44905781	44909393	2.27901e-253	1.5146e-49	3.31692e-86	4.09315e-145	0	4.47152e-09	MAF weight - β(0.5,0.5)
C-reactive protein	CBLC	19	44777868	44800646	2.37829e-10	1.45349e-08	4.80685e-10	2.39723e-10	4.42892e-06	0.253097	Unweighted
C-reactive protein	NECTIN2	19	44846297	44889223	2.01187e-16	6.30295e-15	2.49087e-08	1.11771e-16	9.40493e-10	0.000126349	MAF weight - β(1,5)
C-reactive protein	IL1RN	2	113117892	113134016	1.51975e-13	1.39533e-07	0.547109	3.13691e-13	6.61244e-06	0.547498	Unweighted
C-reactive protein	C2orf16	2	27576521	27582722	1.78368e-27	1.52929e-48	0.000243317	2.22376e-54	1.70772e-41	0.018278	MAF weight - β(1,5)
C-reactive protein	CAD	2	27217389	27243786	3.98241e-11	7.76552e-12	8.37789e-07	1.92671e-10	5.42566e-12	0.00316941	MAF weight - β(0.5,0.5)
C-reactive protein	IFT172	2	27444372	27489811	1.37081e-24	1.09262e-24	2.68067e-05	2.07305e-11	4.41936e-12	0.000766889	CADD-weighted
C-reactive protein	ERICH2	2	170770681	170798971	6.69655e-09	1.43779e-08	0.829116	2.93723e-08	0.000582508	0.82918	Unweighted
C-reactive protein	GTF3C2	2	27325848	27357034	8.81441e-23	8.959e-23	0.00939675	4.31515e-26	1.57303e-13	0.00939571	MAF weight - β(1,5)
C-reactive protein	PRKRA	2	178431413	178451231	1.15411e-15	8.27716e-14	0.704848	1.15631e-10	1.18153e-12	0.253114	Unweighted
C-reactive protein	GPN1	2	27628647	27650846	5.60939e-43	3.64206e-45	0.00205223	2.02227e-47	2.4538e-33	0.760827	MAF weight - β(1,5)
C-reactive protein	ZNF512	2	27582968	27623215	9.55442e-10	9.55442e-10	1	2.2333e-08	0.00127574	1	CADD-weighted
C-reactive protein	ATRAID	2	27212030	27217178	2.51076e-10	6.40197e-08	4.60516e-08	2.4307e-10	0.00012947	0.0774501	MAF weight - β(1,5)
C-reactive protein	HNF4A	20	44355800	44432845	2.63007e-14	3.18037e-14	5.7251e-27	2.00242e-18	2.1795e-17	0.157672	MAF weight - β(1,25)
C-reactive protein	PYGB	20	25248069	25298012	3.44746e-09	3.25895e-09	0.0405044	0.000308172	2.21881e-10	0.0276143	MAF weight - β(0.5,0.5)
C-reactive protein	ABHD12	20	25294742	25390982	5.86701e-10	2.69367e-09	0.00821466	0.00154445	0.00149144	0.278132	Unweighted
C-reactive protein	NINL	20	25452700	25585517	1.88537e-07	1.03302e-09	0.731955	0.0471597	0.337893	0.684336	CADD-weighted
C-reactive protein	GINS1	20	25407686	25448555	6.64252e-09	2.86783e-08	0.336899	1.4837e-07	4.05795e-06	0.336899	Unweighted
C-reactive protein	CBY1	22	38656652	38673851	2.15176e-10	2.15176e-10	0.580975	2.1518e-10	7.76702e-06	0.567862	CADD-weighted
C-reactive protein	SUN2	22	38734713	38756019	1.05899e-09	3.1763e-08	0.0101581	0.000344443	1.1991e-05	0.0217233	Unweighted
C-reactive protein	MON1A	3	49908868	49930012	5.63351e-12	2.99209e-11	0.00954422	4.78455e-06	0.000525477	0.265941	Unweighted
C-reactive protein	MST1	3	49683946	49688763	3.02155e-08	8.88542e-10	0.00324073	7.24908e-07	1.98214e-06	0.420982	CADD-weighted
C-reactive protein	C4A	6	31982056	32002680	1.5825e-12	0.00407027	0.55907	2.69181e-05	0.000214819	0.226795	Unweighted
C-reactive protein	C4B	6	31982056	32002681	2.21804e-10	0.00973327	0.0137383	0.000338324	2.55883e-05	1	Unweighted
C-reactive protein	TNXB	6	32041154	32109374	3.76257e-12	4.3346e-12	0.0604946	0.00014959	2.3559e-06	0.512477	Unweighted
C-reactive protein	VARS	6	31777519	31795935	2.87001e-12	2.22751e-12	0.0422795	3.93739e-05	4.70953e-06	0.0247046	CADD-weighted
C-reactive protein	BAG6	6	31639027	31652700	1.37889e-08	4.31678e-08	0.836523	0.355135	0.102171	0.821134	Unweighted
C-reactive protein	BTNL2	6	32394735	32407123	5.96518e-10	2.15379e-10	0.618394	0.0372629	0.000128955	0.321926	CADD-weighted
C-reactive protein	AGER	6	32180967	32184322	4.73233e-10	2.15372e-10	2.70301e-06	2.13452e-09	7.47322e-05	0.380861	CADD-weighted
C-reactive protein	C6orf10	6	32292697	32371912	6.67932e-17	1.9413e-16	0.42829	1.82288e-14	6.89185e-19	0.210256	MAF weight - β(0.5,0.5)
C-reactive protein	HLA-DRB1	6	32578769	32589836	6.30878e-19	1.95243e-17	1.73423e-05	1.45895e-16	3.65297e-17	0.448975	Unweighted
C-reactive protein	HLA-DRB5	6	32517376	32530229	1.04304e-15	4.85315e-15	0.00952403	5.74896e-12	1.35616e-13	0.531092	Unweighted
C-reactive protein	EGFL8	6	32164604	32168285	1.35702e-07	0.000187148	2.94932e-09	7.97712e-14	4.76924e-08	0.280355	MAF weight - β(1,5)
C-reactive protein	LTA	6	31572098	31574323	9.4719e-09	3.31905e-06	0.00295842	3.25593e-06	2.87954e-05	0.00567938	Unweighted
C-reactive protein	PRRC2A	6	31620672	31637777	3.2075e-09	3.29535e-17	0.00249451	1.15169e-10	8.54564e-10	0.13677	CADD-weighted
C-reactive protein	EHMT2	6	31879759	31897707	2.43008e-13	2.5803e-13	0.024316	7.54901e-10	0.000104242	0.373562	Unweighted
C-reactive protein	NOTCH4	6	32194842	32224067	0.00102747	0.0106137	0.00136207	9.02798e-09	4.59887e-05	0.703896	MAF weight - β(1,5)
C-reactive protein	ATF6B	6	32115267	32128240	9.44864e-11	5.91125e-11	0.343807	6.08181e-06	1.22603e-05	0.229905	CADD-weighted
C-reactive protein	HLA-DQA1	6	32637405	32643652	5.08523e-09	5.87752e-08	0.23252	1.32931e-08	3.99527e-08	0.260266	Unweighted
C-reactive protein	HLA-B	6	31353871	31357212	2.91866e-10	1.44624e-09	3.28489e-09	3.87066e-12	3.62462e-13	0.0102682	MAF weight - β(0.5,0.5)
C-reactive protein	HLA-C	6	31268748	31272136	4.28032e-12	1.00397e-11	2.51689e-09	1.88532e-13	5.53521e-15	5.29188e-05	MAF weight - β(0.5,0.5)
C-reactive protein	HSPA1B	6	31827734	31830254	3.06569e-15	2.55002e-15	0.0318271	1.0319e-05	9.83829e-11	0.085729	CADD-weighted
C-reactive protein	HSPA1L	6	31809618	31815058	8.44611e-14	3.92777e-14	0.122916	1.89265e-06	2.41802e-05	0.105825	CADD-weighted
C-reactive protein	SLC44A4	6	31863192	31879046	9.60576e-10	6.40726e-08	0.0035923	9.43953e-06	0.00677753	0.0266615	Unweighted
C-reactive protein	HLA-DQB1	6	32659463	32666689	9.43257e-12	2.29515e-10	3.66849e-05	8.02839e-09	2.6822e-10	0.214046	Unweighted
C-reactive protein	HLA-DQB2	6	32756097	32763553	3.62898e-06	0.00123644	0.0010148	3.72977e-09	2.21503e-08	0.00349064	MAF weight - β(1,5)
C-reactive protein	CYP21A2	6	32038315	32041670	9.06273e-13	3.073e-13	0.0166118	1.95386e-05	1.47279e-06	0.0014244	CADD-weighted
C-reactive protein	TAP2	6	32821832	32838823	8.95424e-10	3.02325e-07	0.0511837	2.95027e-10	0.000239161	0.0786126	MAF weight - β(1,5)
C-reactive protein	CPSF4	7	99438939	99457373	6.22691e-08	1.36717e-08	0.0142193	1.38061e-07	2.44688e-05	0.199292	CADD-weighted
C-reactive protein	FAM200A	7	99546299	99552134	6.45966e-09	3.51693e-07	0.141091	6.33763e-08	4.19015e-05	0.702774	Unweighted
C-reactive protein	ZNF789	7	99472891	99487594	3.00855e-08	1.34746e-08	0.0110916	6.49647e-08	4.70348e-05	0.611556	CADD-weighted
C-reactive protein	ABCA1	9	104781002	104928246	0.0440203	0.00997015	2.69362e-05	0.00205626	2.64233e-11	0.0353714	MAF weight - β(0.5,0.5)
Creatinine	FAM19A3	1	112720566	112727234	9.09221e-21	0.574306	0.123028	7.2578e-21	1.26269e-10	0.619222	MAF weight - β(1,5)
Creatinine	CTSS	1	150730195	150765957	0.00132767	6.20029e-08	1.96655e-06	6.50564e-09	1.63477e-05	0.045346	MAF weight - β(1,5)
Creatinine	ADAMTSL4	1	150549368	150560936	6.59699e-13	7.91548e-13	0.197282	4.44724e-08	0.0098136	0.459432	Unweighted
Creatinine	BNIPL	1	151036552	151047600	1.63644e-06	2.16819e-10	0.00190438	5.59127e-10	0.000390962	0.430677	CADD-weighted
Creatinine	GABPB2	1	151070603	151118531	8.76384e-11	6.37464e-11	0.0153371	5.22768e-10	1.54792e-05	0.336063	CADD-weighted
Creatinine	CACNA1S	1	201039511	201112566	0.00182835	0.00418933	0.0255529	4.98228e-12	0.000343281	0.00139319	MAF weight - β(1,5)
Creatinine	ANXA9	1	150982022	150995638	1.87941e-05	6.51598e-09	0.140318	5.37413e-09	0.000403861	0.15481	MAF weight - β(1,5)
Creatinine	PPM1J	1	112709993	112715328	2.26874e-26	2.92963e-26	0.000326628	3.83112e-28	4.65395e-15	0.456319	MAF weight - β(1,5)
Creatinine	MINDY1	1	150996835	151008365	3.24074e-09	2.15914e-10	0.000644485	1.37478e-08	5.81947e-05	0.21766	CADD-weighted
Creatinine	KLHDC7A	1	18480929	18485986	1.84477e-10	1.12959e-10	5.42601e-05	2.191e-10	1.20798e-12	0.160263	MAF weight - β(0.5,0.5)
Creatinine	CERS2	1	150965172	150975003	2.13126e-18	4.16647e-19	0.0291639	4.58612e-17	3.54265e-10	0.271968	CADD-weighted
Creatinine	NEXN	1	77888514	77943893	1.70084e-09	9.502e-10	0.689562	1.69703e-09	8.18487e-05	0.716687	CADD-weighted
Creatinine	EDEM3	1	184690490	184754907	0.350966	0.339218	3.36389e-12	7.61733e-11	0.000547862	0.193059	MAF weight - β(1,25)
Creatinine	SORT1	1	109309565	109397941	5.09427e-14	5.16005e-14	0.869007	1.7437e-10	0.000183529	0.707604	Unweighted
Creatinine	MYPN	10	68106116	68212016	3.98511e-08	9.92875e-09	0.00578009	1.98449e-05	1.16687e-09	0.00253956	MAF weight - β(0.5,0.5)
Creatinine	IDI2	10	1018906	1025859	1.84245e-09	0.412035	3.29917e-05	8.09185e-10	9.56401e-09	0.217803	MAF weight - β(1,5)
Creatinine	SIPA1	11	65638106	65650920	1.69859e-09	3.47155e-09	0.0233423	0.000211464	4.96332e-05	0.148292	Unweighted
Creatinine	TH	11	2163928	2171805	7.98341e-07	1.30456e-06	0.000513355	1.31151e-08	0.00147578	0.0137526	MAF weight - β(1,5)
Creatinine	TPCN2	11	69048881	69090604	2.8051e-10	5.86078e-09	0.0140114	2.17193e-10	2.78199e-10	0.357019	MAF weight - β(1,5)
Creatinine	PCNX3	11	65615776	65637439	1.33146e-08	2.94861e-08	0.000146061	0.000142647	5.07168e-05	5.98359e-05	Unweighted
Creatinine	SLC25A45	11	65375191	65383701	1.83506e-13	7.26176e-13	1.33374e-15	7.57414e-14	2.47199e-11	9.61602e-10	MAF weight - β(1,25)
Creatinine	WDR72	15	53513740	53762878	3.18899e-22	6.90529e-22	0.139125	1.1418e-05	1.73454e-11	0.144667	Unweighted
Creatinine	STRA6	15	74179465	74209705	2.88879e-08	1.39591e-08	0.253667	2.17568e-07	0.00154387	0.135763	CADD-weighted
Creatinine	SHF	15	45167213	45201175	2.23625e-10	4.78657e-05	4.01543e-09	1.54944e-12	0.000643706	0.806898	MAF weight - β(1,5)
Creatinine	GATM	15	45361123	45378782	1.40843e-68	4.24788e-64	0.0585759	3.13351e-65	2.13989e-97	0.0506966	MAF weight - β(0.5,0.5)
Creatinine	EXD1	15	41182730	41230757	7.87897e-13	0.000561078	0.13418	3.6761e-06	5.30146e-09	0.539306	Unweighted
Creatinine	SPATA5L1	15	45402320	45421418	9.70384e-58	1.4368e-57	0.00413582	3.03864e-65	4.65466e-53	0.00415364	MAF weight - β(1,5)
Creatinine	DPEP1	16	89613307	89638431	2.3333e-10	9.56319e-10	0.0157963	2.25305e-10	0.000116021	0.0170832	MAF weight - β(1,5)
Creatinine	UMOD	16	20333050	20352878	6.56667e-62	3.40862e-61	0.0696403	3.58594e-65	1.2203e-84	0.444532	MAF weight - β(0.5,0.5)
Creatinine	RPL3L	16	1944578	1954678	1.33239e-08	1.79612e-06	7.20821e-10	3.98438e-09	3.19139e-05	0.000287708	MAF weight - β(1,25)
Creatinine	PDILT	16	20359169	20404711	1.6983e-24	2.068e-24	0.442015	2.04675e-27	8.02519e-28	0.364554	MAF weight - β(0.5,0.5)
Creatinine	TBX2	17	61399895	61409466	1.93376e-10	2.14993e-10	4.20793e-07	5.7799e-11	0.000497022	0.000106603	MAF weight - β(1,5)
Creatinine	SLC47A1	17	19533853	19579033	7.52441e-36	4.11175e-35	9.45577e-38	4.30146e-36	8.40665e-29	1.39192e-11	MAF weight - β(1,25)
Creatinine	ERBB2	17	39688083	39728662	1.09371e-22	1.86394e-19	0.00236786	5.85071e-17	1.60829e-06	0.0114624	Unweighted
Creatinine	NUDT19	19	32691960	32713796	7.69666e-22	1.47129e-25	0.0435216	1.12787e-10	1.39113e-12	0.643375	CADD-weighted
Creatinine	WDR87	19	37884822	37906706	3.19041e-08	6.03036e-10	0.318678	0.00953208	0.000126519	0.382422	CADD-weighted
Creatinine	SLC7A9	19	32830510	32869777	6.88125e-08	1.22974e-12	3.98526e-11	6.22801e-20	8.52576e-16	2.65156e-05	MAF weight - β(1,5)
Creatinine	TOMM40	19	44891219	44903689	2.9683e-08	3.18751e-08	0.0510531	1.21618e-09	1.87093e-08	0.524235	MAF weight - β(1,5)
Creatinine	ZNF585A	19	37147437	37172741	3.65343e-09	2.96045e-08	1	0.293756	0.0126313	0.537185	Unweighted
Creatinine	ZNF585B	19	37181578	37210549	2.33717e-10	2.15487e-10	0.0966953	2.15449e-10	6.07483e-09	0.0966954	MAF weight - β(1,5)
Creatinine	TDRD12	19	32719772	32790808	1.26288e-25	1.55636e-23	0.0016195	5.78154e-23	8.5268e-10	0.281403	Unweighted
Creatinine	APOE	19	44905781	44909393	1.80556e-13	0.00577002	0.00730982	4.31285e-12	2.05498e-08	0.251525	Unweighted
Creatinine	ORC4	2	147930396	148021604	1.41325e-14	4.83417e-15	0.0033361	7.8275e-09	2.61338e-11	0.11471	CADD-weighted
Creatinine	C2orf16	2	27576521	27582722	1.19644e-06	1.84923e-15	0.16568	5.64445e-16	6.18607e-07	0.0328278	MAF weight - β(1,5)
Creatinine	LRP2	2	169127108	169362612	9.42245e-05	3.89592e-06	3.2787e-10	5.65297e-10	1.42422e-15	2.27604e-20	Rare only
Creatinine	ACVR2A	2	147844516	147930827	1.74234e-15	1.74113e-15	0.126359	1.44794e-15	5.37508e-10	0.122991	MAF weight - β(1,5)
Creatinine	NAT8	2	73640722	73642410	8.03755e-27	7.57305e-27	0.0501854	2.54674e-29	7.94622e-14	0.0548181	MAF weight - β(1,5)
Creatinine	SPEG	2	219434977	219493632	2.3572e-16	2.21022e-16	0.00597912	1.63742e-17	2.35018e-26	0.19267	MAF weight - β(0.5,0.5)
Creatinine	GPN1	2	27628647	27650846	3.83101e-10	2.24379e-10	0.719726	3.30853e-10	8.54711e-05	0.457845	CADD-weighted
Creatinine	ALMS1	2	73385757	73609919	1.02135e-26	3.68773e-27	0.000539516	3.59679e-27	3.75708e-38	0.0227427	MAF weight - β(0.5,0.5)
Creatinine	THADA	2	43230835	43596046	7.24187e-09	1.39297e-07	0.110205	3.2164e-09	2.72273e-07	0.0496718	MAF weight - β(1,5)
Creatinine	CPS1	2	210477681	210679107	1.29785e-39	5.21006e-41	7.07671e-05	4.06161e-25	3.59276e-21	0.0135016	CADD-weighted
Creatinine	MYH7B	20	34955834	35002437	7.47635e-16	1.84779e-17	0.000215806	7.22319e-06	5.57079e-14	0.349242	CADD-weighted
Creatinine	LKAAEAR1	20	64083379	64084359	3.21724e-09	1.33858e-08	0.361622	4.8933e-08	0.00023588	0.361615	Unweighted
Creatinine	SPCS1	3	52705840	52708181	3.22734e-09	3.32753e-09	1	2.36384e-07	1.10138e-05	1	Unweighted
Creatinine	SLC15A2	3	121894323	121944187	9.48818e-10	9.48473e-10	0.27612	3.95864e-10	2.88775e-11	0.276132	MAF weight - β(0.5,0.5)
Creatinine	ITIH1	3	52777585	52792068	6.20651e-08	6.42349e-09	0.534382	0.000114854	5.01107e-06	0.489126	CADD-weighted
Creatinine	ITIH4	3	52812989	52830701	3.15302e-08	6.55159e-08	0.0430276	3.40621e-09	5.78208e-07	0.272182	MAF weight - β(1,5)
Creatinine	SENP2	3	185586242	185631097	5.87782e-10	5.78481e-10	0.139952	3.85658e-10	4.6008e-06	0.139955	MAF weight - β(1,5)
Creatinine	KNG1	3	186717308	186744410	7.4933e-07	2.78036e-10	0.0121655	1.31517e-06	2.63339e-05	0.547491	CADD-weighted
Creatinine	GNL3	3	52685919	52694494	1.37934e-08	2.86974e-08	0.0132859	2.03501e-07	7.55807e-07	0.0600929	Unweighted
Creatinine	CCDC158	4	76313038	76407305	5.87777e-28	2.97731e-29	0.000133166	3.42743e-21	7.05366e-05	0.415257	CADD-weighted
Creatinine	FAM47E	4	76251721	76311120	1.63461e-20	5.07338e-06	0.0003936	3.1986e-07	2.39657e-16	0.21718	Unweighted
Creatinine	SLC6A19	5	1201594	1225115	0.124032	0.353467	8.3635e-08	0.00676549	0.0002028	2.20915e-09	Rare only
Creatinine	ZNF346	5	177022695	177066744	9.53155e-10	9.5325e-10	9.5365e-10	9.53061e-10	8.96843e-05	0.449705	MAF weight - β(1,5)
Creatinine	SLC22A4	5	132294451	132344206	6.31452e-08	6.55763e-09	0.0153498	0.000119571	0.0419573	0.907319	CADD-weighted
Creatinine	SLC34A1	5	177384430	177398848	2.46755e-38	2.88499e-37	2.40516e-10	3.93908e-26	6.56269e-24	0.0464258	Unweighted
Creatinine	MXD3	5	177305499	177312291	2.60871e-12	1.69306e-10	0.00241873	3.39622e-13	6.01941e-05	0.259623	MAF weight - β(1,5)
Creatinine	C9	5	39284275	39364553	8.90054e-30	3.76915e-30	0.00149922	1.0389e-11	6.00869e-20	0.00447364	CADD-weighted
Creatinine	FOXO3	6	108559822	108684768	4.71527e-11	2.08887e-10	0.172378	1.18635e-10	1.237e-05	0.139528	Unweighted
Creatinine	SLC17A3	6	25845099	25874243	2.95186e-07	2.16006e-10	0.000379125	2.38227e-10	3.92936e-05	0.0247933	CADD-weighted
Creatinine	PKHD1	6	51615346	52087625	0.0091729	0.0435917	7.2117e-12	6.26318e-05	6.56989e-08	4.21117e-10	MAF weight - β(1,25)
Creatinine	RREB1	6	7107596	7251980	3.86757e-11	1.17243e-09	0.00158497	1.399e-10	2.09413e-09	0.0148505	Unweighted
Creatinine	SLC22A2	6	160216761	160258931	0.183388	0.184905	2.6172e-05	8.78668e-05	9.45923e-09	2.6172e-05	MAF weight - β(0.5,0.5)
Creatinine	SLC22A7	6	43298259	43305538	0.00128083	0.000264261	9.72779e-16	3.00137e-05	1.6353e-18	9.61079e-16	MAF weight - β(0.5,0.5)
Creatinine	UBE2H	7	129830732	129952960	6.52439e-09	3.88967e-10	0.0317717	4.4841e-09	9.52916e-06	1	CADD-weighted
Creatinine	MDH2	7	76048018	76067508	1.70963e-09	1.71506e-09	0.502347	0.000306943	0.00139141	0.13218	Unweighted
Creatinine	POR	7	75915101	75986855	7.24249e-09	2.05627e-10	0.00253879	2.07807e-10	1.15886e-05	0.00255127	CADD-weighted
Creatinine	ZC3HC1	7	130018285	130051451	1.6946e-09	1.68893e-09	0.495526	0.00281192	0.00016474	0.232141	CADD-weighted
Creatinine	SLC34A3	9	137230756	137236554	0.00536613	7.38887e-06	2.14655e-06	3.53255e-05	2.43479e-09	3.00023e-05	MAF weight - β(0.5,0.5)
Cystatin C	PMF1	1	156212987	156240077	2.15187e-10	3.03527e-11	0.185244	6.31577e-09	4.41807e-10	0.0955735	CADD-weighted
Cystatin C	OMA1	1	58480718	58546774	2.15325e-10	1.77925e-09	1.55051e-07	2.16186e-10	5.74095e-07	0.265123	Unweighted
Cystatin C	CERS2	1	150965172	150975003	5.91052e-10	9.83327e-10	0.224924	1.40227e-07	0.000505433	0.841232	Unweighted
Cystatin C	NEXN	1	77888514	77943893	3.21188e-09	1.68781e-09	0.439737	6.42801e-09	2.54297e-05	0.485585	CADD-weighted
Cystatin C	IDI2	10	1018906	1025859	5.71692e-11	0.0961225	1.39988e-06	5.29902e-11	1.45498e-08	0.610325	MAF weight - β(1,5)
Cystatin C	SIPA1	11	65638106	65650920	6.16081e-17	5.37301e-17	0.119803	4.70229e-07	2.45497e-11	0.746488	CADD-weighted
Cystatin C	PCNX3	11	65615776	65637439	9.49143e-10	1.69306e-09	0.0631889	0.00029741	6.37891e-06	0.131727	Unweighted
Cystatin C	EHBP1L1	11	65576037	65592645	2.84123e-10	2.88346e-10	0.0413678	1.43554e-06	8.45644e-07	0.243092	Unweighted
Cystatin C	MAP3K11	11	65597754	65614249	1.35397e-08	1.35238e-08	0.593916	0.0195943	9.78578e-07	0.241698	CADD-weighted
Cystatin C	OASL	12	121020291	121039242	7.34807e-20	1.40696e-16	0.515806	5.35662e-11	5.60353e-09	0.476618	Unweighted
Cystatin C	HNF1A	12	120978745	121002511	1.27905e-24	1.26763e-24	0.133527	3.70466e-27	1.24336e-35	0.665734	MAF weight - β(0.5,0.5)
Cystatin C	HECTD4	12	112160187	112382092	2.15202e-10	2.17252e-10	2.08828e-06	9.73568e-13	0.000490513	0.00201966	MAF weight - β(1,5)
Cystatin C	INHBC	12	57434684	57452062	1.80523e-09	1.71053e-09	1	3.21729e-09	0.00035243	1	CADD-weighted
Cystatin C	SH2B3	12	111405947	111451623	2.1518e-10	2.89678e-08	2.37103e-15	1.45832e-11	2.58844e-18	2.59401e-12	MAF weight - β(0.5,0.5)
Cystatin C	CUX2	12	111034023	111350556	3.9172e-10	2.15596e-10	4.01631e-07	2.18226e-10	5.67759e-10	0.0575153	CADD-weighted
Cystatin C	FNDC3A	13	48975911	49209779	8.55131e-22	1.77976e-21	1.44149e-10	2.69322e-21	5.82491e-09	0.587197	Unweighted
Cystatin C	MLNR	13	49220337	49222377	1.00434e-09	1.00358e-09	0.874801	9.67696e-10	0.000397908	0.878663	MAF weight - β(1,5)
Cystatin C	WDR72	15	53513740	53762878	3.4831e-18	5.49341e-15	0.257869	0.000108132	1.30115e-09	0.242642	Unweighted
Cystatin C	CGNL1	15	57376504	57550727	0.000297516	0.000303658	4.37508e-07	5.71164e-08	9.40426e-17	1.52387e-07	MAF weight - β(0.5,0.5)
Cystatin C	DPEP1	16	89613307	89638431	5.78341e-10	5.78428e-10	0.264522	4.12043e-10	0.000268874	0.277315	MAF weight - β(1,5)
Cystatin C	ANKRD11	16	89267620	89490561	1.35477e-08	8.33503e-09	4.36133e-08	1.34932e-08	1.63109e-05	0.174185	CADD-weighted
Cystatin C	UMOD	16	20333050	20352878	1.384e-30	2.41477e-30	0.00999835	2.31111e-32	4.79541e-39	0.227506	MAF weight - β(0.5,0.5)
Cystatin C	CDH15	16	89171754	89195492	0.0348326	0.0528025	3.57013e-09	1.09832e-06	0.00379246	0.698624	MAF weight - β(1,25)
Cystatin C	SALL1	16	51135974	51151272	6.28984e-10	6.23475e-08	0.385152	8.48846e-07	2.34004e-05	0.157567	Unweighted
Cystatin C	DOC2A	16	30005513	30013596	1.75274e-09	1.39085e-08	0.0911175	9.38935e-06	2.45012e-05	0.0572111	Unweighted
Cystatin C	TAOK2	16	29973866	29992261	1.72373e-09	1.13646e-05	0.611659	0.27299	0.0146509	0.793268	Unweighted
Cystatin C	PDILT	16	20359169	20404711	1.98335e-13	2.16851e-13	0.875634	1.93915e-14	2.20503e-13	0.863621	MAF weight - β(1,5)
Cystatin C	NT5C3B	17	41825081	41836271	3.69479e-14	3.1682e-14	0.183688	3.66804e-14	2.95663e-17	0.520409	MAF weight - β(0.5,0.5)
Cystatin C	RNFT1	17	59952361	59964756	9.3084e-13	1.00166e-12	0.671907	2.57604e-05	7.07304e-08	0.671932	Unweighted
Cystatin C	TUBD1	17	59859479	59892945	2.15933e-10	1.93287e-05	0.0542736	0.0161149	1.97478e-07	0.0542566	Unweighted
Cystatin C	HIGD1B	17	44846352	44850480	9.7574e-09	2.15729e-10	0.185219	2.15379e-10	3.54749e-07	0.0486766	MAF weight - β(1,5)
Cystatin C	NUDT19	19	32691960	32713796	1.49229e-11	8.59157e-14	0.387748	3.18264e-06	0.000168099	0.532598	CADD-weighted
Cystatin C	WDR87	19	37884822	37906706	6.51642e-09	2.15603e-10	0.470163	0.00263981	5.77619e-05	0.755995	CADD-weighted
Cystatin C	SLC7A9	19	32830510	32869777	2.33815e-05	8.83057e-09	2.66903e-07	3.38542e-12	3.01074e-07	0.00891269	MAF weight - β(1,5)
Cystatin C	TOMM40	19	44891219	44903689	1.08671e-06	1.09862e-06	2.1137e-05	7.02566e-08	2.75104e-09	0.555997	MAF weight - β(0.5,0.5)
Cystatin C	TDRD12	19	32719772	32790808	8.98362e-15	1.28663e-13	0.013109	2.73498e-13	1.4154e-05	0.204511	Unweighted
Cystatin C	APOE	19	44905781	44909393	1.24284e-12	0.000219339	0.000192146	1.74127e-12	3.73851e-07	0.412961	Unweighted
Cystatin C	NBEAL1	2	203014878	203217994	5.38629e-10	3.252e-09	5.56564e-06	1.58243e-10	0.000428922	0.00301061	MAF weight - β(1,5)
Cystatin C	TTLL4	2	218710844	218755415	6.41851e-09	1.34585e-08	0.333962	0.000390093	2.44116e-06	0.333959	Unweighted
Cystatin C	ZNF142	2	218637915	218659632	2.15507e-10	2.1519e-10	0.198603	0.00284741	0.000186811	0.455637	CADD-weighted
Cystatin C	DAPL1	2	158795316	158815984	1.10982e-07	5.2721e-05	0.0884026	3.1016e-09	0.00118365	0.154184	MAF weight - β(1,5)
Cystatin C	LRP2	2	169127108	169362612	0.00169094	2.16709e-05	3.53189e-06	4.92366e-10	5.53052e-11	2.04777e-06	MAF weight - β(0.5,0.5)
Cystatin C	NAT8	2	73640722	73642410	2.15642e-10	2.15535e-10	0.394488	1.99202e-10	0.00022643	0.415764	MAF weight - β(1,5)
Cystatin C	ACP1	2	264868	278282	1.75083e-09	6.78162e-09	0.587184	7.46634e-05	9.40011e-07	0.651466	Unweighted
Cystatin C	PRKRA	2	178431413	178451231	5.99719e-13	5.03442e-15	0.00572206	5.08303e-14	2.59425e-14	0.369466	CADD-weighted
Cystatin C	ALMS1	2	73385757	73609919	2.95677e-10	2.40875e-10	0.207484	4.37953e-10	7.62801e-08	0.491328	CADD-weighted
Cystatin C	STK36	2	218672025	218702717	2.19787e-10	2.16369e-10	0.0721286	0.022329	0.00312554	0.36286	CADD-weighted
Cystatin C	HOXD12	2	176099801	176100760	1.35328e-07	6.43488e-09	0.0538523	0.00324651	0.000486552	0.501888	CADD-weighted
Cystatin C	NPAS2	2	100820150	100996825	8.59845e-09	1.48809e-08	1	1.3507e-08	3.89362e-05	0.89127	Unweighted
Cystatin C	CPS1	2	210477681	210679107	3.78325e-14	1.51546e-14	0.34644	2.11282e-08	1.94547e-05	0.136806	CADD-weighted
Cystatin C	EPB41L5	2	120013027	120179121	3.9631e-13	1.44441e-13	1.18818e-13	2.47198e-13	5.82347e-06	0.0279175	MAF weight - β(1,25)
Cystatin C	THBD	20	23045632	23049664	0.00019945	0.000401326	2.92858e-09	1.61024e-05	1.87362e-06	2.95268e-09	MAF weight - β(1,25)
Cystatin C	GGTLC1	20	23985052	23988779	1.25089e-14	9.53828e-10	1.0813e-20	3.29408e-17	3.51886e-15	1.28405e-05	MAF weight - β(1,25)
Cystatin C	CSTL1	20	23439684	23444930	5.54513e-18	3.49542e-29	3.6347e-22	1.19667e-32	1.09227e-41	0.123204	MAF weight - β(0.5,0.5)
Cystatin C	CD93	20	23079355	23086340	1.76118e-46	4.3791e-44	2.19964e-06	2.18221e-43	4.80577e-31	0.236627	Unweighted
Cystatin C	GZF1	20	23364383	23373046	6.10909e-15	4.28944e-15	3.92986e-10	1.32439e-12	1.22066e-17	0.00041605	MAF weight - β(0.5,0.5)
Cystatin C	NAPB	20	23374518	23421519	2.65372e-50	2.80949e-50	7.31787e-55	2.3183e-50	3.14287e-42	0.0614133	MAF weight - β(1,25)
Cystatin C	CST9L	20	23564732	23568749	3.12226e-06	3.13628e-06	5.70983e-07	3.54044e-09	1.08048e-08	5.70968e-07	MAF weight - β(1,5)
Cystatin C	SSTR4	20	23035419	23036677	6.96133e-13	7.5659e-13	0.0269699	4.46549e-15	6.61456e-20	0.0269634	MAF weight - β(0.5,0.5)
Cystatin C	CST1	20	23747552	23750937	2.24235e-118	0.00681895	0.0212785	1.10891e-63	1.36279e-91	0.024526	Unweighted
Cystatin C	CST3	20	23627896	23638048	0	0	1.47638e-276	1.66936e-277	2.05293e-261	3.20868e-26	CADD-weighted
Cystatin C	CST4	20	23685639	23689025	0	7.39818e-32	5.00159e-60	0	6,15E-317	0.190337	Unweighted
Cystatin C	SLC15A2	3	121894323	121944187	3.64329e-12	3.71895e-12	0.891608	1.90242e-12	8.80851e-15	0.891622	MAF weight - β(0.5,0.5)
Cystatin C	STAG1	3	136337156	136752403	1.23925e-11	9.94336e-12	0.491045	2.45029e-10	2.02783e-05	0.491819	CADD-weighted
Cystatin C	CCDC158	4	76313038	76407305	7.98762e-29	6.53309e-30	0.000905304	5.41536e-21	6.00363e-05	0.774425	CADD-weighted
Cystatin C	FAM47E	4	76251721	76311120	1.24398e-25	0.000109484	8.42442e-05	2.73024e-07	6.15676e-21	0.351711	Unweighted
Cystatin C	SLC34A1	5	177384430	177398848	2.23544e-40	4.76129e-38	0.00109601	1.12182e-22	2.53392e-18	0.0904976	Unweighted
Cystatin C	MXD3	5	177305499	177312291	5.12877e-19	4.2233e-18	0.00273217	4.0276e-20	2.7939e-07	0.0295386	MAF weight - β(1,5)
Cystatin C	C9	5	39284275	39364553	5.79752e-10	5.82246e-10	0.432439	0.00200009	1.00431e-05	0.161745	Unweighted
Cystatin C	NSD1	5	177133078	177300213	1.32979e-11	1.00319e-09	0.00378875	4.30086e-07	3.59378e-07	0.907029	Unweighted
Cystatin C	C4B	6	31982056	32002681	1.06925e-11	0.166349	0.486189	0.00016573	1.31471e-06	0.14228	Unweighted
Cystatin C	TNXB	6	32041154	32109374	3.1173e-10	1.48726e-06	0.00180991	3.99364e-06	1.92795e-06	0.182524	Unweighted
Cystatin C	VARS	6	31777519	31795935	5.10383e-11	1.04609e-10	6.14184e-05	3.87442e-06	2.56102e-10	0.15136	Unweighted
Cystatin C	BAG6	6	31639027	31652700	3.77825e-12	1.43322e-12	0.125759	0.0260313	0.000111102	0.299391	CADD-weighted
Cystatin C	MSH5	6	31739947	31762678	6.26258e-10	1.37971e-07	0.204221	7.21835e-11	1.25278e-06	0.0974732	MAF weight - β(1,5)
Cystatin C	BTNL2	6	32394735	32407123	7.1433e-10	3.2685e-09	0.00193651	0.0137864	1.26433e-06	0.000649306	Unweighted
Cystatin C	C6orf10	6	32292697	32371912	2.33636e-05	0.00150425	0.0391625	1.84292e-10	1.00798e-06	0.240929	MAF weight - β(1,5)
Cystatin C	C6orf15	6	31111222	31112555	2.55897e-09	7.66665e-05	1.07033e-06	1.41942e-07	1.90491e-07	0.0154851	Unweighted
Cystatin C	HLA-DRB1	6	32578769	32589836	2.41309e-12	1.10778e-10	1.82778e-06	4.1224e-12	2.6742e-13	0.00440555	MAF weight - β(0.5,0.5)
Cystatin C	HLA-DRB5	6	32517376	32530229	6.62538e-14	1.03174e-15	1.50288e-07	1.05364e-14	9.5852e-16	0.107889	MAF weight - β(0.5,0.5)
Cystatin C	TFAP2D	6	50713543	50773033	6.43409e-09	7.55587e-09	0.0187262	3.03463e-08	0.000790519	1	Unweighted
Cystatin C	PRRC2A	6	31620672	31637777	1.22393e-16	2.59281e-18	0.00260599	4.8297e-20	1.21558e-18	0.899811	MAF weight - β(1,5)
Cystatin C	PKHD1	6	51615346	52087625	0.00348189	0.000925139	3.95817e-10	7.51518e-05	3.90844e-09	1.75744e-07	MAF weight - β(1,25)
Cystatin C	RREB1	6	7107596	7251980	8.93758e-16	3.94376e-11	0.160982	1.16525e-11	5.17232e-16	0.10082	MAF weight - β(0.5,0.5)
Cystatin C	SLC22A7	6	43298259	43305538	1.11548e-15	1.01925e-15	0.0813435	5.51722e-16	1.8003e-08	0.0795348	MAF weight - β(1,5)
Cystatin C	HLA-B	6	31353871	31357212	1.32035e-11	1.35755e-11	3.28322e-05	1.384e-12	4.31722e-13	0.298578	MAF weight - β(0.5,0.5)
Cystatin C	HLA-C	6	31268748	31272136	2.48271e-08	7.42971e-09	3.08831e-06	3.94515e-08	3.4425e-08	0.012382	CADD-weighted
Cystatin C	RNF5	6	32178384	32180793	6.44568e-09	6.50643e-09	0.596812	2.97182e-08	2.33172e-07	0.368633	Unweighted
Cystatin C	TRIM39	6	30326843	30343729	2.93377e-08	3.22772e-09	0.0237556	3.28549e-08	6.79895e-06	0.886308	CADD-weighted
Cystatin C	VWA7	6	31765593	31777331	6.65638e-12	1.13083e-12	0.042976	1.72551e-12	1.2967e-06	0.580439	CADD-weighted
Cystatin C	ZNF318	6	43336069	43369443	8.24029e-08	0.0193765	6.00835e-05	7.33597e-10	0.00820141	0.682995	MAF weight - β(1,5)
Cystatin C	RPP21	6	30345128	30346858	7.22751e-09	1.15651e-07	0.175241	1.3575e-07	1.58866e-05	0.178798	Unweighted
Cystatin C	GPANK1	6	31661228	31666283	1.71332e-13	0.000108054	0.0604503	2.52318e-13	8.89476e-12	0.0324641	Unweighted
Cystatin C	MICA	6	31399783	31415316	3.30401e-09	3.05812e-08	0.000852906	3.51812e-09	6.53724e-08	0.132528	Unweighted
Cystatin C	MICB	6	31494880	31511124	5.68776e-07	6.26335e-06	0.0668804	1.78178e-10	1.93341e-06	0.815585	MAF weight - β(1,5)
Cystatin C	MLXIPL	7	73593193	73624540	1.77032e-09	7.12064e-09	0.00127066	1.9503e-09	8.57348e-07	0.0410008	Unweighted
Cystatin C	SLC34A3	9	137230756	137236554	0.00402857	0.000110973	5.14723e-06	0.000154254	1.14672e-10	2.41304e-05	MAF weight - β(0.5,0.5)
Direct bilirubin	HK1	10	69269999	69401881	1.34031e-08	2.87005e-08	0.602248	7.52638e-06	0.00193905	0.602248	Unweighted
Direct bilirubin	ABCC2	10	99782597	99852192	2.8753e-07	1.42108e-08	7.6881e-15	3.84398e-10	3.97337e-14	0.00131243	MAF weight - β(1,25)
Direct bilirubin	JMJD1C	10	63167220	63466001	5.88355e-13	2.38354e-13	0.187457	0.025018	8.29074e-05	0.576883	CADD-weighted
Direct bilirubin	SLCO1B1	12	21131193	21239796	9.64255e-70	7.39561e-180	1.14585e-30	7.82111e-114	2.52216e-152	1.05558e-07	CADD-weighted
Direct bilirubin	SLCO1B3	12	20810703	20916909	8.7278e-17	8.6717e-17	8.00156e-17	8.7468e-17	5.76592e-14	1	MAF weight - β(1,25)
Direct bilirubin	SLCO1C1	12	20695354	20753386	3.65077e-09	1.34162e-10	1.88122e-10	2.03745e-16	3.48344e-12	0.001833	MAF weight - β(1,5)
Direct bilirubin	SLCO1B3	12	20810703	20916909	1.16525e-55	4.04874e-50	1.99358e-23	1.25125e-57	9.64276e-53	1.34382e-20	MAF weight - β(1,5)
Direct bilirubin	SLCO1B7	12	21015695	21090106	3.40753e-09	6.5193e-09	5.74427e-07	1.71959e-09	1.40203e-13	2.747e-12	MAF weight - β(0.5,0.5)
Direct bilirubin	SLCO1A2	12	21264599	21395437	2.17634e-10	0.00215851	0.00428688	2.96455e-10	1.71792e-05	0.163078	Unweighted
Direct bilirubin	TM6SF2	19	19264364	19273265	7.90959e-20	2.18902e-14	1.6382e-16	1.73737e-23	1.38778e-21	0.0115222	MAF weight - β(1,5)
Direct bilirubin	TOMM40	19	44891219	44903689	0.00291967	0.000872413	9.43499e-09	1.5259e-06	2.4935e-05	0.631109	MAF weight - β(1,25)
Direct bilirubin	NCAN	19	19211972	19252252	1.20917e-16	0.675175	0.00041357	4.40875e-16	1.21728e-05	0.311892	Unweighted
Direct bilirubin	APOE	19	44905781	44909393	9.6117e-18	1.45907e-06	3.53209e-20	9.6775e-25	2.27151e-17	0.244921	MAF weight - β(1,5)
Direct bilirubin	NEU2	2	233032671	233035057	0.00185255	0.00228072	9.57401e-13	9.87843e-05	8.33122e-12	1.13943e-12	MAF weight - β(1,25)
Direct bilirubin	UGT1A1	2	233760272	233773299	1.13066e-10	9.63633e-10	3.93685e-11	9.55867e-11	1.30639e-31	3.93685e-11	MAF weight - β(0.5,0.5)
Direct bilirubin	USP40	2	233475518	233565590	3.00223e-46	2.95828e-30	1.33542e-46	2.31288e-60	6.53357e-100	5.27081e-08	MAF weight - β(0.5,0.5)
Direct bilirubin	HJURP	2	233836700	233854566	3.8405e-62	8.19014e-47	4.43695e-37	2.20588e-53	1.93454e-66	3.30749e-05	MAF weight - β(0.5,0.5)
Direct bilirubin	UGT1A1	2	233760272	233773299	4.03959e-07	6.68994e-08	8.3965e-10	5.21706e-07	1.99814e-21	8.3965e-10	MAF weight - β(0.5,0.5)
Direct bilirubin	UGT1A3	2	233729126	233773299	0	0	9.76091e-164	0	0	1.63984e-18	CADD-weighted
Direct bilirubin	UGT1A4	2	233718791	233773299	3.42479e-171	2.9554e-08	6.14898e-136	5.97302e-167	1.23667e-236	1.18395e-21	MAF weight - β(0.5,0.5)
Direct bilirubin	UGT1A5	2	233712991	233773299	1,91E-319	2.67151e-71	5.2238e-25	1.24328e-69	2.20938e-253	1.73714e-10	MAF weight - β(0.5,0.5)
Direct bilirubin	UGT1A6	2	233691674	233773305	0	0	0.000156796	0	0	8.68908e-06	CADD-weighted
Direct bilirubin	UGT1A7	2	233681937	233773299	0	0.00715833	6.49716e-126	0	0	7.88482e-21	Unweighted
Direct bilirubin	UGT1A8	2	233617644	233773299	0	0	3.05347e-286	0	3.34986e-262	0.000332348	CADD-weighted
Direct bilirubin	UGT1A9	2	233671897	233773305	2.95325e-57	1.44475e-14	8.1376e-61	7.78617e-58	1.10166e-67	2.61783e-31	MAF weight - β(0.5,0.5)
Direct bilirubin	UGT1A10	2	233636476	233773305	1.71466e-266	2,81E-310	8.11361e-258	1.05405e-260	1,32E-317	2.6675e-13	Unweighted
Direct bilirubin	SAG	2	233307662	233347055	1.82694e-181	2.57273e-132	9.18119e-220	1.51187e-253	2.23512e-299	0.000163885	MAF weight - β(0.5,0.5)
Direct bilirubin	DGKD	2	233354506	233472097	2.31828e-215	6.54843e-101	1.93297e-138	7.58174e-202	3.67315e-264	1.56375e-15	MAF weight - β(0.5,0.5)
Direct bilirubin	ATG16L1	2	233251570	233295674	6.69866e-24	6.63439e-24	2.01263e-29	4.09317e-24	9.35959e-25	1.38679e-05	MAF weight - β(1,25)
Direct bilirubin	TRPM8	2	233917397	234019522	4.07021e-61	4.91268e-51	6.16187e-70	7.69631e-78	1.30686e-148	2.75652e-26	MAF weight - β(0.5,0.5)
Direct bilirubin	INPP5D	2	233059966	233207903	0.000339595	0.090826	0.0053111	0.000328775	5.84355e-09	0.00819465	MAF weight - β(0.5,0.5)
Direct bilirubin	MROH2A	2	233775678	233833423	1.01329e-96	1.40679e-61	1.28115e-171	1.86099e-158	8,01E-318	4.19758e-74	MAF weight - β(1,25)
Direct bilirubin	HNF4A	20	44355800	44432845	3.61814e-07	1.36941e-08	9.48034e-12	1.47211e-08	1.15224e-06	0.104108	MAF weight - β(1,25)
Direct bilirubin	HIST1H4B	6	26026895	26027252	1.73081e-10	1.60464e-10	0.490199	3.33677e-07	2.25938e-09	0.490151	CADD-weighted
Direct bilirubin	SLC17A2	6	25912755	25930726	2.16091e-10	2.15623e-10	0.360328	0.000225683	1.4843e-08	0.414509	CADD-weighted
Direct bilirubin	HFE	6	26087280	26095241	1.05363e-21	1.30345e-23	0.00374301	1.22058e-23	3.99949e-14	0.579285	MAF weight - β(1,5)
Gamma glutamyltranspferase	ZBTB17	1	15941868	15976132	2.75987e-11	2.15178e-10	0.462068	1.11148e-10	2.05761e-07	0.462119	Unweighted
Gamma glutamyltranspferase	RORC	1	151806070	151831872	1.6262e-11	4.35917e-11	1.13856e-12	1.05022e-11	1.26464e-09	1.13856e-12	Rare only
Gamma glutamyltranspferase	KYAT3	1	88935779	88992629	1.3395e-08	6.5102e-07	0.0300822	0.000520883	3.24023e-05	0.030082	Unweighted
Gamma glutamyltranspferase	SPATA21	1	16398642	16437424	2.38391e-50	5.58986e-37	6.50035e-05	2.97831e-23	5.93516e-41	0.0184294	Unweighted
Gamma glutamyltranspferase	FBXO42	1	16250063	16352453	3.12238e-36	1.21029e-28	0.181073	2.92655e-07	6.13758e-19	0.860798	Unweighted
Gamma glutamyltranspferase	ARHGEF19	1	16198103	16212609	1.281e-60	7.7744e-60	6.87277e-05	7.72418e-68	1.95447e-95	0.294466	MAF weight - β(0.5,0.5)
Gamma glutamyltranspferase	YY1AP1	1	155659441	155689032	5.32974e-06	1.12333e-06	7.01494e-08	1.77415e-09	2.86693e-05	0.123705	MAF weight - β(1,5)
Gamma glutamyltranspferase	TRIM46	1	155173786	155184971	7.1431e-25	7.21314e-25	0.00833795	2.39258e-10	3.46544e-12	0.33804	Unweighted
Gamma glutamyltranspferase	ANXA9	1	150982022	150995638	3.12336e-08	9.59047e-10	0.555751	3.10193e-10	2.88364e-05	0.76038	MAF weight - β(1,5)
Gamma glutamyltranspferase	MCL1	1	150574550	150579738	5.95612e-14	5.78932e-14	1.67088e-13	6.34566e-14	5.98991e-09	0.267058	CADD-weighted
Gamma glutamyltranspferase	FAM131C	1	16057768	16073632	1.54797e-10	4.71885e-15	0.0138358	8.15262e-06	6.08386e-11	0.0139129	CADD-weighted
Gamma glutamyltranspferase	EFNA3	1	155078871	155087538	6.46374e-09	1.69231e-09	0.173495	6.43586e-09	4.67721e-05	0.808337	CADD-weighted
Gamma glutamyltranspferase	EPHA2	1	16124336	16156087	8.96632e-52	3.05344e-50	1.82961e-06	1.09748e-58	1.58207e-66	0.0151243	MAF weight - β(0.5,0.5)
Gamma glutamyltranspferase	MUC1	1	155185823	155192915	7.25836e-07	1.41043e-05	1.19981e-05	8.98934e-09	0.00024601	0.646011	MAF weight - β(1,5)
Gamma glutamyltranspferase	DLG5	10	77790790	77926590	1.99262e-41	4.42574e-42	1.2904e-05	3.90665e-19	2.31269e-16	0.0146045	CADD-weighted
Gamma glutamyltranspferase	CHUK	10	100188366	100229587	2.90824e-08	1.70147e-09	4.96312e-06	2.92818e-08	0.00386974	0.0302878	CADD-weighted
Gamma glutamyltranspferase	ABCC2	10	99782597	99852192	6.81802e-13	3.88094e-13	5.93301e-14	4.15044e-11	1.59109e-13	0.421941	MAF weight - β(1,25)
Gamma glutamyltranspferase	OR5B2	11	58422264	58423313	6.29856e-08	2.87336e-08	0.575254	1.34291e-08	1.34869e-05	0.583528	MAF weight - β(1,5)
Gamma glutamyltranspferase	ZFP91	11	58579113	58621550	4.40616e-11	2.58219e-11	0.0383513	7.20952e-12	2.85459e-08	0.00597434	MAF weight - β(1,5)
Gamma glutamyltranspferase	OR5B12	11	58439119	58440173	1.34828e-08	1.34431e-08	0.889261	1.41058e-07	0.00156271	1	CADD-weighted
Gamma glutamyltranspferase	CTNND1	11	57761761	57819180	2.15237e-10	2.15233e-10	0.833669	6.43737e-05	0.00646085	0.833669	CADD-weighted
Gamma glutamyltranspferase	MS4A4A	11	60280540	60308972	1.93206e-06	0.000690998	0.114048	1.37761e-08	3.49486e-05	0.252296	MAF weight - β(1,5)
Gamma glutamyltranspferase	SLCO1B1	12	21131193	21239796	1.10309e-10	2.44391e-10	0.0257274	1.52701e-11	2.18654e-12	0.838925	MAF weight - β(0.5,0.5)
Gamma glutamyltranspferase	OASL	12	121020291	121039242	1.76309e-130	4.95642e-112	0.609118	1.10492e-77	7.48422e-112	0.676677	Unweighted
Gamma glutamyltranspferase	HNF1A	12	120978745	121002511	1.25826e-203	4.11303e-182	7.53117e-15	1.51079e-227	9.37896e-275	0.179303	MAF weight - β(0.5,0.5)
Gamma glutamyltranspferase	SLCO1B3	12	20810703	20916909	6.97217e-21	9.51378e-21	0.0443227	6.14547e-21	1.42217e-08	0.159714	MAF weight - β(1,5)
Gamma glutamyltranspferase	SLCO1B7	12	21015695	21090106	3.22538e-14	2.80252e-14	0.0867564	1.58483e-14	6.90293e-16	0.417985	MAF weight - β(0.5,0.5)
Gamma glutamyltranspferase	C12orf43	12	121002421	121016502	2.49288e-68	3.98903e-17	2.40431e-10	3.7334e-17	1.17898e-46	0.00291078	Unweighted
Gamma glutamyltranspferase	ACADS	12	120725767	120740008	3.70911e-13	3.65702e-13	6.015e-12	6.98787e-18	1.03412e-21	0.000336952	MAF weight - β(0.5,0.5)
Gamma glutamyltranspferase	P2RX7	12	121132818	121186551	9.42189e-05	0.000568417	4.31424e-22	4.00135e-09	1.94304e-15	0.326525	MAF weight - β(1,25)
Gamma glutamyltranspferase	AMN	14	102922655	102930842	1.90488e-09	2.84524e-05	1.16134e-09	6.87386e-10	1.70222e-05	1.16134e-09	MAF weight - β(1,5)
Gamma glutamyltranspferase	XRCC3	14	103697616	103715486	9.5385e-10	9.53602e-10	0.171549	3.93078e-10	0.000290478	0.171387	MAF weight - β(1,5)
Gamma glutamyltranspferase	EXOC3L4	14	103100143	103110557	3.62053e-280	2.41081e-300	1.50547e-05	6.156e-268	3.79238e-295	2.07771e-07	CADD-weighted
Gamma glutamyltranspferase	CDC42BPB	14	102932378	103057405	1.46528e-06	3.96027e-06	2.6087e-09	5.85817e-07	6.7851e-05	1.39911e-06	MAF weight - β(1,25)
Gamma glutamyltranspferase	RORA	15	60488283	61229303	2.3344e-14	1.77601e-12	6.32077e-18	9.66105e-18	3.44401e-10	0.754168	MAF weight - β(1,25)
Gamma glutamyltranspferase	ZNF768	16	30524000	30526589	2.15215e-10	6.80492e-08	0.254215	1.78304e-05	5.64334e-05	0.642326	Unweighted
Gamma glutamyltranspferase	PKD1	16	2088709	2135898	0.0016776	0.00221311	4.78853e-13	0.00041813	1.85511e-05	0.0154676	MAF weight - β(1,25)
Gamma glutamyltranspferase	MMP15	16	58025377	58046900	3.2099e-09	9.54831e-10	0.0289393	1.59888e-08	0.000529508	0.378745	CADD-weighted
Gamma glutamyltranspferase	TMEM8A	16	370775	381950	2.27684e-10	2.8136e-10	0.00705887	6.8618e-10	0.000123634	0.0982909	Unweighted
Gamma glutamyltranspferase	ACTG1	17	81509970	81512866	8.31108e-23	1.01254e-22	0.103518	0.000299342	1.77266e-06	0.834731	Unweighted
Gamma glutamyltranspferase	NF1	17	31094926	31377677	1.69072e-09	1.69254e-09	0.0457923	5.87773e-07	0.0408455	0.420054	Unweighted
Gamma glutamyltranspferase	ATP8B1	18	57646425	57803095	3.48425e-14	6.40902e-14	0.045716	1.77581e-14	0.0020971	0.187775	MAF weight - β(1,5)
Gamma glutamyltranspferase	MPV17L2	19	18193229	18196740	3.20188e-09	1.3386e-08	0.88967	6.43969e-09	4.93789e-06	0.900296	Unweighted
Gamma glutamyltranspferase	FUT2	19	48695970	48705934	5.6125e-33	3.92874e-33	1.02175e-09	2.69617e-15	3.55542e-25	0.000708848	CADD-weighted
Gamma glutamyltranspferase	IZUMO1	19	48740887	48746909	9.78233e-23	1.31002e-22	0.214463	7.26934e-24	6.62041e-31	0.214463	MAF weight - β(0.5,0.5)
Gamma glutamyltranspferase	IFI30	19	18173779	18178124	3.20456e-09	1.34612e-08	1	1.75841e-09	0.0149685	1	MAF weight - β(1,5)
Gamma glutamyltranspferase	MAP1S	19	17719493	17734515	2.22613e-16	1.03748e-13	0.626436	2.86625e-11	5.08372e-07	0.734901	Unweighted
Gamma glutamyltranspferase	RHPN2	19	32978591	33064918	9.67572e-07	0.00158189	6.23343e-08	1.84186e-10	8.0478e-08	0.658621	MAF weight - β(1,5)
Gamma glutamyltranspferase	PEPD	19	33386948	33521893	1.47546e-13	3.28683e-12	0.71718	9.20662e-10	0.00020719	0.604524	Unweighted
Gamma glutamyltranspferase	FAM83E	19	48600599	48613437	1.34127e-07	1.33319e-07	1.73118e-06	1.76285e-09	6.99355e-05	4.58247e-05	MAF weight - β(1,5)
Gamma glutamyltranspferase	C2orf16	2	27576521	27582722	7.14633e-22	7.75607e-31	0.00352774	1.93665e-34	2.55298e-31	0.000139527	MAF weight - β(1,5)
Gamma glutamyltranspferase	COBLL1	2	164680184	164842168	8.42083e-07	3.42179e-10	0.0151198	6.2312e-09	0.0274735	0.083016	CADD-weighted
Gamma glutamyltranspferase	CAD	2	27217389	27243786	5.8404e-10	3.99114e-10	0.000212532	6.17486e-10	2.93485e-05	8.61347e-05	CADD-weighted
Gamma glutamyltranspferase	IFT172	2	27444372	27489811	1.43633e-20	1.56852e-20	0.0143765	4.30975e-08	2.70663e-07	0.014144	Unweighted
Gamma glutamyltranspferase	GPR39	2	132416573	132646596	1.41032e-07	2.79449e-07	0.160456	9.5461e-09	3.36836e-06	0.218985	MAF weight - β(1,5)
Gamma glutamyltranspferase	GTF3C2	2	27325848	27357034	1.50964e-16	1.50555e-16	0.327479	9.24939e-18	1.23693e-09	0.327371	MAF weight - β(1,5)
Gamma glutamyltranspferase	GPN1	2	27628647	27650846	4.62835e-29	4.59044e-30	0.536761	5.54639e-31	1.47566e-19	0.741599	MAF weight - β(1,5)
Gamma glutamyltranspferase	EVA1A	2	75492317	75569722	0.000281324	9.19884e-05	3.26242e-09	6.06657e-07	0.00028232	0.307951	MAF weight - β(1,25)
Gamma glutamyltranspferase	ZNF512	2	27582968	27623215	2.70992e-11	2.77798e-11	0.457057	2.36917e-11	1.02836e-05	0.457062	MAF weight - β(1,5)
Gamma glutamyltranspferase	SIGLEC1	20	3686969	3707128	6.35418e-07	1.49636e-06	8.3303e-17	5.50162e-14	3.65021e-16	1.57944e-06	MAF weight - β(1,25)
Gamma glutamyltranspferase	SLC2A11	22	23856702	23886112	6.53806e-12	3.17236e-11	0.592891	0.000210781	5.82053e-07	0.425107	Unweighted
Gamma glutamyltranspferase	GSTT2B	22	23980147	23983915	8.58617e-30	1.61577e-16	3.22463e-13	1.5161e-27	2.95006e-24	3.74909e-06	Unweighted
Gamma glutamyltranspferase	CBY1	22	38656652	38673851	1.19345e-10	1.00347e-10	0.333425	1.1381e-10	1.88405e-06	0.333611	CADD-weighted
Gamma glutamyltranspferase	CABIN1	22	24011314	24178628	9.36753e-26	1.81102e-16	9.91197e-14	3.59421e-27	6.2573e-35	3.39263e-18	MAF weight - β(0.5,0.5)
Gamma glutamyltranspferase	SUN2	22	38734713	38756019	6.11326e-10	3.40536e-09	0.0703462	5.71467e-07	6.55787e-05	0.256651	Unweighted
Gamma glutamyltranspferase	SUSD2	22	24181475	24189106	1.81069e-14	5.35058e-35	2.5802e-23	7.22988e-21	2.8056e-32	1.58432e-11	CADD-weighted
Gamma glutamyltranspferase	PIWIL3	22	24719033	24774720	1.96848e-06	1.87442e-05	1.17979e-44	1.7791e-20	3.24809e-30	3.92702e-08	MAF weight - β(1,25)
Gamma glutamyltranspferase	LRRC75B	22	24585622	24593068	4.49486e-298	1,89E-320	4.49113e-38	9.05988e-298	6.70883e-253	1.05578e-61	Unweighted
Gamma glutamyltranspferase	SGSM1	22	24806168	24926846	0.0001162	2.07985e-10	2.9841e-13	1.40849e-05	8.04938e-13	0.011339	MAF weight - β(1,25)
Gamma glutamyltranspferase	UPB1	22	24495282	24526585	3.62716e-09	3.03137e-08	1.39446e-09	1.08714e-09	3.39449e-06	0.0409537	MAF weight - β(1,5)
Gamma glutamyltranspferase	SPECC1L	22	24270816	24417740	0.000199687	9.69342e-08	4.81715e-14	3.93069e-13	9.79552e-15	4.1886e-12	MAF weight - β(0.5,0.5)
Gamma glutamyltranspferase	GGT1	22	24583749	24629005	2.07966e-193	8.04241e-194	3,19E-319	6,91E-323	4.14376e-167	4.41504e-66	CADD-weighted
Gamma glutamyltranspferase	GUCD1	22	24540422	24555935	9.56725e-10	9.57477e-10	9.5968e-10	9.56715e-10	0.000509468	0.707545	MAF weight - β(1,5)
Gamma glutamyltranspferase	KDELR3	22	38468061	38483447	1.34418e-10	1.33438e-10	0.487311	6.78199e-11	3.29794e-06	0.487344	MAF weight - β(1,5)
Gamma glutamyltranspferase	SLC2A2	3	170996347	171026979	1.05303e-28	3.46581e-33	1.87694e-08	1.45878e-33	7.39686e-46	0.0335505	MAF weight - β(0.5,0.5)
Gamma glutamyltranspferase	GOLGA4	3	37243190	37366879	2.77451e-13	2.5665e-13	0.0891301	0.00240602	1.36066e-07	0.113877	CADD-weighted
Gamma glutamyltranspferase	MLH1	3	36993349	37050846	9.51097e-10	1.7452e-09	0.725871	4.00829e-05	0.00154204	0.732167	Unweighted
Gamma glutamyltranspferase	PPARG	3	12287849	12434356	1.42866e-07	2.15764e-10	0.0514063	6.43203e-08	2.72782e-06	0.465735	CADD-weighted
Gamma glutamyltranspferase	STAG1	3	136337156	136752403	6.46327e-09	6.4633e-09	0.383213	1.64598e-06	0.00289367	0.382641	Unweighted
Gamma glutamyltranspferase	PTPN23	3	47381000	47413441	5.83596e-10	2.03246e-10	0.450137	0.00464018	0.00413623	0.313972	CADD-weighted
Gamma glutamyltranspferase	UGT2B15	4	68646596	68670776	3.30324e-14	5.75738e-14	1.30513e-09	8.20656e-08	2.33962e-12	0.180395	Unweighted
Gamma glutamyltranspferase	HGFAC	4	3441998	3449486	5.32754e-12	2.89581e-08	2.07536e-06	2.43627e-14	3.18908e-10	0.10041	MAF weight - β(1,5)
Gamma glutamyltranspferase	HSPA4	5	133051969	133105017	1.36547e-08	1.53508e-05	0.227822	5.19937e-07	0.0274633	0.786131	Unweighted
Gamma glutamyltranspferase	SHROOM1	5	132822140	132830898	3.20192e-09	1.69119e-09	0.0517343	1.77432e-09	2.75855e-07	0.546643	CADD-weighted
Gamma glutamyltranspferase	C6orf10	6	32292697	32371912	9.88259e-07	4.30374e-06	0.783482	1.3264e-11	4.55605e-08	0.23771	MAF weight - β(1,5)
Gamma glutamyltranspferase	SYNJ2	6	157981855	158099175	0.035729	0.00631483	3.19543e-09	0.00385863	2.52428e-10	8.3168e-15	Rare only
Gamma glutamyltranspferase	PRRC2A	6	31620672	31637777	2.15556e-10	7.16227e-09	0.0130469	2.92442e-11	1.76765e-09	0.250922	MAF weight - β(1,5)
Gamma glutamyltranspferase	UHRF1BP1	6	34792016	34877514	1.55283e-11	2.38369e-11	0.640315	2.30074e-12	2.9615e-13	0.484668	MAF weight - β(0.5,0.5)
Gamma glutamyltranspferase	HLA-DOB	6	32812762	32817048	1.70532e-09	1.69388e-09	0.150621	8.46918e-08	1.11894e-05	0.837473	CADD-weighted
Gamma glutamyltranspferase	GPSM3	6	32190765	32195523	3.33868e-09	2.86864e-08	0.560958	2.88611e-08	0.000208089	0.51679	Unweighted
Gamma glutamyltranspferase	HLA-DQA1	6	32637405	32643652	2.45221e-06	6.94578e-06	1.20302e-05	4.16095e-11	4.88707e-08	0.0588514	MAF weight - β(1,5)
Gamma glutamyltranspferase	RNF5	6	32178384	32180793	9.51783e-10	1.68604e-09	0.234618	6.44405e-09	1.4345e-09	0.25019	Unweighted
Gamma glutamyltranspferase	VWA7	6	31765593	31777331	2.15184e-10	7.00388e-11	0.0732898	1.51811e-10	4.98834e-06	1	CADD-weighted
Gamma glutamyltranspferase	MYCT1	6	152697894	152724580	5.7774e-10	3.2211e-10	0.00160211	2.16995e-10	1.85216e-05	0.00233851	MAF weight - β(1,5)
Gamma glutamyltranspferase	GPANK1	6	31661228	31666283	5.52856e-09	0.0025821	0.679615	3.85093e-08	9.13138e-05	0.43724	Unweighted
Gamma glutamyltranspferase	TCF19	6	31158525	31164215	1.23266e-08	5.24636e-08	0.150613	7.85524e-07	9.89964e-05	0.347187	Unweighted
Gamma glutamyltranspferase	SNRPC	6	34757093	34773857	1.90114e-10	1.90501e-10	0.512576	7.59168e-08	4.40171e-08	1	Unweighted
Gamma glutamyltranspferase	MET	7	116672404	116798386	9.83152e-13	1.34461e-12	0.0591196	2.0665e-05	1.85984e-11	0.458312	Unweighted
Gamma glutamyltranspferase	MLXIPL	7	73593193	73624540	3.346e-39	1.99461e-38	1.3506e-07	2.19839e-41	1.83996e-53	0.00346112	MAF weight - β(0.5,0.5)
Gamma glutamyltranspferase	EPHA1	7	143391111	143408892	0.00374019	1.4655e-07	8.8242e-09	1.25495e-11	0.00130103	0.36661	MAF weight - β(1,5)
Gamma glutamyltranspferase	EPB41L4B	9	109171973	109320964	1.1881e-06	4.10615e-09	0.80498	9.99972e-07	0.0587491	0.851687	CADD-weighted
Gamma glutamyltranspferase	OBP2B	9	133205278	133209250	2.00089e-10	2.86782e-08	0.0637856	7.47525e-12	1.4376e-09	0.142134	MAF weight - β(1,5)
Gamma glutamyltranspferase	LRRC8A	9	128882111	128918038	1.06511e-11	1.21045e-11	0.020082	6.03404e-12	0.00081164	0.335965	MAF weight - β(1,5)
Glucose	OMA1	1	58480718	58546774	1.20017e-16	2.4196e-15	2.16907e-10	2.02608e-15	1.86485e-15	4.28677e-05	Unweighted
Glucose	SFMBT2	10	7158623	7411486	3.58261e-20	9.68407e-21	0.610582	0.0151828	1.00859e-11	0.575832	CADD-weighted
Glucose	MYBPC3	11	47331405	47352702	1.48291e-08	7.04516e-09	0.178931	2.05354e-06	0.0126941	0.873435	CADD-weighted
Glucose	INS-IGF2	11	2129111	2161209	3.2983e-09	3.26489e-09	0.849095	4.54655e-08	4.85448e-05	0.849095	CADD-weighted
Glucose	HBQ1	16	180333	181179	1.38943e-08	2.95098e-08	0.145399	6.45279e-08	0.00051399	1	Unweighted
Glucose	FAM234A	16	234821	266096	2.15267e-10	5.79025e-10	0.0182757	2.15256e-10	0.000110386	0.00632432	MAF weight - β(1,5)
Glucose	NT5C3B	17	41825081	41836271	3.71434e-51	2.44535e-51	0.00913263	3.76147e-51	1.0434e-65	0.821519	MAF weight - β(0.5,0.5)
Glucose	HIGD1B	17	44846352	44850480	7.19322e-35	4.91682e-43	0.0239109	1.15754e-42	7.18562e-38	0.113081	CADD-weighted
Glucose	QPCTL	19	45692482	45703990	6.4422e-09	2.87038e-08	0.332647	7.81244e-08	0.000264711	0.333453	Unweighted
Glucose	GIPR	19	45668243	45682459	1.68903e-09	2.8685e-08	0.30213	1.35224e-08	0.00477316	0.307881	Unweighted
Glucose	C2orf16	2	27576521	27582722	2.91111e-10	0.000408813	0.216856	2.13249e-21	2.69272e-14	0.144621	MAF weight - β(1,5)
Glucose	IFT172	2	27444372	27489811	1.34708e-08	0.00159046	0.0472341	0.000448859	0.00282361	0.345187	Unweighted
Glucose	NOSTRIN	2	168786538	168865339	2.69124e-79	1.35264e-77	4.59364e-24	9.57957e-62	2.51377e-101	4.68931e-14	MAF weight - β(0.5,0.5)
Glucose	PRKRA	2	178431413	178451231	6.20441e-05	5.81415e-09	0.301849	2.05608e-06	9.6004e-06	0.490512	CADD-weighted
Glucose	GPN1	2	27628647	27650846	1.71828e-17	1.24253e-17	0.669534	2.457e-18	1.41287e-12	0.304112	MAF weight - β(1,5)
Glucose	G6PC2	2	168901239	168910000	2.10643e-46	3.12691e-53	1.24693e-73	6.43101e-51	5.60429e-118	8.09583e-75	MAF weight - β(0.5,0.5)
Glucose	YWHAB	20	44885598	44908532	3.20644e-09	2.15181e-10	0.789555	1.35014e-08	6.05066e-05	0.806219	CADD-weighted
Glucose	TAF4	20	61974797	62065810	5.23392e-20	3.2387e-16	0.366495	7.73257e-20	1.58633e-08	0.205742	Unweighted
Glucose	SLC2A2	3	170996347	171026979	2.33631e-48	6.08569e-34	1.17885e-05	4.93197e-33	1.50851e-60	0.0874344	MAF weight - β(0.5,0.5)
Glucose	PCSK1	5	96390335	96433281	1.42353e-11	1.80296e-11	0.0901085	6.17185e-10	8.45538e-15	0.0310822	MAF weight - β(0.5,0.5)
Glucose	ANKH	5	14704799	14871778	0.255508	0.156434	1.37472e-08	0.013927	3.39928e-05	2.94925e-09	Rare only
Glucose	RREB1	6	7107596	7251980	3.42085e-10	1.01983e-05	0.0424225	7.21527e-15	2.13933e-07	0.159057	MAF weight - β(1,5)
Glucose	GLP1R	6	39048780	39087744	0.0023062	0.0247322	6.50814e-10	0.000125237	0.0029628	0.705868	MAF weight - β(1,25)
Glucose	GCK	7	44144270	44189423	0.00919589	0.0291552	0.00213166	0.00747981	1.04683e-15	0.00213166	MAF weight - β(0.5,0.5)
Glucose	MUC3A	7	100949419	100968346	9.76455e-11	4.7701e-16	0.00668681	5.64071e-12	3.87711e-06	0.00228286	CADD-weighted
Glucose	CAMK2B	7	44217149	44325631	5.81234e-57	4.33585e-48	0.029788	2.60119e-10	9.68387e-73	0.240061	MAF weight - β(0.5,0.5)
Glucose	SLC30A8	8	116950272	117176714	1.7633e-31	9.75121e-31	0.0184682	4.46492e-32	1.09882e-27	0.0186005	MAF weight - β(1,5)
HbA1c	OR6K3	1	158717167	158718115	2.41876e-22	6.84393e-23	0.132087	5.29614e-11	5.28077e-18	0.140259	CADD-weighted
HbA1c	BOLA1	1	149899601	149900795	8.18805e-11	1.134e-10	4.30816e-07	7.37021e-11	2.45224e-06	0.0945568	MAF weight - β(1,5)
HbA1c	CDKN2C	1	50968694	50974637	2.15176e-10	2.15176e-10	1.01361e-10	2.15176e-10	4.96162e-08	0.752362	MAF weight - β(1,25)
HbA1c	CTSS	1	150730195	150765957	3.02759e-07	9.14357e-05	0.00080553	2.8519e-10	2.01617e-06	0.492427	MAF weight - β(1,5)
HbA1c	OR10Z1	1	158606438	158607380	6.43559e-93	3.24776e-85	0.0664845	8.76639e-53	9.18113e-64	0.776379	Unweighted
HbA1c	OR10R2	1	158479877	158480885	3.19675e-30	6.68422e-40	0.00661067	1.13789e-06	4.24281e-28	0.00182303	CADD-weighted
HbA1c	BNIPL	1	151036552	151047600	2.14152e-06	1.97654e-10	0.000444569	3.10944e-10	3.13819e-05	0.00524596	CADD-weighted
HbA1c	RHCE	1	25362248	25420872	1.687e-05	0.0120826	0.317391	3.14248e-11	4.71027e-05	0.0959962	MAF weight - β(1,5)
HbA1c	OR6P1	1	158562650	158563604	1.85512e-38	9.16064e-39	1.12211e-05	3.16024e-07	8.11554e-39	0.00167751	MAF weight - β(0.5,0.5)
HbA1c	GABPB2	1	151070603	151118531	3.51366e-10	7.89735e-10	0.0666689	6.93483e-09	0.00192321	0.525201	Unweighted
HbA1c	SPTA1	1	158610705	158686716	3.00096e-74	1.77872e-24	9.59967e-08	7.27605e-92	2.46248e-92	7.8872e-06	MAF weight - β(0.5,0.5)
HbA1c	IPP	1	45694325	45750813	1.34493e-08	6.45283e-09	0.304814	6.02016e-09	0.00540585	0.304827	MAF weight - β(1,5)
HbA1c	OR6Y1	1	158547127	158548105	1.15248e-71	0.0125351	0.0241812	8.87691e-74	1.53876e-99	0.0080117	MAF weight - β(0.5,0.5)
HbA1c	GPBP1L1	1	45627303	45686630	1.74947e-09	3.20057e-09	0.685709	1.70819e-09	8.74273e-06	0.693336	MAF weight - β(1,5)
HbA1c	OTUD7B	1	149940329	150010737	2.15825e-10	0.520375	0.00481249	2.30238e-10	0.00246918	0.845902	Unweighted
HbA1c	MTMR11	1	149928650	149936898	9.09523e-05	0.0591734	0.00138372	1.71977e-09	5.07082e-05	0.758188	MAF weight - β(1,5)
HbA1c	MINDY1	1	150996835	151008365	1.28392e-13	7.97428e-14	1.69858e-09	7.29282e-14	7.4209e-06	0.586093	MAF weight - β(1,5)
HbA1c	OR10X1	1	158578918	158579899	4.25942e-37	2.41384e-37	0.0211974	6.6631e-11	1.56728e-50	0.126687	MAF weight - β(0.5,0.5)
HbA1c	CERS2	1	150965172	150975003	5.33128e-11	9.02515e-11	0.129767	6.37874e-10	2.81203e-05	0.756717	Unweighted
HbA1c	TRIM58	1	247857198	247880136	6.26671e-13	3.83049e-10	0.000279057	5.91488e-13	1.05877e-11	0.00982375	MAF weight - β(1,5)
HbA1c	RHD	1	25272485	25330445	1.83296e-13	6.98522e-14	0.0157025	1.56807e-10	6.80113e-07	0.00984272	CADD-weighted
HbA1c	MACF1	1	39084166	39487138	5.18283e-11	6.89328e-11	0.542061	3.36448e-08	2.00993e-05	0.510678	Unweighted
HbA1c	TACR2	10	69404201	69416918	5.43188e-11	1.82839e-11	0.0380534	2.53901e-10	7.73209e-06	0.0381682	CADD-weighted
HbA1c	DDX50	10	68901277	68946847	2.31607e-12	2.4229e-12	1.12761e-13	2.0964e-12	4.13893e-07	0.308795	MAF weight - β(1,25)
HbA1c	C10orf128	10	49154723	49188400	1.35188e-08	0.102195	0.675449	9.37537e-07	0.000204202	0.637997	Unweighted
HbA1c	RUFY2	10	68341106	68407294	2.42631e-09	1.04039e-05	1.51658e-09	2.18786e-09	0.00075016	1.51658e-09	Rare only
HbA1c	HK1	10	69269999	69401881	6.92109e-194	4.11368e-194	0.846627	1.38364e-159	1.55718e-165	0.847005	CADD-weighted
HbA1c	VPS26A	10	69124151	69172860	2.1548e-10	2.15493e-10	0.0472217	2.15252e-10	4.3365e-08	0.0555622	MAF weight - β(1,5)
HbA1c	FAM170B	10	49131155	49134020	1.93132e-07	1.43418e-08	0.212972	2.51935e-06	2.2402e-06	0.212971	CADD-weighted
HbA1c	HKDC1	10	69220302	69267559	3.0875e-18	8.25842e-25	4.38358e-07	1.99007e-23	5.20209e-18	0.405183	CADD-weighted
HbA1c	MYBPC3	11	47331405	47352702	6.56776e-08	1.69023e-09	0.0291606	5.62227e-06	0.0055769	0.577421	CADD-weighted
HbA1c	AGBL2	11	47659590	47715376	6.54196e-09	0.258803	0.126153	1.79009e-09	0.000804926	0.0599042	MAF weight - β(1,5)
HbA1c	MADD	11	47269375	47330031	1.39515e-05	8.86931e-06	0.00427363	1.29453e-08	1.97425e-06	0.409923	MAF weight - β(1,5)
HbA1c	AMPD3	11	10450320	10507579	5.67591e-07	4.56722e-15	6.72274e-14	4.3238e-14	1.46631e-13	4.33197e-15	Rare only
HbA1c	ODF3	11	196760	200258	8.69803e-07	1.37195e-09	0.00126819	1.63362e-09	6.23981e-06	0.429309	CADD-weighted
HbA1c	RAB3IL1	11	61897295	61920269	1.40129e-08	8.32258e-09	0.0236898	1.05507e-05	7.70285e-07	0.328681	CADD-weighted
HbA1c	MYRF	11	61752648	61788517	6.87103e-18	1.44176e-15	0.803067	1.13229e-11	9.12267e-09	0.435956	Unweighted
HbA1c	SIRT3	11	215029	236362	5.9081e-10	2.35407e-10	0.171429	2.29507e-10	2.83339e-07	0.200474	MAF weight - β(1,5)
HbA1c	ZNF641	12	48340009	48351246	6.8261e-26	7.28967e-26	0.135267	5.31332e-26	7.22238e-34	0.135281	MAF weight - β(0.5,0.5)
HbA1c	PFKM	12	48105872	48146404	1.23312e-56	5.579e-60	6.12272e-15	3.56429e-48	2.43504e-76	1.99095e-06	MAF weight - β(0.5,0.5)
HbA1c	TMEM106C	12	47963546	47968878	2.97624e-06	1.54756e-06	1.54711e-10	2.94557e-08	7.78989e-09	0.0295134	MAF weight - β(1,25)
HbA1c	ASB8	12	48147788	48157594	2.58817e-18	3.48275e-16	4.52776e-07	2.14891e-18	1.28929e-14	0.115292	MAF weight - β(1,5)
HbA1c	H1FNT	12	48328979	48330279	2.52172e-37	5.00396e-31	1	1.68685e-26	8.19514e-35	0.529995	Unweighted
HbA1c	COL2A1	12	47972964	48004502	3.90702e-25	2.78293e-24	7.88635e-10	1.02157e-15	1.25512e-36	0.014972	MAF weight - β(0.5,0.5)
HbA1c	SENP1	12	48042897	48106308	1.07093e-14	2.03084e-14	0.0920424	7.36369e-15	1.63769e-06	0.0936207	MAF weight - β(1,5)
HbA1c	HCAR3	12	122714755	122716892	0.00144684	1.47448e-07	0.708189	1.68036e-09	0.186122	0.756654	MAF weight - β(1,5)
HbA1c	CCDC184	12	48183582	48185926	1.01031e-17	1.08458e-17	0.000181253	5.15905e-18	2.04425e-15	0.000414483	MAF weight - β(1,5)
HbA1c	C12orf54	12	48482502	48496514	6.37012e-08	3.91808e-09	6.54428e-06	1.96846e-06	3.00678e-06	1	CADD-weighted
HbA1c	CDH3	16	68644247	68699054	2.5991e-13	1.20687e-10	0.324054	2.43093e-06	2.63354e-09	0.704879	Unweighted
HbA1c	PIEZO1	16	88715337	88784964	2.62459e-06	7.78396e-06	3.18366e-40	1.34657e-06	5.22229e-75	2.01504e-30	MAF weight - β(0.5,0.5)
HbA1c	IL27	16	28499361	28506834	9.75932e-10	2.60579e-07	0.565034	0.00434804	0.000734132	0.909717	Unweighted
HbA1c	FAM234A	16	234821	266096	2.09933e-13	2.48637e-13	0.00706606	7.05032e-14	2.49286e-05	0.0334061	MAF weight - β(1,5)
HbA1c	CTU2	16	88706482	88715378	0.00299191	0.00108622	1.3182e-06	0.0038054	2.57251e-10	4.37577e-14	Rare only
HbA1c	APRT	16	88809468	88811934	0.000242952	8.15574e-05	2.17913e-07	0.00010418	1.01367e-05	2.25756e-12	Rare only
HbA1c	DRC3	17	17972813	18016873	1.74851e-14	1.30424e-14	0.836547	1.40964e-13	1.92003e-13	0.888845	CADD-weighted
HbA1c	DHRS13	17	28897780	28903071	2.90826e-08	1.18561e-05	0.0654473	2.17356e-09	0.0012556	0.372228	MAF weight - β(1,5)
HbA1c	TMC6	17	78112917	78132407	2.18632e-105	1.65543e-101	5.51284e-12	6.4353e-84	1.4619e-91	0.228662	Unweighted
HbA1c	TMC8	17	78130777	78142968	3.20698e-06	1.08697e-06	2.54478e-20	3.5087e-11	8.84269e-30	6.04747e-21	MAF weight - β(0.5,0.5)
HbA1c	TNFRSF13B	17	16939083	16972088	0.114586	0.302374	1.40264e-09	0.00107894	0.000180904	3.57777e-10	Rare only
HbA1c	TRAF4	17	28744004	28750958	2.18682e-19	2.69156e-19	0.163397	4.52239e-20	8.6596e-12	0.492792	MAF weight - β(1,5)
HbA1c	SUPT6H	17	28662283	28702231	2.15876e-10	2.16171e-10	0.000717743	2.15904e-10	4.17596e-06	0.131973	Unweighted
HbA1c	FAM222B	17	28755977	28842839	6.76117e-19	1.58166e-19	1	5.56444e-19	3.56209e-07	1	CADD-weighted
HbA1c	B3GNTL1	17	82943790	83051810	1.62451e-12	3.14759e-10	0.0444374	4.05011e-13	3.77151e-09	0.39294	MAF weight - β(1,5)
HbA1c	NEK8	17	28728813	28742766	2.15377e-10	2.15373e-10	0.00021224	2.15432e-10	0.0580398	1	CADD-weighted
HbA1c	KIAA0100	17	28614439	28645159	2.16494e-10	2.16477e-10	0.160666	2.13897e-10	0.120262	0.538699	MAF weight - β(1,5)
HbA1c	MYO15A	17	18108705	18179802	4.55372e-15	3.2952e-14	0.221459	1.70686e-15	2.32882e-13	0.510475	MAF weight - β(1,5)
HbA1c	RAI1	17	17681472	17811451	4.52797e-12	6.26542e-12	0.136087	1.79898e-08	6.46944e-05	0.358652	Unweighted
HbA1c	TBCD	17	82752063	82943186	1.44414e-14	1.47862e-12	0.000192276	5.95546e-11	6.5194e-08	0.0812477	Unweighted
HbA1c	TLCD1	17	28724347	28726931	2.32282e-10	0.133856	8.6742e-07	2.16847e-10	0.000503357	0.114425	MAF weight - β(1,5)
HbA1c	ZNF750	17	82829433	82840055	2.99826e-43	1.47072e-40	0.0233907	2.15521e-10	1.16518e-28	0.111156	Unweighted
HbA1c	KLF1	19	12884422	12887203	2.1539e-10	2.16638e-10	0.00010618	4.41191e-09	9.20541e-07	0.0632024	Unweighted
HbA1c	PTPRH	19	55181246	55209506	0.000129554	0.0118661	1.50551e-07	6.19848e-07	1.95889e-07	1.86018e-09	Rare only
HbA1c	GCDH	19	12891128	12899999	2.15189e-10	2.15188e-10	0.255621	1.57275e-10	0.000150782	0.255468	MAF weight - β(1,5)
HbA1c	MAST1	19	12838444	12874952	9.50215e-10	5.83566e-10	0.1478	3.96676e-10	3.22922e-07	0.0560505	MAF weight - β(1,5)
HbA1c	CD33	19	51225078	51240019	2.1575e-10	2.21047e-10	0.00383646	9.50747e-10	1.21586e-08	0.173721	Unweighted
HbA1c	AXL	19	41219198	41261767	2.17229e-10	2.8336e-10	2.24998e-10	2.1915e-10	4.57952e-05	2.24998e-10	Unweighted
HbA1c	C2orf16	2	27576521	27582722	1.71662e-05	2.39429e-10	0.720007	2.91107e-10	0.000534214	1	CADD-weighted
HbA1c	NOSTRIN	2	168786538	168865339	4.77483e-20	3.40423e-21	1.14263e-06	3.54969e-15	5.06208e-19	0.0438622	CADD-weighted
HbA1c	GPR155	2	174431571	174487088	3.30751e-23	5.66725e-23	0.222713	1.10784e-23	2.4992e-12	0.224661	MAF weight - β(1,5)
HbA1c	GPN1	2	27628647	27650846	1.69278e-09	1.00758e-09	0.149724	1.06664e-09	5.88927e-05	0.0297563	CADD-weighted
HbA1c	ZFP36L2	2	43222401	43226606	2.37045e-10	2.15274e-10	2.70203e-05	6.60346e-09	9.03867e-07	0.788484	CADD-weighted
HbA1c	THADA	2	43230835	43596046	8.1114e-18	4.74995e-11	0.0103414	7.46867e-22	5.94115e-27	0.350058	MAF weight - β(0.5,0.5)
HbA1c	ATAD2B	2	23748663	23927066	3.03009e-25	1.64664e-25	0.152143	2.76771e-24	2.71893e-09	1	CADD-weighted
HbA1c	PFN4	2	24115373	24123281	2.26697e-10	0.0137683	0.727579	1.26681e-15	1.79284e-12	0.756507	MAF weight - β(1,5)
HbA1c	ITSN2	2	24202865	24360528	7.47617e-09	2.79984e-10	0.000124711	5.19635e-07	1.40267e-09	0.00564446	CADD-weighted
HbA1c	G6PC2	2	168901239	168910000	1.087e-13	8.53504e-14	1.46178e-37	1.06756e-17	8.02042e-42	8.78502e-39	MAF weight - β(0.5,0.5)
HbA1c	KLHL29	2	23385426	23708613	5.40832e-13	2.22533e-10	0.023044	1.30938e-18	1.59175e-08	0.326427	MAF weight - β(1,5)
HbA1c	PFKL	21	44300033	44327381	2.1519e-10	0.000169536	5.05292e-17	2.94601e-11	6.07984e-12	2.65239e-05	MAF weight - β(1,25)
HbA1c	TEX33	22	36991118	37007836	2.15208e-10	2.163e-10	1.56433e-06	9.94793e-12	6.61548e-10	0.011127	MAF weight - β(1,5)
HbA1c	ASCC2	22	29788607	29838304	4.41011e-13	1.07262e-12	1.01468e-09	9.84225e-14	7.95504e-19	0.632745	MAF weight - β(0.5,0.5)
HbA1c	TMPRSS6	22	37065435	37109563	2.4657e-42	6.39603e-39	7.52693e-06	1.44498e-36	7.68107e-67	0.00420106	MAF weight - β(0.5,0.5)
HbA1c	MTMR3	22	29883168	30030868	5.87107e-07	1.35382e-07	0.015656	2.42611e-11	0.000207737	0.245509	MAF weight - β(1,5)
HbA1c	QARS	3	49095931	49105129	2.21216e-11	8.01539e-11	0.00749487	1.34876e-10	1.85471e-05	0.231975	Unweighted
HbA1c	AMT	3	49416777	49422678	1.68397e-11	1.78193e-11	0.00110451	2.65376e-13	7.13259e-07	0.00110306	MAF weight - β(1,5)
HbA1c	GPX1	3	49357175	49358358	1.13504e-11	1.06506e-11	0.276194	9.95206e-12	6.87264e-07	0.276249	MAF weight - β(1,5)
HbA1c	DAG1	3	49468702	49535618	5.8316e-12	2.57474e-12	0.000935315	1.76156e-13	0.000107098	0.438009	MAF weight - β(1,5)
HbA1c	IP6K2	3	48688002	48717278	5.92052e-10	9.52802e-10	0.625618	1.27144e-09	0.00336275	0.305839	Unweighted
HbA1c	BSN	3	49554488	49671549	7.90655e-15	6.23985e-14	0.080249	8.14151e-19	7.17555e-13	0.0979974	MAF weight - β(1,5)
HbA1c	CCDC36	3	49198427	49258104	2.767e-11	2.33277e-11	0.090519	1.56984e-11	2.30209e-05	0.213734	MAF weight - β(1,5)
HbA1c	RBM6	3	49940043	50077252	2.33451e-10	2.3365e-10	0.587887	2.25232e-10	0.000184403	0.570816	MAF weight - β(1,5)
HbA1c	C3orf62	3	49268596	49277075	3.19647e-11	3.37509e-11	0.183571	2.07205e-11	5.18103e-06	0.660172	MAF weight - β(1,5)
HbA1c	QRICH1	3	49029708	49094071	3.22887e-11	3.24318e-11	0.007637	3.06845e-11	3.43713e-05	0.623708	MAF weight - β(1,5)
HbA1c	USP19	3	49108045	49120938	7.3191e-11	7.87736e-11	0.00838913	4.65719e-11	0.000528197	0.0725288	MAF weight - β(1,5)
HbA1c	APEH	3	49674001	49683501	1.45715e-15	1.14324e-15	0.00183048	1.96781e-16	1.44799e-12	0.00193529	MAF weight - β(1,5)
HbA1c	GMPPB	3	49721475	49723974	3.47474e-12	0.00939529	8.24877e-13	2.84766e-12	1.15336e-10	0.14357	MAF weight - β(1,25)
HbA1c	SLC2A2	3	170996347	171026979	3.25561e-21	1.82381e-18	0.00657974	1.22283e-15	5.04245e-22	0.0699433	MAF weight - β(0.5,0.5)
HbA1c	CELSR3	3	48636462	48662915	3.82675e-10	2.15184e-10	0.000716637	3.83805e-10	1.05939e-06	0.552141	CADD-weighted
HbA1c	RNF123	3	49689516	49721529	1.33784e-07	5.70808e-07	4.5606e-15	4.40378e-24	1.61072e-09	0.448262	MAF weight - β(1,5)
HbA1c	C3orf84	3	49177635	49191858	5.65827e-11	5.16092e-11	7.80825e-06	5.68638e-11	4.22625e-05	1	CADD-weighted
HbA1c	MST1	3	49683946	49688763	6.18718e-15	1.0297e-14	0.087993	2.06643e-08	5.71959e-15	0.622109	MAF weight - β(0.5,0.5)
HbA1c	USP4	3	49277143	49340103	4.32651e-19	4.40449e-19	0.00657526	1.49711e-19	2.07023e-19	0.00618068	MAF weight - β(1,5)
HbA1c	GYPA	4	144109302	144140751	1.05314e-23	1.59913e-16	0.318307	8.08502e-20	7.34324e-30	0.269065	MAF weight - β(0.5,0.5)
HbA1c	GYPB	4	143996103	144019343	2.86808e-46	4.86828e-46	0.03332	7.36672e-32	5.94871e-41	0.137957	Unweighted
HbA1c	FREM3	4	143577407	143700675	1.74907e-41	1.35385e-41	1.25798e-06	1.39727e-41	7.90126e-75	0.102789	MAF weight - β(0.5,0.5)
HbA1c	ANKH	5	14704799	14871778	0.00141383	0.000727768	1.05176e-10	0.000155366	2.61073e-07	3.71555e-11	Rare only
HbA1c	ZSCAN31	6	28324737	28336375	2.93071e-08	2.94017e-08	0.00056361	1.89925e-09	3.21557e-06	0.0097288	MAF weight - β(1,5)
HbA1c	MUC21	6	30983707	30989898	1.89841e-07	3.26302e-09	0.498546	0.0376746	0.174865	0.524091	CADD-weighted
HbA1c	TNXB	6	32041154	32109374	4.83773e-10	1.3092e-09	0.00148029	6.96909e-09	1.79703e-07	0.45308	Unweighted
HbA1c	CCHCR1	6	31142438	31158238	3.22639e-21	6.19282e-20	1.41749e-06	1.21193e-21	1.54702e-25	0.117278	MAF weight - β(0.5,0.5)
HbA1c	MSH5	6	31739947	31762678	6.34315e-16	9.11982e-14	0.0217698	2.89135e-15	4.77018e-14	0.746682	Unweighted
HbA1c	SLC22A16	6	110424689	110476641	1.25805e-06	1.37869e-10	0.496248	1.50438e-05	0.000892934	0.729867	CADD-weighted
HbA1c	HIST1H4B	6	26026895	26027252	1.2319e-45	8.96435e-46	0.000897044	7.48063e-40	4.02559e-38	0.000896748	CADD-weighted
HbA1c	HIST1H4C	6	26103947	26104337	6.86539e-10	1.51238e-07	0.122963	2.15194e-10	1.22676e-06	0.123694	MAF weight - β(1,5)
HbA1c	C6orf10	6	32292697	32371912	2.23558e-08	6.73786e-06	0.0264124	5.97075e-16	2.79685e-10	0.0360921	MAF weight - β(1,5)
HbA1c	HLA-DRB1	6	32578769	32589836	3.53888e-10	7.11749e-11	1.17352e-10	3.06992e-10	2.4637e-11	0.00173279	MAF weight - β(0.5,0.5)
HbA1c	HLA-DRB5	6	32517376	32530229	3.50222e-16	2.27969e-10	8.6449e-08	6.43323e-12	9.20355e-16	0.0918041	Unweighted
HbA1c	EGFL8	6	32164604	32168285	1.36019e-15	1.44273e-14	0.0228766	5.50437e-12	5.89854e-10	0.502525	Unweighted
HbA1c	POU5F1	6	31164336	31170693	2.13146e-10	6.04888e-09	0.0222016	2.50257e-10	2.88909e-12	0.454026	MAF weight - β(0.5,0.5)
HbA1c	TRIM38	6	25962688	25987329	3.2112e-11	5.81089e-10	0.000110521	2.21526e-10	3.02157e-09	0.00108273	Unweighted
HbA1c	PRRC2A	6	31620672	31637777	3.98236e-18	1.45742e-17	4.47894e-06	2.83532e-21	2.21317e-22	6.03123e-05	MAF weight - β(0.5,0.5)
HbA1c	SLC17A2	6	25912755	25930726	2.52688e-29	1.99183e-28	0.0244492	5.2688e-13	1.52411e-36	0.0467808	MAF weight - β(0.5,0.5)
HbA1c	SLC17A3	6	25845099	25874243	7.92679e-08	1.01061e-10	0.00421446	1.25296e-12	6.75265e-06	0.536963	MAF weight - β(1,5)
HbA1c	NOTCH4	6	32194842	32224067	6.2371e-07	0.000110114	0.00195298	5.62659e-09	6.38611e-07	0.423221	MAF weight - β(1,5)
HbA1c	RREB1	6	7107596	7251980	2.60578e-10	3.05236e-07	0.267786	7.23795e-13	3.72972e-06	0.38746	MAF weight - β(1,5)
HbA1c	GPSM3	6	32190765	32195523	5.32109e-16	1.13796e-15	0.00078142	1.36758e-16	2.42002e-13	0.000803563	MAF weight - β(1,5)
HbA1c	HLA-DQA1	6	32637405	32643652	3.19754e-07	0.0162687	0.000124531	2.24824e-10	3.49076e-08	0.495268	MAF weight - β(1,5)
HbA1c	HIST1H2AC	6	26124144	26124690	4.24194e-16	6.56561e-16	0.000442364	5.4136e-18	3.35288e-11	0.716137	MAF weight - β(1,5)
HbA1c	HIST1H1A	6	26017031	26017812	7.59168e-10	3.66703e-05	5.50942e-10	3.06075e-11	4.7045e-06	0.355855	MAF weight - β(1,5)
HbA1c	HFE	6	26087280	26095241	2.00203e-139	1.6039e-140	1.8042e-20	4.02243e-161	7.78709e-112	0.227576	MAF weight - β(1,5)
HbA1c	HIST1H1C	6	26055739	26056471	9.57116e-10	3.89059e-10	7.9406e-07	5.87761e-11	0.000456082	2.51737e-07	MAF weight - β(1,5)
HbA1c	HLA-A	6	29942469	29945884	2.76673e-10	1.59705e-12	0.00230755	3.72914e-06	1.01161e-06	0.764621	CADD-weighted
HbA1c	HLA-B	6	31353871	31357212	2.10093e-15	8.12333e-17	0.000440328	3.332e-12	6.76997e-16	0.702581	CADD-weighted
HbA1c	OR2J2	6	29173533	29174574	2.15178e-10	2.15184e-10	0.0421449	0.0128529	6.4834e-11	0.533324	MAF weight - β(0.5,0.5)
HbA1c	RNF5	6	32178384	32180793	1.97013e-14	3.07036e-16	0.833915	1.49571e-14	9.67736e-10	0.796843	CADD-weighted
HbA1c	PPT2	6	32153451	32163681	3.06443e-16	1.9636e-14	0.223003	2.83674e-16	6.98422e-20	0.527145	MAF weight - β(0.5,0.5)
HbA1c	VWA7	6	31765593	31777331	1.47412e-16	2.71373e-14	0.000992333	8.52956e-17	1.71305e-11	0.278294	MAF weight - β(1,5)
HbA1c	HIST1H2BF	6	26199558	26199988	0.000122727	0.0220164	2.15245e-10	2.91631e-10	1.49477e-10	0.107938	MAF weight - β(0.5,0.5)
HbA1c	GPANK1	6	31661228	31666283	3.33298e-12	2.8584e-07	0.0656495	8.90239e-13	1.81687e-08	0.321462	MAF weight - β(1,5)
HbA1c	TCF19	6	31158525	31164215	1.49478e-12	5.22937e-13	5.66241e-05	5.65134e-13	2.16365e-07	0.82757	CADD-weighted
HbA1c	MICB	6	31494880	31511124	8.04081e-17	1.30997e-16	0.000415756	3.35353e-18	1.34234e-18	7.85522e-06	MAF weight - β(0.5,0.5)
HbA1c	OR12D2	6	29396638	29397671	1.41883e-07	1.89932e-06	0.28233	2.1523e-10	3.02735e-08	0.27877	MAF weight - β(1,5)
HbA1c	OR12D3	6	29373422	29375291	3.97288e-10	0.0010484	0.0294399	0.00029716	1.85754e-05	0.559082	Unweighted
HbA1c	GCK	7	44144270	44189423	0.00173598	0.0026013	0.000296626	0.00135025	3.87954e-24	0.000296626	MAF weight - β(0.5,0.5)
HbA1c	MRPS24	7	43866557	43869546	2.15392e-10	2.15398e-10	2.79845e-07	2.15426e-10	6.35922e-08	0.611614	Unweighted
HbA1c	NPC1L1	7	44512535	44541315	1.73488e-09	0.000902629	0.0183624	1.56848e-08	1.81965e-05	0.0563797	Unweighted
HbA1c	AEBP1	7	44104360	44114565	2.21095e-10	1.36707e-07	1.18881e-05	2.77191e-09	3.69337e-07	0.66428	Unweighted
HbA1c	CAMK2B	7	44217149	44325631	7.17793e-54	2.94736e-10	0.00123746	6.34958e-11	7.23378e-70	0.181141	MAF weight - β(0.5,0.5)
HbA1c	SPDYE3	7	100307701	100322196	6.22852e-08	1.34914e-08	0.665579	2.97631e-08	0.00548713	0.678837	CADD-weighted
HbA1c	TFR2	7	100620415	100641550	0.0225159	0.133492	7.26887e-11	1.80632e-05	4.75801e-05	1.98606e-10	MAF weight - β(1,25)
HbA1c	SLC30A8	8	116950272	117176714	3.22632e-39	3.77014e-38	0.0011414	3.27966e-40	3.69462e-34	0.0011681	MAF weight - β(1,5)
HbA1c	SOX7	8	10723767	10730574	5.89322e-11	4.4642e-11	0.0553994	2.47793e-10	3.12133e-06	0.0553856	CADD-weighted
HbA1c	ANK1	8	41653224	41896762	2.68438e-22	7.88219e-12	4.72246e-78	4.54845e-62	4.17827e-96	7.40446e-31	MAF weight - β(0.5,0.5)
HbA1c	JAK2	9	4985244	5128183	0.484415	0.563373	0.0184127	0.120244	3.45562e-09	0.0184136	MAF weight - β(0.5,0.5)
HbA1c	C9orf47	9	88990862	88996142	3.06225e-22	3.45023e-22	2.58207e-13	8.00444e-23	4.46012e-16	0.148353	MAF weight - β(1,5)
HbA1c	VPS13A	9	77177444	77417483	3.33486e-16	2.21748e-18	6.60517e-05	5.93874e-18	1.15952e-19	0.039978	MAF weight - β(0.5,0.5)
HbA1c	GPSM1	9	136327475	136359605	2.45105e-10	3.27005e-10	0.0279786	9.82916e-06	0.00340443	0.179323	Unweighted
HbA1c	ABO	9	133255175	133275214	6.07159e-07	5.91444e-07	2.36586e-08	2.30109e-10	2.17749e-07	0.886548	MAF weight - β(1,5)
HbA1c	NDOR1	9	137205666	137219361	2.64534e-17	2.16239e-10	0.178661	6.89328e-17	1.96215e-08	0.618744	Unweighted
HDL	BMP8A	1	39491645	39529869	3.20355e-09	1.89727e-08	0.0114435	0.000901413	7.84605e-05	0.00313882	Unweighted
HDL	NR0B2	1	26911483	26914076	2.15197e-10	2.15187e-10	5.97732e-10	2.15199e-10	1.11226e-05	0.0570812	CADD-weighted
HDL	OMA1	1	58480718	58546774	3.74499e-09	7.51122e-09	3.72943e-09	1.7761e-09	6.59513e-07	0.0147124	MAF weight - β(1,5)
HDL	KDF1	1	26949555	26960410	0.000763649	6.43868e-05	0.00127113	1.08281e-08	0.000389855	0.591998	MAF weight - β(1,5)
HDL	MACF1	1	39084166	39487138	2.61446e-14	8.46284e-15	0.152234	5.63374e-12	2.08699e-07	0.370071	CADD-weighted
HDL	SFMBT2	10	7158623	7411486	4.11087e-11	1.10279e-11	0.131213	0.0061571	5.179e-06	0.165977	CADD-weighted
HDL	MARCH8	10	45454584	45594906	2.16917e-10	2.16037e-10	0.236759	2.86644e-05	3.08741e-07	1	CADD-weighted
HDL	MYBPC3	11	47331405	47352702	4.26741e-21	2.68794e-22	5.57262e-10	1.49492e-11	2.09576e-16	0.0145698	CADD-weighted
HDL	PAFAH1B2	11	117144283	117178173	2.18026e-35	4.97318e-35	1.95562e-36	1.56892e-35	2.81079e-29	0.586046	MAF weight - β(1,25)
HDL	OR4X1	11	48263860	48264778	1.70061e-16	0.0439286	0.0885463	2.35436e-16	1.60101e-07	0.866441	Unweighted
HDL	OR4X2	11	48245103	48246015	4.61853e-15	3.34244e-15	0.169917	2.11226e-15	8.5553e-07	0.09119	MAF weight - β(1,5)
HDL	OR5J2	11	56176617	56177556	4.38772e-13	1.0479e-10	0.442998	3.33272e-13	7.05397e-06	0.392235	MAF weight - β(1,5)
HDL	APOA1	11	116835752	116837622	2.6438e-22	6.66119e-20	1.77532e-22	2.47251e-22	1.22154e-20	1.77532e-22	Rare only
HDL	APOA4	11	116820701	116823295	4.41079e-10	3.09905e-08	7.80963e-51	3.7591e-20	2.22529e-35	0.284106	MAF weight - β(1,25)
HDL	APOA5	11	116789369	116792420	2.66613e-43	9.44779e-43	1.23118e-45	2.08083e-44	1.00251e-68	1.3952e-07	MAF weight - β(0.5,0.5)
HDL	FOLH1	11	49146634	49208670	4.24907e-12	7.17708e-11	0.695065	2.87854e-11	2.98433e-14	0.577224	MAF weight - β(0.5,0.5)
HDL	LRP4	11	46856716	46918622	1.7003e-14	8.59341e-15	0.141642	2.93678e-15	7.60014e-07	0.0612572	MAF weight - β(1,5)
HDL	PCSK7	11	117205070	117232525	1.24423e-05	3.37744e-05	2.93301e-13	3.07442e-11	5.10623e-13	0.150355	MAF weight - β(1,25)
HDL	MADD	11	47269375	47330031	1.09508e-30	9.59774e-29	0.0192817	1.25142e-27	1.29806e-24	0.011954	Unweighted
HDL	BUD13	11	116748169	116772998	6.48103e-26	1.24319e-41	1.0117e-23	2.28345e-51	5.79344e-36	1	MAF weight - β(1,5)
HDL	F2	11	46719192	46739506	3.19365e-18	6.87153e-14	0.0256048	4.29635e-17	1.32955e-11	0.112989	Unweighted
HDL	PTPRJ	11	47980557	48170842	1.45029e-08	6.09174e-10	0.000489048	2.38569e-10	7.34629e-09	0.000684242	MAF weight - β(1,5)
HDL	ACP2	11	47239301	47248906	3.33794e-28	9.17805e-29	0.000435997	9.22034e-30	2.26752e-31	0.0556905	MAF weight - β(0.5,0.5)
HDL	OR5D13	11	55773437	55774382	3.10038e-14	5.59226e-14	0.147117	3.57762e-13	2.78115e-07	0.212998	Unweighted
HDL	MTCH2	11	47617305	47642654	6.55503e-24	4.39631e-24	1	2.3904e-24	2.87812e-16	1	MAF weight - β(1,5)
HDL	OR4B1	11	48216809	48217739	2.16404e-10	0.0100358	0.0430977	3.04034e-12	1.73414e-07	0.376089	MAF weight - β(1,5)
HDL	OR8U1	11	56375623	56376553	1.40949e-08	1.42552e-05	0.000820853	1.33043e-05	0.000842403	0.708044	Unweighted
HDL	VPS11	11	119067751	119081978	2.17285e-10	2.16747e-10	1	1.41945e-08	1.55726e-11	1	MAF weight - β(0.5,0.5)
HDL	OR5T2	11	56232105	56233185	8.30501e-12	3.46285e-09	0.0296907	3.66298e-09	3.93324e-10	0.858247	Unweighted
HDL	TRIM64C	11	49053713	49059112	1.84401e-13	0.0145226	0.0361137	6.66035e-13	1.13239e-14	0.454438	MAF weight - β(0.5,0.5)
HDL	NR1H3	11	47248299	47269033	3.97496e-22	7.5357e-23	0.000175121	8.86748e-24	2.07024e-26	4.01667e-09	MAF weight - β(0.5,0.5)
HDL	ZPR1	11	116778559	116788023	2.56339e-36	5.95803e-35	7.40269e-18	5.38464e-38	9.43194e-30	1.43418e-05	MAF weight - β(1,5)
HDL	RAB3IL1	11	61897295	61920269	5.94479e-10	1.18575e-09	0.010323	4.812e-07	1.59928e-07	1	Unweighted
HDL	OR9G4	11	56742827	56743811	0.00173479	0.000404392	0.0238596	8.00422e-09	2.30611e-05	0.122573	MAF weight - β(1,5)
HDL	APOC3	11	116829907	116833071	5.87922e-09	8.08704e-11	9.34333e-09	1.33798e-08	9.38234e-14	9.34333e-09	MAF weight - β(0.5,0.5)
HDL	SIK3	11	116843401	117098415	2.0826e-25	1.70979e-26	2.22523e-06	1.78495e-25	8.34537e-17	0.00976508	CADD-weighted
HDL	MYRF	11	61752648	61788517	5.04384e-46	6.10807e-48	0.105434	1.34438e-19	2.53551e-27	0.166752	CADD-weighted
HDL	RAPSN	11	47437756	47449178	1.05901e-20	7.7816e-12	0.000201081	1.24601e-23	9.94156e-12	0.659754	MAF weight - β(1,5)
HDL	OR8J3	11	56136770	56137718	9.0555e-14	1.45032e-13	0.00268713	7.57987e-14	1.1775e-14	0.906058	MAF weight - β(0.5,0.5)
HDL	HIP1R	12	122835491	122862960	2.12996e-16	2.0633e-15	7.31379e-08	2.15672e-16	0.0012461	0.683495	Unweighted
HDL	SBNO1	12	123289108	123350441	3.22616e-09	1.10507e-10	3.84668e-08	5.63188e-11	1.55193e-11	0.162037	MAF weight - β(0.5,0.5)
HDL	INHBC	12	57434684	57452062	7.13484e-11	6.16912e-11	0.212972	6.5173e-11	3.02197e-06	0.214166	CADD-weighted
HDL	HCAR3	12	122714755	122716892	7.22171e-08	2.31945e-14	0.0432311	1.06028e-15	4.70225e-06	0.0622536	MAF weight - β(1,5)
HDL	MPHOSPH9	12	123156395	123233238	1.12925e-06	4.77632e-06	2.27359e-08	2.24558e-10	0.000556481	0.352354	MAF weight - β(1,5)
HDL	CCDC92	12	123936407	123972616	1.79768e-10	5.94866e-05	0.125812	0.000129674	0.000151689	0.0179322	Unweighted
HDL	SCARB1	12	124777627	124863973	0.000941747	3.27568e-05	7.09912e-07	0.000155884	3.44155e-29	2.57789e-09	MAF weight - β(0.5,0.5)
HDL	LIPC	15	58431975	58568874	0.000179202	0.00775949	3.68331e-16	1.2113e-07	7.49376e-21	1.44201e-20	MAF weight - β(0.5,0.5)
HDL	PLA2G4B	15	41838812	41848148	2.28699e-10	0.00573799	0.0826073	0.000227179	0.00135198	1	Unweighted
HDL	MAP1A	15	43517607	43531620	0.140249	0.277627	2.71117e-09	0.0011279	0.00643862	0.917139	MAF weight - β(1,25)
HDL	SPTBN5	15	41848145	41894077	2.99797e-11	3.10639e-12	0.097513	1.84932e-06	7.50062e-11	0.0338333	CADD-weighted
HDL	PLA2G15	16	68245343	68261058	2.20549e-14	2.92001e-14	0.10228	3.20029e-15	1.74555e-07	0.32647	MAF weight - β(1,5)
HDL	HERPUD1	16	56932089	56943881	4.47166e-59	7.07059e-60	0.00017746	2.76826e-63	1.89134e-52	0.900085	MAF weight - β(1,5)
HDL	FAM65A	16	67528813	67546788	1.49462e-09	2.98202e-10	1.33572e-09	5.42008e-10	7.12139e-18	1.91636e-05	MAF weight - β(0.5,0.5)
HDL	PDXDC1	16	14974734	15139349	1.35339e-08	1.37111e-08	0.19695	7.14397e-08	4.05684e-07	0.143917	Unweighted
HDL	SLC12A3	16	56865206	56915850	1.2156e-57	7.66917e-44	1.21293e-29	4.56674e-59	2.87317e-81	0.000152701	MAF weight - β(0.5,0.5)
HDL	SLC12A4	16	67943473	67968694	7.92646e-24	0.370712	0.0253826	1.75735e-15	6.93046e-10	0.0462221	Unweighted
HDL	DOC2A	16	30005513	30013596	1.68718e-09	5.94247e-10	0.458075	1.05847e-05	8.31388e-07	0.519837	CADD-weighted
HDL	TAOK2	16	29973866	29992261	2.84274e-10	9.64717e-10	0.2653	0.000902978	0.000969691	0.660078	Unweighted
HDL	DDX28	16	68021273	68023867	7.00949e-21	7.52528e-21	0.0888312	4.19147e-21	3.91009e-10	0.414036	MAF weight - β(1,5)
HDL	NLRC5	16	57017073	57083524	1.40759e-21	1.05677e-17	1.78078e-31	5.5005e-21	4.67218e-34	0.0024561	MAF weight - β(0.5,0.5)
HDL	CETP	16	56961922	56983844	1,6E-318	4.86413e-253	2,76E-322	1,90E-316	6,06E-320	9.7715e-40	CADD-weighted
HDL	MT1A	16	56638665	56640088	2.15176e-10	2.15178e-10	7.05518e-11	2.15176e-10	1.57168e-08	0.873993	MAF weight - β(1,25)
HDL	MT1E	16	56625672	56627113	1.38348e-16	2.15177e-10	7.89878e-13	2.72628e-18	1.03831e-18	0.0345102	MAF weight - β(0.5,0.5)
HDL	DUS2	16	68022943	68079323	3.26978e-24	3.69547e-23	0.031299	4.8808e-24	3.06808e-12	0.905287	Unweighted
HDL	NRN1L	16	67884877	67886368	1.52645e-22	6.4697e-06	9.77748e-06	1.39053e-22	4.03399e-17	0.211428	MAF weight - β(1,5)
HDL	EDC4	16	67873022	67884514	1.16857e-20	1.97111e-20	0.0171159	7.29961e-21	2.63572e-09	0.23243	MAF weight - β(1,5)
HDL	CTRL	16	67929569	67931875	1.25684e-20	1.22705e-20	0.659118	6.81486e-21	2.43679e-11	0.82776	MAF weight - β(1,5)
HDL	LCAT	16	67939883	67944112	2.83936e-17	5.8262e-05	7.87687e-33	3.61501e-19	7.38003e-60	1.1313e-30	MAF weight - β(0.5,0.5)
HDL	PSMB10	16	67934503	67936877	2.63556e-21	2.59259e-21	0.487203	2.53404e-21	7.80401e-18	1	MAF weight - β(1,5)
HDL	NUP93	16	56730104	56844949	2.66743e-97	1.58526e-77	2.997e-06	9.08278e-107	7.00367e-86	0.606987	MAF weight - β(1,5)
HDL	ZPBP2	17	39868201	39877896	4.34583e-12	2.38433e-11	0.0504869	2.84837e-06	7.47957e-13	0.728585	MAF weight - β(0.5,0.5)
HDL	NT5C3B	17	41825081	41836271	4.60804e-23	4.8313e-23	0.0897632	4.62057e-23	4.45701e-29	0.842309	MAF weight - β(0.5,0.5)
HDL	CD300LG	17	43847147	43863629	2.82179e-36	1.40775e-11	3.35726e-67	3.93053e-67	2.41587e-69	6.5117e-13	MAF weight - β(0.5,0.5)
HDL	CSF3	17	40015360	40017813	2.15178e-10	2.15177e-10	0.83622	2.15212e-10	1.57705e-05	0.83622	CADD-weighted
HDL	MED24	17	40019096	40054636	2.37913e-10	8.93885e-08	0.866038	1.02768e-05	8.76311e-06	0.78688	Unweighted
HDL	GSDMA	17	39962972	39977766	2.16369e-10	3.20854e-09	0.000598422	2.14969e-10	3.80784e-13	0.0211116	MAF weight - β(0.5,0.5)
HDL	GSDMB	17	39904594	39918650	5.4833e-13	3.35147e-12	0.1916	0.0206645	8.30583e-07	0.312507	Unweighted
HDL	SLC4A1	17	44248389	44268134	3.38319e-06	0.649059	3.5399e-12	3.66674e-09	4.43664e-05	0.877292	MAF weight - β(1,25)
HDL	IKZF3	17	39757714	39864188	3.39214e-11	2.49161e-06	0.078392	0.0239939	0.000150552	0.00432286	Unweighted
HDL	HIGD1B	17	44846352	44850480	1.05858e-18	1.5627e-22	0.0787376	4.67946e-22	6.32716e-19	0.213091	CADD-weighted
HDL	MYO5B	18	49822785	50195081	5.15879e-17	5.57048e-17	3.82269e-06	6.75041e-16	2.90256e-10	0.375486	Unweighted
HDL	LIPG	18	49562056	49592908	7.30343e-52	6.96993e-57	8.12359e-95	5.23791e-97	4.25918e-116	9.14735e-37	MAF weight - β(0.5,0.5)
HDL	LILRB2	19	54273820	54281178	4.62797e-14	0.389753	0.000412739	4.67146e-13	7.04156e-07	0.0316953	Unweighted
HDL	LILRB5	19	54250405	54257304	2.71259e-18	5.25547e-15	1	7.15042e-14	3.17005e-11	0.89959	Unweighted
HDL	CLPTM1	19	44954584	44993346	8.35285e-15	8.36572e-15	0.391161	3.27101e-16	1.23293e-06	0.389382	MAF weight - β(1,5)
HDL	PRAM1	19	8490055	8502654	6.20688e-08	1.35359e-08	0.108222	6.81168e-09	1.87904e-06	0.0536201	MAF weight - β(1,5)
HDL	TOMM40	19	44891219	44903689	2.96542e-24	1.44138e-26	2.11928e-12	3.78369e-33	8.00436e-40	0.132379	MAF weight - β(0.5,0.5)
HDL	DOCK6	19	11199292	11262492	3.02391e-08	4.86403e-06	0.00420446	1.48727e-08	0.000187661	0.286824	MAF weight - β(1,5)
HDL	ANGPTL4	19	8364126	8374375	2.6603e-25	0.0262386	5.48039e-79	6.63006e-46	1.47783e-52	0.00647652	MAF weight - β(1,25)
HDL	ANGPTL8	19	11237450	11241943	1.13282e-10	5.12524e-13	2.12182e-23	8.50448e-16	7.38687e-21	1.8641e-06	MAF weight - β(1,25)
HDL	APOC4	19	44942237	44945496	2.94517e-25	6.45901e-26	0.51323	2.70112e-25	6.23067e-21	0.51691	CADD-weighted
HDL	IRF2BP1	19	45883607	45886118	2.88435e-10	6.59492e-08	0.0824807	3.66603e-11	1.00493e-09	0.232762	MAF weight - β(1,5)
HDL	APOE	19	44905781	44909393	8.26815e-65	1.16502e-17	2.28466e-24	1.2871e-65	5.34497e-60	0.0190862	MAF weight - β(1,5)
HDL	MYPOP	19	45890022	45902604	7.84174e-10	6.64714e-11	3.49423e-05	2.18941e-10	2.8413e-05	0.719055	CADD-weighted
HDL	COBLL1	2	164680184	164842168	5.61135e-10	1.9711e-12	0.451217	1.22816e-12	0.00612897	0.680432	MAF weight - β(1,5)
HDL	APOB	2	21001428	21044073	1.55835e-33	5.7524e-11	4.76186e-15	1.32705e-51	6.33416e-31	1.98642e-05	MAF weight - β(1,5)
HDL	SULF2	20	47657405	47786616	8.80758e-11	9.34748e-07	2.1601e-05	1.85036e-12	0.00580065	0.489599	MAF weight - β(1,5)
HDL	ZNF335	20	45948652	45972194	1.77066e-24	3.61808e-23	0.00430954	2.16576e-10	1.05928e-09	0.0696881	Unweighted
HDL	HNF4A	20	44355800	44432845	1.20931e-26	1.50446e-26	4.11085e-51	1.03443e-34	3.25862e-38	0.313088	MAF weight - β(1,25)
HDL	MYH7B	20	34955834	35002437	2.40626e-10	2.58217e-10	0.0326305	4.95786e-06	5.33961e-07	0.178356	Unweighted
HDL	MMP9	20	46008907	46016561	4.43959e-13	6.56113e-12	0.0480929	6.41959e-14	4.35812e-15	0.509458	MAF weight - β(0.5,0.5)
HDL	YDJC	22	21628089	21630051	1.00722e-09	6.51036e-09	0.63743	3.82891e-10	4.56496e-06	0.680967	MAF weight - β(1,5)
HDL	GLYCTK	3	52287819	52295256	1.51134e-07	1.001e-08	1.39589e-05	6.04657e-08	0.00913639	0.915937	CADD-weighted
HDL	DNAH1	3	52316318	52400497	2.21102e-10	3.88571e-10	0.000303978	3.43908e-09	0.00101221	0.0445529	Unweighted
HDL	SLC39A8	4	102251040	102345498	2.38112e-10	3.23159e-09	9.33737e-17	1.76266e-23	8.28451e-27	0.00280976	MAF weight - β(0.5,0.5)
HDL	DGKQ	4	958883	973560	6.58979e-09	1.92352e-07	0.872121	0.00300804	0.00538928	0.821651	Unweighted
HDL	PLA2G12A	4	109709988	109730086	0.167521	0.431288	1.35397e-14	9.52907e-14	1.99325e-12	1.35396e-14	Rare only
HDL	C6orf15	6	31111222	31112555	9.56714e-09	2.07364e-06	0.00875265	7.22798e-06	1.53005e-05	0.110622	Unweighted
HDL	FRK	6	115941529	116060758	9.53527e-10	0.000142034	0.347066	0.00304689	0.000850674	0.142068	Unweighted
HDL	PRRC2A	6	31620672	31637777	1.34724e-08	3.53007e-09	0.170701	1.36327e-07	6.14948e-05	0.104918	CADD-weighted
HDL	UHRF1BP1	6	34792016	34877514	1.39217e-10	2.15181e-10	1	4.26598e-12	3.13097e-11	0.66885	MAF weight - β(1,5)
HDL	HLA-B	6	31353871	31357212	2.37671e-07	1.5675e-09	0.000789696	5.58308e-07	1.6699e-07	0.0835878	CADD-weighted
HDL	GPANK1	6	31661228	31666283	8.33017e-07	1.39065e-08	0.303334	3.48688e-06	7.51679e-06	0.0284308	CADD-weighted
HDL	MICB	6	31494880	31511124	1.34606e-08	2.16646e-10	0.000131112	2.60987e-10	9.6124e-10	0.0676578	CADD-weighted
HDL	SNRPC	6	34757093	34773857	1.69234e-09	1.69141e-09	0.710203	1.54525e-06	1.82887e-06	0.727017	CADD-weighted
HDL	TRIM27	6	28903001	28923991	1.36855e-07	4.33033e-06	0.00109824	1.38942e-08	3.97476e-06	0.148591	MAF weight - β(1,5)
HDL	MLXIPL	7	73593193	73624540	3.16695e-16	1.24747e-15	0.000520266	4.0728e-17	8.0405e-19	0.00741676	MAF weight - β(0.5,0.5)
HDL	LPL	8	19939070	19967259	1.91946e-173	1.36091e-186	8.65876e-169	3.32434e-207	3.02678e-258	2.68671e-10	MAF weight - β(0.5,0.5)
HDL	GPIHBP1	8	143213192	143217170	2.25889e-11	3.10437e-11	0.660338	2.46403e-13	2.22007e-09	0.701065	MAF weight - β(1,5)
HDL	ABCA1	9	104781002	104928246	1.04679e-20	1.46702e-26	2.13155e-52	6.6191e-40	2.18453e-110	4.95174e-42	MAF weight - β(0.5,0.5)
HDL	TRMO	9	97904489	97922500	1.34831e-08	1.35904e-08	0.72197	1.37732e-08	7.34834e-06	0.722158	Unweighted
IGF1	NR0B2	1	26911483	26914076	1.82037e-10	2.15177e-10	4.56324e-10	1.82815e-10	3.20052e-05	0.253791	Unweighted
IGF1	KDF1	1	26949555	26960410	0.0012082	0.0150655	0.000731581	8.22396e-10	4.72623e-05	0.0531445	MAF weight - β(1,5)
IGF1	HLX	1	220879400	220885058	1.33139e-29	4.19182e-36	0.427595	2.45482e-22	3.1246e-32	0.553479	CADD-weighted
IGF1	PAPPA2	1	176463170	176842834	5.58635e-39	2.04727e-43	0.000232541	2.96183e-40	1.31232e-39	0.000355169	CADD-weighted
IGF1	AKR1C3	10	5048765	5107686	1.08359e-20	1.4873e-12	0.134741	0.000224621	5.13507e-06	0.0606131	Unweighted
IGF1	AKR1C4	10	5196834	5218947	7.83078e-29	6.56491e-32	4.40847e-07	7.22964e-31	5.99806e-43	0.0487595	MAF weight - β(0.5,0.5)
IGF1	FFAR4	10	93566664	93590072	3.33627e-09	1.01355e-09	3.12256e-10	2.13856e-09	8.50803e-06	0.360672	MAF weight - β(1,25)
IGF1	SEMA4G	10	100972528	100985616	2.20774e-10	5.77694e-10	0.233038	0.167287	0.0270338	0.563237	Unweighted
IGF1	MYBPC3	11	47331405	47352702	4.03036e-16	5.89431e-17	3.45962e-05	5.86564e-12	9.58017e-11	0.801152	CADD-weighted
IGF1	TH	11	2163928	2171805	1.72444e-30	4.70257e-31	0.000729496	1.20155e-33	3.73204e-22	0.706943	MAF weight - β(1,5)
IGF1	OR4X1	11	48263860	48264778	2.15649e-10	2.15229e-10	0.114543	3.71152e-11	0.000210751	0.144372	MAF weight - β(1,5)
IGF1	OR4X2	11	48245103	48246015	2.16478e-10	2.16339e-10	0.391932	2.16256e-10	0.000185364	0.41995	MAF weight - β(1,5)
IGF1	OR10V1	11	59712915	59713845	6.57109e-08	1.3724e-08	7.23109e-05	1.3949e-07	9.04948e-06	0.269507	CADD-weighted
IGF1	OR5J2	11	56176617	56177556	3.20821e-09	2.8708e-08	0.428224	3.02923e-08	0.00249375	0.543288	Unweighted
IGF1	FOLH1	11	49146634	49208670	9.71725e-10	6.34143e-08	0.262598	1.693e-07	2.34085e-07	0.745853	Unweighted
IGF1	LRP4	11	46856716	46918622	2.20702e-10	4.00232e-10	0.0604087	2.20489e-10	9.25652e-05	0.181532	MAF weight - β(1,5)
IGF1	MADD	11	47269375	47330031	1.60263e-16	8.86877e-18	0.0293888	2.01767e-18	1.93144e-11	0.419592	MAF weight - β(1,5)
IGF1	F2	11	46719192	46739506	3.01846e-10	2.16312e-10	0.167172	1.81315e-08	0.00015854	0.286093	CADD-weighted
IGF1	PTPRJ	11	47980557	48170842	5.54137e-06	1.17742e-11	0.105175	7.32622e-07	0.0222328	0.359694	CADD-weighted
IGF1	ACP2	11	47239301	47248906	1.58883e-15	6.65532e-15	0.11192	4.50184e-15	6.51289e-13	0.0668537	Unweighted
IGF1	OR5D13	11	55773437	55774382	7.37089e-10	3.2025e-09	0.192098	2.03968e-07	0.000174934	0.359169	Unweighted
IGF1	OR4B1	11	48216809	48217739	1.18905e-06	2.91619e-11	0.0364626	1.47282e-07	9.78733e-06	0.685945	CADD-weighted
IGF1	TRIM64C	11	49053713	49059112	1.66156e-10	0.000105279	0.0228395	1.71576e-11	1.51451e-10	0.0849824	MAF weight - β(1,5)
IGF1	NR1H3	11	47248299	47269033	2.05537e-11	3.82672e-11	0.0797573	8.84115e-12	9.44382e-06	0.724446	MAF weight - β(1,5)
IGF1	SLC39A13	11	47408494	47416500	8.75658e-11	2.15353e-10	0.0661637	2.00838e-06	1.70938e-05	0.291798	Unweighted
IGF1	GAB2	11	78215289	78417822	3.31495e-09	6.44093e-09	0.00924921	1.04185e-09	8.79838e-11	0.0127341	MAF weight - β(0.5,0.5)
IGF1	USP35	11	78188811	78214711	2.95251e-08	6.44174e-09	0.609304	1.48983e-07	1.03469e-05	0.582162	CADD-weighted
IGF1	RAPSN	11	47437756	47449178	1.14791e-13	6.10001e-09	0.0798541	8.1695e-14	1.24231e-06	0.244706	MAF weight - β(1,5)
IGF1	OR8J3	11	56136770	56137718	6.79285e-09	0.000573662	0.0367515	7.17015e-08	3.99134e-10	0.696486	MAF weight - β(0.5,0.5)
IGF1	WASHC3	12	102012840	102061991	8.35273e-31	8.35909e-31	0.452597	7.58513e-31	1.90656e-25	0.500935	MAF weight - β(1,5)
IGF1	PARPBP	12	102120177	102197520	5.4344e-37	2.76395e-35	7.47422e-21	4.60398e-36	3.32321e-55	8.18774e-21	MAF weight - β(0.5,0.5)
IGF1	HNF1A	12	120978745	121002511	5.75485e-07	3.31975e-06	1.23542e-30	3.31714e-19	4.36289e-15	0.0859553	MAF weight - β(1,25)
IGF1	C12orf43	12	121002421	121016502	4.4683e-13	3.09208e-15	5.54132e-12	1.82869e-12	1.12773e-15	0.372569	MAF weight - β(0.5,0.5)
IGF1	SAMD15	14	77377418	77391244	7.91415e-09	4.61553e-09	0.529753	1.01689e-05	1.66415e-07	0.606012	CADD-weighted
IGF1	NEK9	14	75082114	75127075	6.4693e-09	2.83699e-07	0.0424922	0.000263525	4.58766e-07	0.057028	Unweighted
IGF1	DLK1	14	100726864	100735130	6.46277e-09	1.34154e-08	0.182858	0.0253387	0.000299366	0.545441	Unweighted
IGF1	MAP1A	15	43517607	43531620	0.00116744	0.0391962	8.77862e-30	2.30034e-10	6.71005e-08	0.434745	MAF weight - β(1,25)
IGF1	CASC4	15	44288710	44415761	1.15958e-23	1.45231e-23	2.65924e-25	7.27768e-24	1.37029e-15	0.257698	MAF weight - β(1,25)
IGF1	FUS	16	31180109	31194871	1.68818e-09	1.68833e-09	0.0873858	3.96167e-10	4.3318e-05	0.0873876	MAF weight - β(1,5)
IGF1	MAPK8IP3	16	1706219	1770317	7.38741e-35	5.03235e-35	0.000100787	1.08587e-36	1.33775e-35	0.00061934	MAF weight - β(1,5)
IGF1	ZNF646	16	31074421	31083512	5.91333e-19	8.87998e-17	0.0704503	4.31825e-13	2.26428e-24	0.0946902	MAF weight - β(0.5,0.5)
IGF1	SPSB3	16	1776711	1782580	6.71577e-09	0.0381258	4.82175e-09	3.47233e-07	2.12867e-05	4.82175e-09	Rare only
IGF1	FAM57B	16	30024426	30030865	3.90065e-10	5.77335e-10	0.763105	3.50608e-05	4.47609e-05	0.763112	Unweighted
IGF1	BCKDK	16	31108293	31112791	6.35241e-08	2.92963e-08	0.0528675	1.07002e-08	0.000405599	0.0529587	MAF weight - β(1,5)
IGF1	PRSS53	16	31083423	31088809	3.42308e-18	3.77823e-18	0.166774	3.41118e-11	7.26773e-13	0.166776	Unweighted
IGF1	IGFALS	16	1790412	1794908	2.26537e-24	4.77661e-22	2.89303e-61	1.6572e-28	3.25808e-88	2.21915e-65	MAF weight - β(0.5,0.5)
IGF1	HS3ST6	16	1911463	1918230	0.000817812	2.87819e-07	6.50209e-11	1.60619e-11	0.000138591	0.394084	MAF weight - β(1,5)
IGF1	MRPS34	16	1771894	1773139	8.46286e-16	0.0134977	0.00381477	6.01504e-17	1.0028e-10	0.872136	MAF weight - β(1,5)
IGF1	NUBP2	16	1782922	1789191	6.14265e-20	6.96042e-19	5.75251e-10	3.87036e-19	5.33714e-16	9.64422e-09	Unweighted
IGF1	ZNF668	16	31060842	31074320	1.6589e-18	1.05865e-18	0.00471504	4.06528e-10	4.81086e-06	0.00471822	CADD-weighted
IGF1	SSTR5	16	1072755	1081454	5.08705e-51	1.76157e-09	4.68958e-22	1.55589e-43	7.68653e-58	0.00523184	MAF weight - β(0.5,0.5)
IGF1	CRAMP1	16	1612360	1677908	0.00187397	0.00187973	9.14889e-13	1.38374e-08	0.00018408	1.83941e-05	MAF weight - β(1,25)
IGF1	MEIOB	16	1833982	1872178	1.8179e-23	4.58921e-23	0.0485734	1.83107e-25	3.51337e-27	0.016366	MAF weight - β(0.5,0.5)
IGF1	MSRB1	16	1938232	1943293	0.000310852	2.15178e-10	8.64037e-08	2.18518e-10	4.61083e-05	0.901209	CADD-weighted
IGF1	FAHD1	16	1827223	1840202	5.24694e-19	2.77291e-25	0.00405916	1.07239e-19	8.74433e-17	0.689764	CADD-weighted
IGF1	CSHL1	17	63909604	63911258	7.63587e-08	0.000693743	0.396587	2.65557e-10	0.0319626	0.390851	MAF weight - β(1,5)
IGF1	PSMD3	17	39980767	39997960	2.53605e-09	3.85148e-10	0.411195	0.0294164	2.02574e-05	0.42808	CADD-weighted
IGF1	CSF3	17	40015360	40017813	1.35416e-08	6.58971e-09	0.373023	3.38638e-09	1.96264e-05	0.373024	MAF weight - β(1,5)
IGF1	GH1	17	63917192	63918852	2.77369e-54	1.06966e-49	8.24068e-55	2.07855e-54	1.04921e-43	8.24068e-55	Rare only
IGF1	GSDMA	17	39962972	39977766	3.21843e-09	3.20622e-09	0.43836	4.35575e-06	5.7399e-07	0.221773	CADD-weighted
IGF1	APOH	17	66212028	66229438	0.000745007	0.0159126	5.92014e-12	0.000141316	9.27581e-06	0.860724	MAF weight - β(1,25)
IGF1	PSMC5	17	63827409	63832027	1.5722e-10	1.61763e-10	0.541122	1.39931e-10	7.44986e-06	0.543493	MAF weight - β(1,5)
IGF1	ICAM3	19	10333775	10339669	6.97321e-08	0.00404533	2.24789e-06	2.61528e-13	8.01266e-10	0.292792	MAF weight - β(1,5)
IGF1	IZUMO1	19	48740887	48746909	2.86425e-08	6.42415e-09	0.0227285	1.70286e-09	6.53249e-10	0.0227285	MAF weight - β(0.5,0.5)
IGF1	TYK2	19	10350527	10380572	1.82761e-25	3.20079e-23	2.51656e-10	2.54283e-28	8.29354e-21	0.309565	MAF weight - β(1,5)
IGF1	FDX2	19	10310045	10316015	2.74028e-17	2.70387e-17	0.142761	4.74673e-06	6.49927e-20	0.276251	MAF weight - β(0.5,0.5)
IGF1	RAVER1	19	10316212	10333638	2.24403e-17	0.116325	0.17676	5.97538e-05	2.05668e-05	0.331329	Unweighted
IGF1	PDE4A	19	10416772	10469631	6.74465e-12	3.79107e-09	0.000199835	5.2577e-17	2.34556e-07	0.0643994	MAF weight - β(1,5)
IGF1	UHRF1	19	4903079	4962154	1.53942e-11	3.83743e-15	0.0106434	5.08783e-14	1.58911e-12	0.456205	CADD-weighted
IGF1	ZGLP1	19	10304802	10309557	5.53824e-11	9.25318e-11	0.308283	1.87267e-05	2.08445e-09	0.375327	Unweighted
IGF1	SMARCA4	19	10960921	11062282	2.15961e-10	2.87694e-07	0.00355235	8.27315e-07	4.27633e-05	0.542345	Unweighted
IGF1	C2orf16	2	27576521	27582722	2.61677e-18	7.77198e-31	0.0353415	1.05794e-40	2.11269e-26	0.00685247	MAF weight - β(1,5)
IGF1	IFT172	2	27444372	27489811	4.96364e-19	3.84001e-19	9.65855e-07	2.76396e-13	4.29749e-11	0.197086	CADD-weighted
IGF1	GTF3C2	2	27325848	27357034	9.19908e-14	9.11838e-14	0.218533	7.13288e-15	4.44122e-06	0.21849	MAF weight - β(1,5)
IGF1	GPN1	2	27628647	27650846	5.5964e-30	5.38368e-31	1	5.41031e-32	3.98129e-19	0.796033	MAF weight - β(1,5)
IGF1	INSM1	20	20368120	20370948	1.35327e-08	1.34073e-08	0.337264	6.42663e-09	0.0074334	0.494498	MAF weight - β(1,5)
IGF1	LKAAEAR1	20	64083379	64084359	2.15619e-10	2.15321e-10	0.705535	2.17036e-10	1.89087e-05	0.705535	CADD-weighted
IGF1	NPBWR2	20	64105829	64106831	3.02753e-10	1.28149e-05	0.614362	0.000117528	6.02849e-06	0.718239	Unweighted
IGF1	TEF	22	41367332	41399328	1.16555e-13	1.16666e-13	1	1.16882e-09	4.44002e-09	0.854013	Unweighted
IGF1	CBY1	22	38656652	38673851	3.21686e-09	3.20043e-09	0.749682	3.22788e-09	0.000178369	0.761068	CADD-weighted
IGF1	ACO2	22	41469124	41528989	3.89164e-14	3.8784e-14	0.369507	2.20557e-14	5.57546e-06	0.303892	MAF weight - β(1,5)
IGF1	ZC3H7B	22	41301502	41360147	5.51669e-15	7.00136e-15	0.00338737	1.37829e-15	5.89694e-16	0.0775239	MAF weight - β(0.5,0.5)
IGF1	SUN2	22	38734713	38756019	1.74909e-09	1.76927e-09	0.309092	3.23032e-06	5.96652e-05	0.909746	Unweighted
IGF1	KDELR3	22	38468061	38483447	2.81041e-10	2.15806e-10	0.505144	2.19693e-10	4.35626e-05	0.509895	CADD-weighted
IGF1	GHSR	3	172443290	172448456	6.75088e-42	4.79837e-43	0.142245	7.05418e-11	2.75637e-25	0.153955	CADD-weighted
IGF1	TMPRSS11E	4	68447448	68497604	8.23051e-13	2.04707e-12	0.329945	1.33859e-07	1.57296e-08	0.333266	Unweighted
IGF1	UGT2B15	4	68646596	68670776	6.24365e-08	1.34542e-08	0.000680188	0.00102349	0.00144869	0.284476	CADD-weighted
IGF1	UGT2B17	4	68537184	68568527	5.71279e-12	8.061e-09	0.0128382	1.06145e-12	3.51264e-15	0.012801	MAF weight - β(0.5,0.5)
IGF1	ADH4	4	99123681	99144298	6.20996e-15	7.48522e-16	0.00572831	2.92106e-15	1.25418e-06	0.00597119	CADD-weighted
IGF1	PRDM5	4	120694773	120922858	1.72301e-09	3.20665e-09	0.00169567	9.55323e-08	5.12331e-07	0.277401	Unweighted
IGF1	RICTOR	5	38937920	39074408	3.82187e-10	2.80751e-10	0.0369788	0.000548111	4.63518e-05	0.0426219	CADD-weighted
IGF1	SREK1IP1	5	64718150	64768669	6.37003e-08	2.21589e-10	1.27614e-06	6.3033e-08	3.13957e-05	0.483587	CADD-weighted
IGF1	GHR	5	42423774	42721878	4.22128e-17	4.04225e-18	0.505025	0.0122475	2.41685e-07	0.147467	CADD-weighted
IGF1	CDC25C	5	138285264	138338355	2.15223e-10	2.15232e-10	0.0657136	3.33804e-09	1.0946e-06	0.25646	Unweighted
IGF1	SHROOM1	5	132822140	132830898	3.85343e-10	3.91157e-10	0.313101	3.82229e-10	1.05697e-07	0.286797	MAF weight - β(1,5)
IGF1	AFF4	5	132875378	132963662	4.91408e-15	4.88899e-15	0.642698	4.45863e-15	0.00017245	0.419932	MAF weight - β(1,5)
IGF1	ZNF292	6	87155550	87263688	2.23461e-13	1.15984e-14	0.0510735	1.40948e-09	1.79226e-13	0.775564	CADD-weighted
IGF1	GJB7	6	87282978	87329278	8.21686e-15	3.13588e-14	0.00654789	0.00431494	1.61256e-07	1	Unweighted
IGF1	FOXO3	6	108559822	108684768	3.82944e-19	1.56522e-17	0.102111	2.39973e-18	6.17975e-09	0.0894813	Unweighted
IGF1	HIST1H4B	6	26026895	26027252	6.52309e-09	3.25305e-09	0.0553981	1.41971e-06	0.00127435	0.0554034	CADD-weighted
IGF1	HIST1H4C	6	26103947	26104337	1.35444e-08	1.07721e-06	0.000991238	4.68768e-05	1.77841e-05	0.00551854	Unweighted
IGF1	RGS17	6	153010896	153131254	6.87802e-11	1.35433e-08	0.122014	1.36291e-08	1.51283e-06	0.122437	Unweighted
IGF1	TRIM38	6	25962688	25987329	6.64217e-15	6.26355e-08	0.0509094	1.90383e-13	1.00981e-06	0.236344	Unweighted
IGF1	SLC17A2	6	25912755	25930726	8.52885e-12	5.80157e-10	0.16109	2.15657e-10	8.83747e-08	0.26342	Unweighted
IGF1	SLC17A3	6	25845099	25874243	1.74521e-09	1.3538e-07	0.0398583	2.89037e-08	0.0001453	0.23554	Unweighted
IGF1	SLC17A4	6	25754698	25781175	2.32035e-15	5.70878e-05	0.0765254	8.3669e-06	3.27476e-07	0.0685761	Unweighted
IGF1	ESR1	6	151690495	152103273	2.37639e-10	2.20494e-10	0.18467	0.137462	1.06028e-05	0.198233	CADD-weighted
IGF1	HLA-DQA1	6	32637405	32643652	2.80382e-10	1.28537e-10	0.000429943	4.72453e-13	1.00082e-11	0.243689	MAF weight - β(1,5)
IGF1	SLC22A1	6	160121830	160158718	1.82998e-09	3.55435e-09	1.47033e-06	7.53508e-19	5.20555e-10	0.618729	MAF weight - β(1,5)
IGF1	SLC22A3	6	160348372	160452579	2.85909e-21	1.69144e-14	0.660128	2.15117e-10	1.25763e-15	0.660232	Unweighted
IGF1	HFE	6	26087280	26095241	2.4596e-07	3.7866e-09	0.0469088	1.33947e-07	0.00914511	0.0972325	CADD-weighted
IGF1	HIST1H1T	6	26107411	26108136	3.24188e-09	0.0644315	0.426213	0.000987174	0.0666548	0.865984	Unweighted
IGF1	OR2B2	6	27911184	27912396	6.99056e-09	1.34002e-08	0.119035	8.70708e-09	1.20182e-05	1	Unweighted
IGF1	VWA7	6	31765593	31777331	6.42497e-09	2.91348e-09	1.34456e-05	3.96615e-10	4.64909e-07	0.299195	MAF weight - β(1,5)
IGF1	HLA-DQB1	6	32659463	32666689	1.58617e-12	2.48209e-11	9.43763e-06	1.29945e-10	1.16013e-12	0.0442822	MAF weight - β(0.5,0.5)
IGF1	CENPW	6	126339788	126483320	3.88772e-10	2.83547e-10	0.000113628	5.78821e-10	4.94e-06	0.0917355	CADD-weighted
IGF1	MICB	6	31494880	31511124	6.24962e-08	5.8939e-07	1	3.98729e-09	3.5885e-06	0.500631	MAF weight - β(1,5)
IGF1	PMS2	7	5973238	6009106	2.05534e-06	0.000379827	0.0428995	1.65015e-11	0.000417755	0.0807709	MAF weight - β(1,5)
IGF1	ZNF316	7	6637321	6658279	2.15527e-10	2.1519e-10	0.75004	2.06789e-07	5.73327e-05	0.403334	CADD-weighted
IGF1	DGKB	7	14145048	14841450	1.4322e-05	0.13205	0.888111	1.34015e-08	0.00263754	0.912836	MAF weight - β(1,5)
IGF1	GET4	7	876553	896434	4.08501e-07	1.22764e-09	0.655323	8.11103e-05	3.20286e-05	0.282954	CADD-weighted
IGF1	IGFBP3	7	45912244	45921272	7.31607e-35	3.96285e-35	3.69422e-15	6.18527e-15	1.01108e-51	4.60859e-06	MAF weight - β(0.5,0.5)
IGF1	MSR1	8	16107877	16192791	0.053871	0.0670869	1.05352e-08	0.0193109	0.00025001	0.0280889	MAF weight - β(1,25)
IGF1	NAT2	8	18391244	18401213	2.5787e-09	6.42163e-08	0.15719	9.29069e-08	0.0035228	0.864638	Unweighted
IGF1	DCAF12	9	34086382	34126773	1.33729e-08	1.2999e-08	0.286024	2.15421e-07	0.000189619	0.826051	CADD-weighted
LDL	RHCE	1	25362248	25420872	6.66549e-15	5.85114e-14	0.485011	2.15262e-10	1.3519e-07	0.535102	Unweighted
LDL	MYBPHL	1	109292364	109307041	3.79081e-11	4.05139e-13	1.26189e-18	3.25393e-14	1.88097e-10	0.0264154	MAF weight - β(1,25)
LDL	PCSK9	1	55039475	55064853	9.84398e-40	1.17298e-58	6.78744e-176	8.35919e-79	2.62305e-145	4.8244e-17	MAF weight - β(1,25)
LDL	CELSR2	1	109250018	109275756	1.37714e-41	7.66056e-37	2.45111e-47	4.14924e-35	1.59494e-73	0.000371637	MAF weight - β(0.5,0.5)
LDL	DOCK7	1	62454725	62688368	3.77876e-23	3.7744e-23	0.260618	9.05104e-25	2.31811e-08	0.260247	MAF weight - β(1,5)
LDL	RHD	1	25272485	25330445	1.71991e-10	3.21007e-10	0.0367914	1.11131e-06	0.000100463	0.263949	Unweighted
LDL	SYPL2	1	109466477	109482142	1.14242e-20	1.07406e-20	9.79547e-17	1.17377e-20	7.04413e-15	1.85056e-05	CADD-weighted
LDL	PSRC1	1	109279553	109283168	1.34706e-36	0.0125604	7.67483e-09	1.91276e-39	6.48458e-22	0.00900853	MAF weight - β(1,5)
LDL	SORT1	1	109309565	109397941	6.40447e-08	6.75656e-08	2.82675e-13	5.88286e-24	7.32652e-10	0.771048	MAF weight - β(1,5)
LDL	APOA5	11	116789369	116792420	1.69965e-20	1.44327e-20	4.92853e-17	1.25581e-20	3.1488e-22	0.746569	MAF weight - β(0.5,0.5)
LDL	BUD13	11	116748169	116772998	1.05895e-05	3.3984e-05	5.42211e-06	6.43138e-18	1.29844e-06	0.628508	MAF weight - β(1,5)
LDL	ZPR1	11	116778559	116788023	6.07269e-21	1.58978e-22	4.7028e-07	1.13278e-21	1.76481e-13	0.140791	CADD-weighted
LDL	TIRAP	11	126283086	126294933	0.021887	0.0271939	1.01967e-09	0.00130311	0.000862645	0.645499	MAF weight - β(1,25)
LDL	MYRF	11	61752648	61788517	2.00074e-19	4.34879e-11	0.296285	2.4465e-10	4.37654e-09	0.397099	Unweighted
LDL	HNF1A	12	120978745	121002511	2.18006e-10	9.64446e-10	0.560399	2.54517e-09	4.92036e-11	0.275082	MAF weight - β(0.5,0.5)
LDL	MARVELD3	16	71626152	71641965	2.15235e-10	2.17504e-10	0.0197168	1.68726e-10	2.06851e-06	0.00431327	MAF weight - β(1,5)
LDL	CETP	16	56961922	56983844	2.21352e-10	2.87952e-10	1.77396e-10	2.20135e-10	1.8507e-10	0.043943	MAF weight - β(1,25)
LDL	PKD1L3	16	71929537	71999978	3.44087e-14	3.55935e-13	0.00449085	1.17111e-12	1.59234e-11	0.0320093	Unweighted
LDL	ABCA6	17	69078705	69141874	5.69835e-07	0.417048	1.68195e-25	1.37424e-08	1.69645e-10	0.0474599	MAF weight - β(1,25)
LDL	CEACAM20	19	44506158	44529525	5.0602e-12	1.12355e-10	1.77047e-19	4.10546e-20	2.97637e-27	0.0684617	MAF weight - β(0.5,0.5)
LDL	FUT2	19	48695970	48705934	2.35784e-10	2.2981e-10	0.0407536	0.000792689	0.000140994	0.500788	CADD-weighted
LDL	IZUMO1	19	48740887	48746909	2.15176e-10	2.15178e-10	0.0423534	8.4265e-11	4.68027e-12	0.0423686	MAF weight - β(0.5,0.5)
LDL	PVR	19	44643797	44666160	5.95813e-30	2.35107e-19	4.16586e-39	2.63992e-57	1.53186e-38	0.00833252	MAF weight - β(1,5)
LDL	DNM2	19	10718052	10831910	2.87659e-24	2.78825e-24	0.00480682	9.24756e-21	2.66652e-13	0.0020796	CADD-weighted
LDL	TM6SF2	19	19264364	19273265	8.46366e-48	5.2153e-50	4.64882e-40	7.64545e-56	1.64071e-65	0.0105531	MAF weight - β(0.5,0.5)
LDL	LDLR	19	11089361	11133829	2.73771e-51	2.09451e-25	9.13775e-20	2.6696e-170	1.51201e-171	2.26531e-10	MAF weight - β(0.5,0.5)
LDL	CD3EAP	19	45406208	45410766	0.0221023	0.00521721	0.000477644	0.115597	4.30919e-07	1.0476e-09	Rare only
LDL	ATG4D	19	10543893	10553423	2.16042e-10	2.16317e-10	0.0092812	2.15311e-10	8.33532e-07	0.855439	MAF weight - β(1,5)
LDL	KRI1	19	10553084	10566026	0.00245323	0.00572819	5.71337e-11	2.06589e-10	2.87559e-06	0.109254	MAF weight - β(1,25)
LDL	TOMM40	19	44891219	44903689	2.22559e-167	4.75613e-166	2.6567e-244	3.92079e-287	1.20924e-251	0.00237408	MAF weight - β(1,5)
LDL	NKPD1	19	45149749	45160150	8.78889e-07	7.94221e-09	1.16153e-25	1.27438e-09	1.11047e-17	3.82303e-24	MAF weight - β(1,25)
LDL	BCAM	19	44809058	44821421	5.56255e-52	2.28206e-25	1.55063e-101	1.19126e-83	2.83466e-151	0.000169832	MAF weight - β(0.5,0.5)
LDL	CEACAM19	19	44671451	44684355	1.67646e-49	5.41818e-22	2.6987e-107	7.70018e-71	1.86318e-93	0.129488	MAF weight - β(1,25)
LDL	NCAN	19	19211972	19252252	2.0491e-44	0.0456526	3.52825e-11	1.50237e-43	2.41319e-18	0.698189	Unweighted
LDL	IRF2BP1	19	45883607	45886118	6.07657e-07	1.31428e-05	0.00110519	1.65442e-07	1.09602e-09	0.000504354	MAF weight - β(0.5,0.5)
LDL	APOE	19	44905781	44909393	1.20449e-40	1.923e-239	2.56366e-269	1.88172e-144	1.76691e-172	1.36405e-08	MAF weight - β(1,25)
LDL	AP1M2	19	10572670	10587315	2.37133e-18	9.67188e-19	3.52257e-23	1.9811e-27	5.63832e-17	0.0605441	MAF weight - β(1,5)
LDL	CBLC	19	44777868	44800646	1.31076e-76	8.10138e-55	9.12838e-76	6.48873e-76	1.55717e-83	0.0419004	MAF weight - β(0.5,0.5)
LDL	SMARCA4	19	10960921	11062282	1.04305e-26	2.18914e-18	3.71878e-25	1.90498e-23	5.90989e-44	4.4548e-22	MAF weight - β(0.5,0.5)
LDL	YIPF2	19	10922767	10928681	2.86301e-38	8.69825e-39	7.21769e-12	1.95508e-39	2.31926e-25	0.250828	MAF weight - β(1,5)
LDL	GATAD2A	19	19385832	19508932	1.89533e-10	6.75045e-11	0.011369	8.93856e-12	7.67255e-08	0.0113846	MAF weight - β(1,5)
LDL	TSSK6	19	19514218	19515660	2.15179e-10	2.15178e-10	1	2.15139e-10	1.85499e-05	1	MAF weight - β(1,5)
LDL	C2orf16	2	27576521	27582722	2.9269e-05	4.43857e-11	0.0240227	7.20148e-12	0.000103131	0.00189523	MAF weight - β(1,5)
LDL	GPN1	2	27628647	27650846	1.34176e-08	1.00346e-09	1	2.66262e-08	0.000964637	0.881218	CADD-weighted
LDL	ABCG5	2	43812471	43838819	5.06519e-18	4.80209e-05	6.85503e-31	2.91523e-33	3.51495e-31	2.34663e-13	MAF weight - β(1,5)
LDL	ABCG8	2	43838963	43878466	1.2057e-35	3.29223e-09	1.46874e-43	2.66743e-44	6.89161e-51	0.150314	MAF weight - β(0.5,0.5)
LDL	APOB	2	21001428	21044073	2.24614e-92	1.13876e-46	1.45772e-62	1.91232e-98	2.60342e-164	1.97481e-21	MAF weight - β(0.5,0.5)
LDL	UGT2B17	4	68537184	68568527	1.69047e-09	4.87492e-05	0.248699	1.33741e-09	1.35451e-07	0.247184	MAF weight - β(1,5)
LDL	GCNT4	5	75027463	75030899	3.44002e-13	4.29059e-13	0.511318	3.0947e-13	5.83551e-12	0.477943	MAF weight - β(1,5)
LDL	ANKDD1B	5	75611475	75671846	9.72658e-32	2.10815e-29	1.42209e-06	5.23638e-19	2.99922e-25	0.00170677	Unweighted
LDL	POC5	5	75674198	75717488	1.78964e-36	4.46474e-10	0.0016108	6.57869e-18	4.39364e-27	1	Unweighted
LDL	POLK	5	75511831	75599821	1.16314e-36	1.0057e-36	0.64626	6.28725e-37	7.8618e-22	0.744852	MAF weight - β(1,5)
LDL	ANKRD31	5	75068296	75236878	8.70487e-35	5.1236e-33	3.59171e-05	9.00865e-46	4.63035e-61	0.013988	MAF weight - β(0.5,0.5)
LDL	COL4A3BP	5	75371102	75511981	1.27363e-36	2.05293e-37	0.00911182	9.19318e-41	1.09001e-24	0.00571443	MAF weight - β(1,5)
LDL	CCHCR1	6	31142438	31158238	7.17315e-05	0.00669635	2.362e-07	3.39251e-09	6.18106e-06	0.347869	MAF weight - β(1,5)
LDL	MYLIP	6	16129085	16148247	1.45876e-10	1.35155e-10	0.218035	5.80465e-06	1.03564e-05	0.334248	CADD-weighted
LDL	HLA-DRB1	6	32578769	32589836	2.43521e-10	1.78769e-10	1.15383e-06	1.17141e-10	1.47012e-11	0.0205004	MAF weight - β(0.5,0.5)
LDL	HLA-DRB5	6	32517376	32530229	1.60576e-11	7.07262e-07	0.000141798	1.74457e-11	6.42778e-12	0.507845	MAF weight - β(0.5,0.5)
LDL	LPA	6	160531482	160666375	1.58166e-10	3.2096e-09	5.13682e-11	1.05995e-12	2.96337e-18	0.18221	MAF weight - β(0.5,0.5)
LDL	SLC22A1	6	160121830	160158718	5.4004e-14	9.22384e-14	1.916e-11	2.25626e-31	9.39185e-15	0.508125	MAF weight - β(1,5)
LDL	SLC22A3	6	160348372	160452579	3.82066e-07	6.45815e-09	6.76263e-09	2.15172e-10	4.0814e-09	6.46551e-09	MAF weight - β(1,5)
LDL	HFE	6	26087280	26095241	8.13861e-17	2.00152e-20	0.00107207	1.92917e-20	4.9222e-09	0.607574	MAF weight - β(1,5)
LDL	HLA-G	6	29826978	29831122	1.38788e-07	2.83058e-07	0.00050493	5.50988e-12	2.12976e-07	0.749538	MAF weight - β(1,5)
LDL	TAP2	6	32821832	32838823	2.03501e-11	2.22069e-11	0.273713	4.37243e-11	2.13757e-12	0.792187	MAF weight - β(0.5,0.5)
LDL	HLA-DQB1	6	32659463	32666689	1.08781e-16	1.37328e-16	0.112369	4.38234e-16	5.51079e-17	0.644373	MAF weight - β(0.5,0.5)
LDL	HLA-DQB2	6	32756097	32763553	1.97802e-10	9.52557e-10	0.269266	0.00557966	1.63686e-09	0.141574	Unweighted
LDL	TRIM15	6	30163205	30172696	9.04776e-10	0.000187123	0.00382406	3.07996e-08	2.35028e-05	0.223135	Unweighted
LDL	PSORS1C1	6	31114830	31140092	0.00149462	7.81048e-10	0.00669024	1.60029e-05	0.000364333	0.515721	CADD-weighted
LDL	TAP2	6	32821832	32838823	6.73816e-11	3.65303e-11	0.0304611	2.30807e-06	0.000201103	0.0275492	CADD-weighted
LDL	DNAH11	7	21543214	21901568	2.15881e-10	3.2966e-12	0.512225	6.16336e-06	3.95694e-06	0.218032	CADD-weighted
LDL	OBP2B	9	133205278	133209250	2.15387e-10	1.68506e-09	0.145845	2.18517e-10	2.60041e-08	0.670052	Unweighted
Lipoprotein A	TOMM40	19	44891219	44903689	1.2489e-06	1.09959e-06	2.85242e-09	1.8331e-08	1.94583e-07	0.580481	MAF weight - β(1,25)
Lipoprotein A	APOE	19	44905781	44909393	2.4421e-30	1.44946e-08	2.65644e-37	1.6216e-45	2.5984e-29	0.547778	MAF weight - β(1,5)
Lipoprotein A	MAS1	6	159906941	159908075	2.20847e-05	0.102068	2.5809e-05	1.25274e-05	4.6857e-24	2.59504e-05	MAF weight - β(0.5,0.5)
Lipoprotein A	TULP4	6	158312659	158511824	0.00409031	0.0056535	0.0389169	0.0707747	1.91639e-09	0.0263691	MAF weight - β(0.5,0.5)
Lipoprotein A	LPA	6	160531482	160666375	9.19189e-233	2.27573e-299	4.83741e-196	3.44644e-218	4.92049e-277	8.55543e-288	CADD-weighted
Lipoprotein A	IGF2R	6	159969098	160106551	1.62248e-37	1.19221e-41	5.45215e-158	3.546e-120	8.90927e-280	5.96836e-32	MAF weight - β(0.5,0.5)
Lipoprotein A	MAP3K4	6	160991726	161117385	1.93106e-12	1.9889e-05	1.54333e-30	1.44436e-14	9.53929e-45	0.00015324	MAF weight - β(0.5,0.5)
Lipoprotein A	SLC22A1	6	160121830	160158718	3.84491e-16	1.42977e-14	1.1672e-100	1.32012e-52	9.30427e-97	1.03665e-67	MAF weight - β(1,25)
Lipoprotein A	SLC22A2	6	160216761	160258931	3.74189e-247	5.79371e-225	2.11552e-82	1.26235e-213	4.03486e-259	2.11927e-82	MAF weight - β(0.5,0.5)
Lipoprotein A	SLC22A3	6	160348372	160452579	7.7196e-74	0	1.90134e-303	0	3.14592e-238	1.99982e-303	CADD-weighted
Lipoprotein A	AGPAT4	6	161130024	161274075	2.39637e-74	2.82888e-280	5.06762e-266	1.35886e-149	6.56088e-276	1.60852e-10	CADD-weighted
Lipoprotein A	FNDC1	6	159169396	159272108	0.00017992	0.000242634	5.71943e-10	3.09806e-05	1.90719e-18	0.000786664	MAF weight - β(0.5,0.5)
Lipoprotein A	PNLDC1	6	159800248	159820704	1.29104e-05	2.21713e-10	6.29396e-08	7.54492e-06	3.75267e-34	3.39853e-11	MAF weight - β(0.5,0.5)
Lipoprotein A	PLG	6	160702192	160754053	0	0	7.66072e-220	4,94E-324	2.41077e-198	2.75411e-264	CADD-weighted
Lipoprotein A	SOD2	6	159679115	159693321	3.68382e-05	0.000300181	2.79275e-05	3.37403e-05	1.35692e-13	2.79275e-05	MAF weight - β(0.5,0.5)
Lipoprotein A	MRPL18	6	159790459	159798429	8.07436e-23	6.81414e-09	7.03272e-23	7.88693e-23	3.13105e-19	7.03272e-23	Rare only
Posphate	NBPF3	1	21440089	21484900	8.30635e-89	2.91958e-08	1.82907e-49	1.75545e-51	3.4384e-74	0.023384	Unweighted
Posphate	CLCNKB	1	16043735	16057326	0.737164	0.601538	0.000185639	0.53213	0.00198428	5.14907e-09	Rare only
Posphate	RAP1GAP	1	21596214	21669363	4.78231e-15	6.71192e-21	3.13951e-05	1.45233e-19	5.54908e-10	0.0410564	CADD-weighted
Posphate	OMA1	1	58480718	58546774	2.53116e-165	6.77655e-154	4.80836e-102	2.63234e-156	2.90518e-185	9.37932e-25	MAF weight - β(0.5,0.5)
Posphate	NEXN	1	77888514	77943893	0.0972803	0.134417	4.43549e-09	0.0206447	0.00128715	4.267e-09	Rare only
Posphate	ALPL	1	21509364	21578412	6.61299e-20	5.92304e-14	3.15308e-53	3.89243e-27	4.22141e-105	5.50875e-55	MAF weight - β(0.5,0.5)
Posphate	APCS	1	159587825	159588871	1.09202e-13	5.87764e-14	3.86977e-14	9.38248e-14	3.99874e-11	0.680837	MAF weight - β(1,25)
Posphate	OR2T2	1	248452797	248453772	6.32746e-09	1.15461e-07	0.194668	7.11284e-07	0.240317	1	Unweighted
Posphate	VSTM4	10	49014244	49115532	1.38691e-08	1.71939e-09	0.275477	8.63573e-06	0.000538941	0.275541	CADD-weighted
Posphate	SFMBT2	10	7158623	7411486	3.03785e-182	1.60327e-182	1	1.94851e-17	2.80373e-194	1	MAF weight - β(0.5,0.5)
Posphate	NDUFS3	11	47579009	47584563	1.75119e-10	2.52095e-06	1.24449e-10	1.65037e-10	8.82277e-06	1.24449e-10	Rare only
Posphate	CNTN5	11	99020975	100358885	6.74863e-16	0.532963	0.000563781	1.73913e-06	0.000192197	0.318921	Unweighted
Posphate	MUC6	11	1012823	1036706	2.15423e-35	3.72113e-18	2.11996e-52	6.05848e-33	1.43219e-37	5.36108e-07	MAF weight - β(1,25)
Posphate	RAD51AP1	12	4538783	4560047	0.00028162	4.10067e-07	5.17296e-10	6.11143e-05	2.20785e-06	1.70621e-09	MAF weight - β(1,25)
Posphate	TAS2R43	12	11091286	11092313	1.07519e-06	5.68992e-07	3.14197e-10	3.28606e-09	6.35184e-08	0.237496	MAF weight - β(1,25)
Posphate	LOC374443	12	9617284	9658415	5.77405e-15	4.75516e-13	2.29771e-09	3.95441e-15	6.4605e-17	0.000437572	MAF weight - β(0.5,0.5)
Posphate	RFX4	12	106582906	106762804	2.89681e-08	6.7721e-09	0.823234	0.0145527	0.00357598	0.84012	CADD-weighted
Posphate	FGF23	12	4368226	4379728	4.16993e-22	4.12544e-22	6.42279e-10	3.78846e-22	5.98587e-21	0.000381977	MAF weight - β(1,5)
Posphate	HNF1A	12	120978745	121002511	0.275935	0.260879	1.60177e-09	0.000149851	0.0122916	0.443945	MAF weight - β(1,25)
Posphate	FGF6	12	4434141	4445614	2.07654e-13	3.14848e-11	0.000280787	3.53568e-27	3.12818e-25	0.000724677	MAF weight - β(1,5)
Posphate	ADGRD1	12	130954436	131139288	1.67229e-11	1.01179e-11	0.0581768	8.41761e-06	0.000230575	0.00929959	CADD-weighted
Posphate	DYRK4	12	4590071	4613888	8.21204e-14	7.81349e-13	5.86671e-16	1.2488e-19	1.66042e-18	0.242789	MAF weight - β(1,5)
Posphate	MPHOSPH9	12	123156395	123233238	2.15202e-10	2.15214e-10	0.000725904	3.28387e-08	0.000316647	0.055628	Unweighted
Posphate	TMEM119	12	108589845	108598118	8.98397e-09	0.0138944	0.818491	2.90736e-05	7.75832e-05	0.682949	Unweighted
Posphate	KLRC3	12	10412314	10420595	2.1528e-10	6.55791e-09	0.525984	2.15178e-10	1.54968e-08	1	MAF weight - β(1,5)
Posphate	PRB4	12	11307080	11310435	1.69542e-07	6.53668e-07	2.13161e-42	1.62006e-27	6.683e-18	6.03536e-23	MAF weight - β(1,25)
Posphate	TAS2R31	12	11030386	11031407	8.65149e-17	0.000667869	9.92105e-11	2.9387e-22	5.73575e-17	0.0897898	MAF weight - β(1,5)
Posphate	CYP1A2	15	74748842	74756600	2.15477e-10	3.85055e-10	0.0250264	2.15176e-10	5.3976e-05	0.0250996	MAF weight - β(1,5)
Posphate	LMAN1L	15	74812852	74825758	2.21874e-10	4.65097e-09	0.0318682	2.37609e-07	3.66685e-07	0.106695	Unweighted
Posphate	CHRFAM7A	15	30361239	30393661	1.11561e-06	1.3915e-09	0.0129593	1.15847e-05	0.000268303	0.0591627	CADD-weighted
Posphate	GOLGA6L2	15	23439498	23447234	1.4242e-18	9.56393e-10	1.14481e-05	1.72536e-16	5.28513e-06	0.000472353	Unweighted
Posphate	AP4E1	15	50908671	51005900	1.21635e-10	1.03551e-10	0.118012	1.85558e-05	3.41308e-07	0.118092	CADD-weighted
Posphate	MESP2	15	89776357	89778751	5.39739e-08	2.79233e-09	1.30499e-05	2.08595e-07	6.87587e-05	0.216632	CADD-weighted
Posphate	PDPR	16	70113625	70161281	2.60213e-11	1.17251e-16	0.0453642	7.49099e-06	5.54366e-06	0.415103	CADD-weighted
Posphate	CES1	16	55802851	55833163	2.1923e-10	2.92991e-10	0.470395	0.000117352	0.00151526	0.777874	Unweighted
Posphate	ABCC6	16	16149564	16223471	1.80507e-05	3.07647e-05	2.15292e-10	1.353e-13	5.49808e-08	0.619098	MAF weight - β(1,5)
Posphate	TPSB2	16	1228335	1230184	3.41944e-05	4.61543e-07	3.30809e-09	6.04033e-10	4.20795e-07	0.0167342	MAF weight - β(1,5)
Posphate	NT5C3B	17	41825081	41836271	0	0	9.9147e-16	0	9.13369e-266	0.147573	CADD-weighted
Posphate	WDR81	17	1716522	1738599	1.14676e-07	2.47459e-07	0.00109128	2.41156e-11	4.85606e-10	0.308371	MAF weight - β(1,5)
Posphate	MAPT	17	45894381	46028333	3.21109e-09	2.92951e-08	0.544012	1.49101e-08	2.95579e-08	0.294264	Unweighted
Posphate	SPPL2C	17	45844889	45847072	6.64547e-09	6.6076e-09	0.636927	6.47596e-09	1.37861e-08	0.393846	MAF weight - β(1,5)
Posphate	SERPINF2	17	1742835	1755265	1.33974e-07	6.52073e-09	0.354866	3.44774e-07	0.000158698	0.674369	CADD-weighted
Posphate	KANSL1	17	46029915	46225374	3.28055e-09	1.69807e-09	1	3.24428e-09	2.96986e-08	1	CADD-weighted
Posphate	MAP2K3	17	21284655	21315239	6.74325e-22	8.3659e-16	4.48975e-10	1.64259e-15	1.10247e-14	0.247328	Unweighted
Posphate	HIGD1B	17	44846352	44850480	2.03847e-288	1.06281e-300	3.47029e-07	1,03E-322	3,36E-318	2.17744e-10	CADD-weighted
Posphate	KCNJ12	17	21376386	21419867	1.57615e-10	5.23273e-10	5.31937e-07	1.35988e-09	1.17687e-05	0.0277338	Unweighted
Posphate	CRHR1	17	45620343	45835828	6.511e-09	2.86556e-08	0.264718	1.36078e-08	1.35715e-06	0.296184	Unweighted
Posphate	ZNF419	19	57487710	57494680	0.000230519	0.00113566	3.92354e-08	8.77752e-08	2.71617e-07	7.07889e-09	Rare only
Posphate	ZNF816	19	52949378	52962911	6.4269e-09	6.45143e-09	0.231626	1.16947e-05	8.55657e-06	0.347444	Unweighted
Posphate	LAIR1	19	54353623	54370556	4.01171e-05	6.04445e-10	0.000966208	8.65748e-10	5.783e-05	0.0708051	CADD-weighted
Posphate	ZNF676	19	22179100	22196951	2.87911e-10	3.65999e-11	0.384392	4.43722e-06	0.0144298	0.35895	CADD-weighted
Posphate	FCGBP	19	39863322	39934626	1.45988e-08	1.71248e-15	0.00276497	6.76922e-05	2.93735e-07	0.290501	CADD-weighted
Posphate	HS6ST1	2	128265479	128318597	1.18311e-16	3.51974e-14	0.166827	1.39681e-05	0.061687	0.359722	Unweighted
Posphate	NOSTRIN	2	168786538	168865339	9.33237e-82	5.86419e-84	8.99293e-26	2.46059e-58	2.66291e-69	6.4936e-28	CADD-weighted
Posphate	ANKRD36B	2	97504797	97589965	1.31151e-11	1.77802e-12	0.000972891	0.00446933	0.000647549	0.0101652	CADD-weighted
Posphate	ANKRD36C	2	95851166	95991793	6.09647e-11	3.28124e-09	0.00499519	1.31576e-06	1.84964e-06	0.0232563	Unweighted
Posphate	PRKRA	2	178431413	178451231	4.60513e-28	5.95569e-57	0.00195216	8.87234e-40	4.06442e-40	0.76756	CADD-weighted
Posphate	SAG	2	233307662	233347055	2.02179e-14	2.73047e-14	0.148894	0.0782549	0.000332465	0.423317	Unweighted
Posphate	PRR21	2	240041812	240042982	1.06702e-09	0.000275343	3.84156e-06	2.95805e-08	6.61689e-08	3.90077e-05	Unweighted
Posphate	ANKRD36	2	97113495	97264520	0.0346433	0.237959	6.5055e-23	0.000475877	4.09763e-07	1.6676e-05	MAF weight - β(1,25)
Posphate	GALNT5	2	157257827	157311401	2.15199e-10	2.15166e-10	3.93903e-05	2.15182e-10	1.22135e-07	1.59385e-08	CADD-weighted
Posphate	PLCG1	20	41137520	41175717	5.45759e-11	3.13208e-11	0.580384	7.22471e-11	0.00278888	0.0670643	CADD-weighted
Posphate	ZHX3	20	41178448	41300099	6.27564e-12	5.77577e-12	0.860798	6.90724e-12	2.97346e-09	0.902731	CADD-weighted
Posphate	CPNE1	20	35626030	35664956	0.0284522	0.000187927	9.36773e-12	0.000417422	3.94944e-06	1	MAF weight - β(1,25)
Posphate	TAF4	20	61974797	62065810	2.65726e-123	2.7073e-102	0.354837	5.39128e-126	4.37507e-114	0.484418	MAF weight - β(1,5)
Posphate	TPTE	21	10521513	10606270	9.81198e-07	4.34417e-09	0.0221002	1.417e-06	0.000823471	0.294599	CADD-weighted
Posphate	CASR	3	122183682	122286497	1.87032e-42	3.51944e-42	2.18731e-06	9.10225e-40	3.5409e-34	0.000280448	Unweighted
Posphate	FANCD2	3	10026428	10101930	1.75575e-20	1.2783e-28	0.000796938	2.3939e-10	5.23731e-12	0.228036	CADD-weighted
Posphate	MUC4	3	195746765	195811973	6.74429e-08	5.52505e-08	1.37743e-06	6.13087e-11	4.77007e-11	5.48563e-06	MAF weight - β(0.5,0.5)
Posphate	CSTA	3	122325163	122341968	9.79877e-24	9.78455e-24	1.05071e-07	9.74133e-24	1.00892e-19	0.659043	MAF weight - β(1,5)
Posphate	ZNF717	3	75729960	75785583	0.00040161	0.00824505	1.75373e-07	2.02947e-13	3.94929e-07	0.00643293	MAF weight - β(1,5)
Posphate	PARP9	3	122527910	122564676	3.59787e-16	3.13777e-14	0.00100774	9.69033e-16	3.73613e-18	0.0413831	MAF weight - β(0.5,0.5)
Posphate	UGT2B17	4	68537184	68568527	6.307e-08	9.54105e-10	0.00519189	2.79843e-07	6.87701e-07	0.00519189	CADD-weighted
Posphate	SLC34A1	5	177384430	177398848	1.08352e-34	7.46461e-21	1.06238e-17	7.61528e-33	4.88025e-19	6.0892e-05	Unweighted
Posphate	AP3S1	5	115841921	115914081	4.4299e-15	6.92562e-15	3.2218e-15	3.79385e-15	2.04568e-08	0.766635	MAF weight - β(1,25)
Posphate	CWC27	5	64768927	65018763	5.26855e-10	0.000240349	0.177682	1.34087e-10	1.72375e-05	0.197644	MAF weight - β(1,5)
Posphate	ITPR3	6	33621378	33696571	1.73297e-15	6.05421e-18	4.82208e-94	8.98337e-102	2.59462e-68	0.00217703	MAF weight - β(1,5)
Posphate	C6orf10	6	32292697	32371912	3.13374e-06	0.0495569	0.122118	2.73021e-12	5.79196e-07	0.086597	MAF weight - β(1,5)
Posphate	IP6K3	6	33721665	33746985	1.8106e-18	9.51193e-10	0.0505837	2.49638e-10	3.10066e-20	0.444717	MAF weight - β(0.5,0.5)
Posphate	MAP3K5	6	136557048	136792518	1.70968e-13	7.84005e-14	0.864662	0.0063378	5.33722e-06	0.483148	CADD-weighted
Posphate	HLA-DQA1	6	32637405	32643652	9.38323e-11	3.02764e-07	9.1198e-05	1.12289e-12	2.0473e-12	0.00534996	MAF weight - β(1,5)
Posphate	CTAGE9	6	131708440	131711017	2.89773e-08	6.44872e-09	2.19046e-10	1.93058e-09	5.32474e-10	0.164484	MAF weight - β(1,25)
Posphate	HLA-DQB1	6	32659463	32666689	0.00221038	0.016825	3.98236e-19	4.99023e-05	1.66784e-05	6.60684e-05	MAF weight - β(1,25)
Posphate	LEMD2	6	33771212	33789129	1.21089e-10	5.68784e-11	0.021778	1.07896e-10	0.000771606	0.0410842	CADD-weighted
Posphate	HLA-DPA1	6	33064568	33080778	5.62975e-07	1.075e-06	4.66734e-06	2.82175e-07	7.94505e-09	6.94715e-13	Rare only
Posphate	TTK	6	80004604	80042527	0.000447053	7.50228e-06	3.47037e-23	1.25178e-06	1.39286e-17	1.7794e-36	Rare only
Posphate	MUC3A	7	100949419	100968346	3.78412e-86	9.1462e-52	3.10608e-13	7.33633e-92	5.36123e-63	7.38925e-26	MAF weight - β(1,5)
Posphate	PRSS1	7	142749467	142753076	3.21025e-15	6.18531e-07	8.98478e-09	5.39405e-15	1.75297e-11	0.479387	Unweighted
Posphate	PSPH	7	56011050	56051575	2.13656e-09	1.23501e-06	3.42541e-07	3.4142e-09	1.34417e-06	0.303787	Unweighted
Posphate	PRSS3	9	33750465	33799231	3.63158e-40	2.65802e-27	0.158438	4.60102e-29	1.82699e-26	0.646453	Unweighted
SHBG	CFHR2	1	196943803	196959226	3.84378e-10	2.16896e-10	0.313899	5.30242e-09	4.99095e-05	0.475355	CADD-weighted
SHBG	PRMT6	1	107056644	107059296	3.21001e-19	4.42675e-19	0.00196679	4.51435e-20	2.15846e-14	0.846457	MAF weight - β(1,5)
SHBG	ANXA9	1	150982022	150995638	2.54642e-06	1.53283e-07	0.721158	2.10748e-09	0.00098199	0.515918	MAF weight - β(1,5)
SHBG	NR0B2	1	26911483	26914076	1.66755e-20	7.02235e-21	2.60777e-19	1.62448e-20	1.56881e-11	0.213663	CADD-weighted
SHBG	KDF1	1	26949555	26960410	1.10108e-06	3.38354e-09	8.47577e-07	8.02102e-18	3.03391e-10	0.363576	MAF weight - β(1,5)
SHBG	ZBTB41	1	197153683	197200542	5.79387e-10	1.68784e-09	0.0777246	5.80659e-10	0.000158855	0.146001	Unweighted
SHBG	MACF1	1	39084166	39487138	9.58774e-10	9.62551e-10	0.356142	1.426e-08	0.0003127	0.2065	Unweighted
SHBG	AKR1C3	10	5048765	5107686	7.6401e-13	6.38453e-08	0.796454	0.0699921	0.0279467	0.28763	Unweighted
SHBG	AKR1C4	10	5196834	5218947	2.11259e-19	2.53778e-20	2.32946e-09	7.1561e-21	5.7506e-29	0.000253442	MAF weight - β(0.5,0.5)
SHBG	JMJD1C	10	63167220	63466001	1.12771e-186	3.32868e-186	1.49376e-24	1.17477e-31	4.92594e-134	1.67755e-06	Unweighted
SHBG	PCNX3	11	65615776	65637439	3.44449e-06	6.4424e-06	0.0023275	4.14903e-09	0.000133407	0.104817	MAF weight - β(1,5)
SHBG	SLCO1B1	12	21131193	21239796	6.75064e-12	3.81183e-28	0.000723697	5.34385e-25	3.74028e-20	0.250575	CADD-weighted
SHBG	HNF1A	12	120978745	121002511	1.83879e-13	3.02572e-12	5.41454e-09	1.07147e-17	8.40337e-21	0.67156	MAF weight - β(0.5,0.5)
SHBG	INHBC	12	57434684	57452062	5.41962e-14	5.47084e-14	0.640635	5.15089e-14	6.89884e-09	0.644458	MAF weight - β(1,5)
SHBG	C12orf43	12	121002421	121016502	1.85109e-12	0.000217666	2.84234e-11	1.72434e-10	1.45555e-14	0.521463	MAF weight - β(0.5,0.5)
SHBG	NR1H4	12	100473772	100563867	4.57145e-29	7.44038e-32	9.21197e-30	3.63421e-29	3.57154e-17	9.21197e-30	CADD-weighted
SHBG	R3HDM2	12	57253764	57310463	6.52014e-09	1.37441e-08	0.000173128	0.000150499	9.50091e-05	0.334731	Unweighted
SHBG	SLCO1A2	12	21264599	21395437	6.77322e-11	1.8406e-10	0.000300961	1.90523e-11	3.41705e-07	0.00602889	MAF weight - β(1,5)
SHBG	L2HGDH	14	50242433	50312229	2.4324e-05	1.39512e-08	1.80951e-07	9.7714e-06	0.00461423	0.819354	CADD-weighted
SHBG	SERPINA1	14	94376746	94390692	1.31083e-11	1.82599e-15	3.23317e-67	1.22227e-33	8.44092e-50	3.66815e-05	MAF weight - β(1,25)
SHBG	SOS2	14	50117127	50231381	0.000114062	6.63769e-05	1.81224e-10	1.76716e-07	0.000153506	0.793297	MAF weight - β(1,25)
SHBG	NYNRIN	14	24398785	24419288	2.6088e-21	2.85487e-12	0.00355267	4.07207e-05	7.67871e-10	1	Unweighted
SHBG	SERPINA10	14	94283312	94293271	9.17617e-06	2.75881e-05	8.62875e-14	2.26648e-10	1.42112e-11	0.102024	MAF weight - β(1,25)
SHBG	ONECUT1	15	52756962	52790012	2.0853e-16	2.31794e-16	0.00025358	4.45527e-17	1.09427e-14	0.000914113	MAF weight - β(1,5)
SHBG	MAP1A	15	43517607	43531620	0.0429706	0.10958	3.27418e-13	3.99241e-05	0.00107504	0.671614	MAF weight - β(1,25)
SHBG	CASC4	15	44288710	44415761	1.20474e-13	4.77693e-14	3.0806e-14	1.00549e-13	2.72799e-08	0.371414	MAF weight - β(1,25)
SHBG	GUCY2D	17	8002669	8020340	6.89314e-08	6.67182e-07	0.00247462	8.7308e-06	2.56797e-11	6.30895e-06	MAF weight - β(0.5,0.5)
SHBG	DRC3	17	17972813	18016873	6.6306e-09	3.39768e-10	0.00202836	9.90452e-10	1.7809e-09	0.0533181	CADD-weighted
SHBG	CNTROB	17	7932123	7949919	1.01881e-05	0.00857353	9.54697e-89	9.18789e-105	1.65082e-50	0.0610713	MAF weight - β(1,5)
SHBG	SHBG	17	7614063	7633383	7.70694e-107	2.09705e-230	0	1.69516e-204	7.18043e-182	0	Rare only
SHBG	CYB5D1	17	7857745	7862282	1.01712e-11	2.45211e-05	0.000405274	6.52573e-12	4.03056e-10	0.0102608	MAF weight - β(1,5)
SHBG	POLR2A	17	7484378	7514618	3.54329e-70	3.27849e-38	0.0359395	7.83291e-66	3.67856e-100	0.578547	MAF weight - β(0.5,0.5)
SHBG	TBKBP1	17	47695263	47712063	2.24109e-10	4.81128e-10	0.0308381	6.46336e-10	0.000764544	0.907222	Unweighted
SHBG	CLEC10A	17	7074536	7080281	0.347719	0.257358	0.17549	0.513499	9.41367e-09	0.004354	MAF weight - β(0.5,0.5)
SHBG	C17orf74	17	7425615	7427567	4.47186e-11	1.40554e-12	2.84159e-10	4.70203e-14	3.94586e-16	4.15566e-09	MAF weight - β(0.5,0.5)
SHBG	ALOX15B	17	8039039	8049133	6.21911e-08	8.11984e-09	0.000158894	3.23781e-17	8.83932e-12	0.663686	MAF weight - β(1,5)
SHBG	EIF4A1	17	7572705	7579006	7.01492e-257	3.48536e-254	1.56419e-81	8.80822e-269	1.52715e-246	0.0117577	MAF weight - β(1,5)
SHBG	FXR2	17	7591229	7614897	2.18875e-33	9.73411e-32	6.36981e-40	2.00836e-34	1.77189e-39	1.57516e-31	MAF weight - β(1,25)
SHBG	SENP3	17	7561991	7571969	3.8598e-20	9.8013e-20	2.79411e-20	2.17012e-20	2.8177e-17	0.0617848	MAF weight - β(1,5)
SHBG	ZNF652	17	49289205	49362473	5.11286e-67	1.12832e-66	1.43329e-44	4.91237e-67	6.58353e-55	0.00762072	MAF weight - β(1,5)
SHBG	WDR81	17	1716522	1738599	1.86339e-09	1.06781e-11	0.0550805	6.7901e-12	5.48323e-07	0.472874	MAF weight - β(1,5)
SHBG	CHD3	17	7884804	7912757	7.45818e-05	3.28587e-06	1.76197e-12	9.61963e-06	1.66299e-11	6.37219e-05	MAF weight - β(1,25)
SHBG	TNFSF13	17	7558291	7561608	1.92746e-44	1.67152e-45	0.00189589	6.61701e-46	1.81413e-39	0.219316	MAF weight - β(1,5)
SHBG	SERPINF2	17	1742835	1755265	5.84302e-10	1.54525e-10	0.365916	8.66749e-10	6.30951e-07	0.0204582	CADD-weighted
SHBG	SAT2	17	7626237	7627876	2.69936e-214	4.47154e-138	1.92144e-294	0	2,73057033194619E-315	0.421724	MAF weight - β(1,5)
SHBG	TMEM102	17	7435442	7437679	2.25768e-10	6.40126e-07	1.88437e-10	2.34469e-10	5.6333e-05	1.88437e-10	Rare only
SHBG	DLG4	17	7189890	7220050	1.4241e-16	1.35933e-16	0.24222	1.38897e-07	3.24119e-10	0.296677	CADD-weighted
SHBG	KDM6B	17	7839916	7854800	8.49508e-22	2.97457e-19	2.20066e-10	5.19394e-24	3.81334e-36	0.017606	MAF weight - β(0.5,0.5)
SHBG	EIF5A	17	7306998	7312463	4.71228e-05	0.0215854	3.95312e-05	4.68271e-05	5.26101e-09	3.95312e-05	MAF weight - β(0.5,0.5)
SHBG	SLC35G6	17	7481401	7483064	5.76771e-132	1.18944e-138	5.83675e-10	6.58215e-176	6.82806e-209	0.0917399	MAF weight - β(0.5,0.5)
SHBG	DVL2	17	7225341	7234544	4.64637e-12	5.10875e-12	0.0011924	1.59123e-06	3.09915e-10	2.87024e-05	Unweighted
SHBG	CD68	17	7579486	7582111	1.09973e-23	1.80919e-15	3.09514e-65	3.18476e-52	2.24886e-56	0.053071	MAF weight - β(1,25)
SHBG	MYO15A	17	18108705	18179802	2.83022e-08	1.34042e-08	0.0412586	2.64282e-06	4.03771e-05	0.158117	CADD-weighted
SHBG	WRAP53	17	7686070	7703502	8.92132e-211	1.20516e-205	1.78805e-121	6.82291e-206	6.8586e-263	2.36305e-05	MAF weight - β(0.5,0.5)
SHBG	RAI1	17	17681472	17811451	2.15205e-10	6.00922e-10	0.00579045	2.77489e-10	2.71191e-06	0.623176	Unweighted
SHBG	CHRNB1	17	7445086	7457613	0	0	0.285018	1.27005e-227	3,33E-318	0.285022	CADD-weighted
SHBG	SPEM1	17	7420359	7421632	7.47798e-30	1.93888e-30	4.24889e-41	1.6154e-30	1.30837e-57	1.50385e-17	MAF weight - β(0.5,0.5)
SHBG	ATP1B2	17	7650935	7657771	1.82485e-54	1.31939e-54	5.34242e-55	1.90344e-54	2.05245e-45	0.0370995	MAF weight - β(1,25)
SHBG	DNAH2	17	7719720	7833740	8.50938e-14	4.02215e-05	9.55418e-30	2.97497e-32	1.02423e-35	5.96882e-07	MAF weight - β(0.5,0.5)
SHBG	TNK1	17	7380973	7389773	2.9273e-20	2.06553e-21	0.214441	0.000457389	5.6309e-17	0.0475418	CADD-weighted
SHBG	ACAP1	17	7336528	7351474	1.27277e-44	3.55214e-35	1.90917e-08	9.62093e-37	8.30722e-46	0.0904249	MAF weight - β(0.5,0.5)
SHBG	TNFSF12-TNFSF13	17	7549057	7561608	3.36668e-06	1.77012e-09	2.25237e-06	3.35069e-06	2.49024e-15	2.25237e-06	MAF weight - β(0.5,0.5)
SHBG	ZBTB4	17	7459365	7484249	9.94147e-133	4.07284e-131	4.14626e-05	2.91668e-139	9.01785e-103	0.000796622	MAF weight - β(1,5)
SHBG	APOH	17	66212028	66229438	0.0213017	0.390945	5.63869e-10	0.000646595	0.000206638	0.5064	MAF weight - β(1,25)
SHBG	TNFSF12	17	7549057	7557890	0	0	3.16429e-23	6,36E-316	4,92E-312	0.155332	CADD-weighted
SHBG	NEURL4	17	7315631	7329319	9.35573e-11	2.92591e-08	0.00100988	4.76431e-10	5.33826e-05	0.00504114	Unweighted
SHBG	ASGR1	17	7173430	7179564	8.0923e-23	8.52668e-23	0.113958	3.60852e-23	6.94686e-16	0.12103	MAF weight - β(1,5)
SHBG	NLGN2	17	7408182	7419864	2.59387e-305	1.22498e-303	3.67841e-82	8.49119e-128	1.51669e-236	3.6356e-17	Unweighted
SHBG	SLC39A3	19	2732524	2740076	8.79426e-11	1.59267e-10	0.0667789	0.0377428	1.1974e-05	0.2019	Unweighted
SHBG	LRRC8E	19	7888504	7902023	1.36707e-08	6.36021e-08	0.400528	1.35785e-08	1.30688e-05	0.479092	MAF weight - β(1,5)
SHBG	ZNF554	19	2819873	2836735	5.97067e-16	2.15342e-10	0.193452	1.79227e-06	2.54371e-15	0.321706	Unweighted
SHBG	NR2F6	19	17231884	17245342	4.66559e-15	3.77661e-17	1.32517e-35	1.74613e-26	4.82017e-29	0.0717272	MAF weight - β(1,25)
SHBG	NR2F6	19	17231884	17245342	1.88256e-51	3.35786e-51	8.77962e-52	1.67883e-51	1.67698e-44	0.157551	MAF weight - β(1,25)
SHBG	MYO9B	19	17075780	17213295	0.000332861	0.000627704	1.00438e-16	2.82622e-13	2.98538e-07	0.0168611	MAF weight - β(1,25)
SHBG	IRF2BP1	19	45883607	45886118	3.89646e-12	2.156e-10	0.3062	1.65583e-13	1.98612e-12	0.684419	MAF weight - β(1,5)
SHBG	HPN	19	35040505	35066573	1.26339e-16	1.30573e-16	0.0487616	8.45244e-17	2.28811e-11	0.0578069	MAF weight - β(1,5)
SHBG	SGTA	19	2754713	2783356	8.72004e-13	1.05971e-12	0.0279139	6.10669e-13	3.06602e-14	0.0285469	MAF weight - β(0.5,0.5)
SHBG	MYPOP	19	45890022	45902604	1.18132e-13	1.63091e-13	1.35089e-11	3.5318e-16	1.15589e-10	0.228047	MAF weight - β(1,5)
SHBG	C2orf16	2	27576521	27582722	7.82643e-23	1.30594e-10	3.5716e-09	8.84902e-47	8.23746e-36	1.49371e-10	MAF weight - β(1,5)
SHBG	COBLL1	2	164680184	164842168	2.06154e-11	1.20673e-12	0.0022376	1.36536e-13	0.00233419	0.00981677	MAF weight - β(1,5)
SHBG	CAD	2	27217389	27243786	2.01907e-13	1.27042e-12	3.84073e-07	2.88751e-12	1.05659e-13	0.00052667	MAF weight - β(0.5,0.5)
SHBG	IFT172	2	27444372	27489811	1.24725e-20	1.36617e-20	0.00356727	1.73284e-08	3.98563e-10	0.0361212	Unweighted
SHBG	GTF3C2	2	27325848	27357034	5.27675e-19	5.33559e-19	0.0359827	2.0935e-21	1.058e-11	0.0359693	MAF weight - β(1,5)
SHBG	GPN1	2	27628647	27650846	2.18895e-35	8.8376e-36	0.31313	8.40237e-38	2.03227e-26	0.326144	MAF weight - β(1,5)
SHBG	ZNF512	2	27582968	27623215	1.33905e-08	1.68755e-09	0.0555917	1.44023e-09	6.28337e-05	0.0555917	MAF weight - β(1,5)
SHBG	ATRAID	2	27212030	27217178	6.76498e-09	7.06457e-09	1.82672e-05	7.69107e-09	0.000117211	0.608875	Unweighted
SHBG	HNF4A	20	44355800	44432845	9.00461e-06	1.05717e-05	7.5507e-08	2.41133e-06	2.16764e-15	4.42852e-06	MAF weight - β(0.5,0.5)
SHBG	SAMM50	22	43955380	43996532	1.55995e-08	3.82373e-07	0.166682	3.1921e-15	1.92102e-11	0.263118	MAF weight - β(1,5)
SHBG	PARVB	22	43999210	44169232	2.68056e-12	0.0464905	0.471679	0.00123073	0.000146858	0.316128	Unweighted
SHBG	PNPLA3	22	43923738	43947568	3.21491e-31	4.04499e-29	0.498028	9.7276e-28	2.97678e-37	0.644791	MAF weight - β(0.5,0.5)
SHBG	MON1A	3	49908868	49930012	3.14678e-08	6.06252e-09	0.000777152	1.34261e-08	0.00143527	0.259433	CADD-weighted
SHBG	SLC35G2	3	136819018	136855892	1.34212e-08	5.90173e-10	0.0124824	7.00851e-09	1.40769e-05	0.672784	CADD-weighted
SHBG	PPARG	3	12287849	12434356	6.66449e-09	1.01146e-09	0.0686876	1.75932e-09	6.99999e-09	0.745395	CADD-weighted
SHBG	TMPRSS11E	4	68447448	68497604	3.25552e-19	8.16707e-19	0.064543	1.22884e-12	2.63099e-13	0.0886805	Unweighted
SHBG	UGT2B15	4	68646596	68670776	5.77811e-10	9.72683e-10	8.27548e-05	3.71089e-05	0.000155007	0.101722	Unweighted
SHBG	UGT2B17	4	68537184	68568527	1.58276e-19	7.70216e-20	0.196079	4.65557e-20	4.99993e-25	0.194548	MAF weight - β(0.5,0.5)
SHBG	C4orf36	4	86876204	86892422	7.22359e-09	7.36566e-09	0.0233947	1.32677e-07	1.00334e-05	0.386391	Unweighted
SHBG	HGFAC	4	3441998	3449486	3.83882e-37	9.14018e-16	5.80765e-29	4.11392e-49	2.20745e-55	0.000970974	MAF weight - β(0.5,0.5)
SHBG	PLA2G12A	4	109709988	109730086	0.113456	0.262118	6.87811e-16	6.41703e-14	6.82812e-11	6.87798e-16	Rare only
SHBG	HSD17B13	4	87303788	87322906	1.72536e-09	7.12589e-09	8.25538e-05	2.96368e-08	0.00238651	0.914473	Unweighted
SHBG	CCHCR1	6	31142438	31158238	7.89992e-06	5.98326e-08	4.07011e-05	6.49317e-11	4.58093e-05	0.343684	MAF weight - β(1,5)
SHBG	SLC22A3	6	160348372	160452579	2.25601e-15	2.23252e-15	0.0726696	1.69993e-09	9.24368e-16	0.0726978	MAF weight - β(0.5,0.5)
SHBG	HLA-B	6	31353871	31357212	1.75635e-14	8.55357e-14	0.000814988	2.11346e-13	1.29127e-14	0.710229	MAF weight - β(0.5,0.5)
SHBG	HLA-C	6	31268748	31272136	8.24904e-09	1.70809e-09	2.35116e-05	3.74301e-08	1.37551e-07	0.0706429	CADD-weighted
SHBG	TECPR1	7	98215442	98252251	1.07831e-27	1.42206e-27	2.71294e-10	7.41703e-22	2.89168e-26	0.398964	Unweighted
SHBG	UFSP1	7	100888722	100889718	7.63124e-14	7.62414e-14	0.842624	7.67747e-14	8.75896e-08	1	CADD-weighted
SHBG	BAIAP2L1	7	98291649	98401115	1.45708e-13	2.0405e-13	0.408423	4.64074e-05	5.99941e-12	0.354948	Unweighted
SHBG	ZBTB10	8	80485618	80526265	1.92772e-21	3.75513e-21	8.2267e-24	1.58626e-21	1.05486e-15	0.394457	MAF weight - β(1,25)
SHBG	SPOUT1	9	128819651	128829794	1.69396e-09	6.58693e-09	0.083863	4.41514e-09	3.30901e-07	0.076415	Unweighted
SHBG	KIF27	9	83836698	83921465	2.80239e-16	2.63601e-07	4.31839e-05	1.22869e-11	2.92766e-13	0.434995	Unweighted
Total bilirubin	OR10Z1	1	158606438	158607380	1.04745e-10	2.15188e-10	0.000442989	3.1164e-07	5.24188e-06	0.0399125	Unweighted
Total bilirubin	IL6R	1	154405192	154469450	9.72519e-09	2.95465e-08	0.612799	0.151821	0.00222074	0.611295	Unweighted
Total bilirubin	SPTA1	1	158610705	158686716	2.10195e-09	5.76147e-08	0.000329214	2.15661e-11	3.51861e-07	0.30469	MAF weight - β(1,5)
Total bilirubin	OR6Y1	1	158547127	158548105	7.09039e-09	1.34337e-08	0.439625	6.45335e-09	6.74919e-06	0.806539	MAF weight - β(1,5)
Total bilirubin	HK1	10	69269999	69401881	2.21369e-12	3.05976e-12	0.418489	8.91039e-10	2.72285e-05	0.418489	Unweighted
Total bilirubin	JMJD1C	10	63167220	63466001	6.31426e-25	4.42613e-26	0.00833246	0.000241344	5.66187e-10	0.393005	CADD-weighted
Total bilirubin	APOA5	11	116789369	116792420	2.15793e-10	2.15322e-10	6.72258e-09	2.15881e-10	2.50855e-07	0.242946	CADD-weighted
Total bilirubin	ZPR1	11	116778559	116788023	3.23549e-09	8.35514e-07	0.00451147	3.94862e-09	0.000263431	0.361864	Unweighted
Total bilirubin	SLCO1B1	12	21131193	21239796	2.39242e-99	4.06133e-246	1.77368e-56	7.70682e-202	4.63185e-229	6.64719e-08	CADD-weighted
Total bilirubin	SLCO1B3	12	20810703	20916909	5.41472e-16	5.42994e-16	5.0832e-16	5.42384e-16	4.09505e-13	1	MAF weight - β(1,25)
Total bilirubin	SLCO1C1	12	20695354	20753386	2.20035e-10	4.8396e-14	5.40119e-12	1.1295e-23	4.77947e-17	0.000567573	MAF weight - β(1,5)
Total bilirubin	SLCO1B3	12	20810703	20916909	1.20449e-66	3.34233e-59	3.94711e-33	1.32602e-70	4.85334e-66	2.68742e-29	MAF weight - β(1,5)
Total bilirubin	SLCO1B3	12	20810703	20916909	0.00569542	0.00471176	1.29727e-10	0.00144082	2.85376e-09	2.04062e-17	Rare only
Total bilirubin	SLCO1A2	12	21264599	21395437	9.31265e-33	3.11054e-34	9.32758e-06	9.30929e-33	1.23363e-22	0.00674291	CADD-weighted
Total bilirubin	ZNF563	19	12317489	12333720	1.17816e-09	1.25472e-06	1.23563e-09	5.34141e-09	3.25438e-05	0.389962	Unweighted
Total bilirubin	IZUMO1	19	48740887	48746909	1.09595e-06	1.92655e-06	0.0705419	5.75176e-07	1.39508e-09	0.0705761	MAF weight - β(0.5,0.5)
Total bilirubin	TM6SF2	19	19264364	19273265	6.22956e-08	3.06306e-08	2.39216e-07	5.85862e-10	1.68531e-06	0.0434893	MAF weight - β(1,5)
Total bilirubin	APOE	19	44905781	44909393	4.46449e-08	5.55277e-05	5.40671e-05	1.04305e-10	0.00294635	0.886432	MAF weight - β(1,5)
Total bilirubin	NEU2	2	233032671	233035057	1.70323e-05	6.5345e-08	3.65608e-21	1.82307e-06	4.53309e-21	3.55553e-21	Rare only
Total bilirubin	UGT1A1	2	233760272	233773299	1.17693e-14	1.04288e-11	3.34562e-15	9.64692e-15	3.49833e-47	3.34562e-15	MAF weight - β(0.5,0.5)
Total bilirubin	USP40	2	233475518	233565590	1.42674e-67	3.20133e-69	8.40866e-66	5.11824e-86	7.33442e-148	1.43169e-15	MAF weight - β(0.5,0.5)
Total bilirubin	NGEF	2	232878685	233013241	7.12159e-10	2.70671e-07	0.217437	5.90467e-09	3.72345e-08	0.218767	Unweighted
Total bilirubin	EFHD1	2	232606056	232682781	1.46599e-11	3.72191e-07	0.0472733	2.81071e-07	4.28491e-09	0.782525	Unweighted
Total bilirubin	HJURP	2	233836700	233854566	8.99253e-105	1.89622e-70	3.70642e-67	1.314e-89	7.36993e-119	3.05977e-09	MAF weight - β(0.5,0.5)
Total bilirubin	UGT1A1	2	233760272	233773299	3.21379e-11	6.44565e-09	5.29278e-12	2.4298e-11	5.19844e-38	5.29278e-12	MAF weight - β(0.5,0.5)
Total bilirubin	UGT1A3	2	233729126	233773299	0	0	2.89697e-259	0	0	3.61547e-28	CADD-weighted
Total bilirubin	UGT1A4	2	233718791	233773299	1,89E-317	6.03185e-16	2.1289e-207	0	8.65295e-293	1.92439e-33	MAF weight - β(1,5)
Total bilirubin	UGT1A5	2	233712991	233773299	6.91328e-222	4.27698e-50	2.01679e-21	1.34607e-93	1.86434e-234	2.15275e-10	MAF weight - β(0.5,0.5)
Total bilirubin	UGT1A6	2	233691674	233773305	0	0	2.82853e-07	0	0	6.69863e-07	CADD-weighted
Total bilirubin	UGT1A7	2	233681937	233773299	0	0	6.83191e-199	0	0	8.26942e-199	CADD-weighted
Total bilirubin	UGT1A8	2	233617644	233773299	0	1.17501e-241	2.11244e-298	0	2.18915e-186	0.00166658	Unweighted
Total bilirubin	UGT1A9	2	233671897	233773305	1.00062e-71	6.3509e-30	7.85127e-77	1.53328e-72	1.72707e-100	1.47398e-43	MAF weight - β(0.5,0.5)
Total bilirubin	UGT1A10	2	233636476	233773305	2.11817e-111	0	7.60765e-275	1.84074e-05	4.90058e-112	8.38907e-20	CADD-weighted
Total bilirubin	SAG	2	233307662	233347055	1.25087e-278	6.29515e-201	1.54281e-236	0	1.63448e-254	7.92936e-05	MAF weight - β(1,5)
Total bilirubin	GIGYF2	2	232697304	232860577	6.08136e-10	9.61537e-10	1.18318e-05	5.38277e-12	2.89806e-14	1.03239e-06	MAF weight - β(0.5,0.5)
Total bilirubin	DGKD	2	233354506	233472097	2,19E-313	3,21E-314	2.11708e-242	5,18E-316	1.4357e-244	1.98146e-30	MAF weight - β(0.5,0.5)
Total bilirubin	ATG16L1	2	233251570	233295674	1.49187e-33	1.31123e-33	1.24392e-44	5.18159e-34	1.22569e-43	3.31477e-11	MAF weight - β(1,25)
Total bilirubin	TRPM8	2	233917397	234019522	9.31429e-100	1.75825e-112	1.63684e-114	1.57362e-128	3.97318e-266	3.45979e-45	MAF weight - β(0.5,0.5)
Total bilirubin	CPS1	2	210477681	210679107	3.22318e-09	3.22209e-09	0.548822	0.000294494	0.00500678	0.567296	CADD-weighted
Total bilirubin	INPP5D	2	233059966	233207903	0.0158609	0.0013586	1.84666e-05	0.00468166	2.62348e-14	0.000112343	MAF weight - β(0.5,0.5)
Total bilirubin	MROH2A	2	233775678	233833423	2.73049e-151	5.23381e-171	1.95087e-276	2.22044e-255	5.19241e-172	3.33478e-108	MAF weight - β(1,25)
Total bilirubin	HNF4A	20	44355800	44432845	1.18396e-05	1.03339e-05	6.59e-09	1.2492e-06	0.00220384	1	MAF weight - β(1,25)
Total bilirubin	TMPRSS6	22	37065435	37109563	1.58436e-09	1.11325e-09	0.032546	3.13678e-07	1.65374e-10	0.776751	MAF weight - β(0.5,0.5)
Total bilirubin	ADH4	4	99123681	99144298	6.43425e-09	1.42158e-07	1	2.95577e-08	0.00543736	1	Unweighted
Total bilirubin	SLC22A4	5	132294451	132344206	2.16753e-10	2.16859e-10	0.00824124	0.000129939	0.00177943	0.532653	Unweighted
Total bilirubin	SLC22A5	5	132369708	132395614	1.69714e-09	1.69605e-09	1	2.1531e-09	0.00223557	1	CADD-weighted
Total bilirubin	ZSCAN31	6	28324737	28336375	2.77848e-11	1.18387e-10	0.0344369	2.27353e-07	4.94368e-07	0.601216	Unweighted
Total bilirubin	ZKSCAN3	6	28349913	28369177	5.85655e-10	6.1171e-10	0.0017664	2.63598e-09	7.23536e-08	0.557662	Unweighted
Total bilirubin	ZKSCAN8	6	28141909	28159472	1.67396e-10	3.45454e-07	0.00739442	6.45654e-10	3.244e-06	0.557221	Unweighted
Total bilirubin	HIST1H4B	6	26026895	26027252	2.28122e-17	2.07638e-17	0.14026	5.77795e-14	1.9153e-14	0.140227	CADD-weighted
Total bilirubin	SLC17A2	6	25912755	25930726	1.51968e-17	8.30409e-17	0.0797473	2.91641e-10	1.33406e-20	0.135048	MAF weight - β(0.5,0.5)
Total bilirubin	HLA-DQA1	6	32637405	32643652	3.4692e-06	4.80491e-06	8.72682e-06	9.23855e-09	4.98793e-07	0.192405	MAF weight - β(1,5)
Total bilirubin	HFE	6	26087280	26095241	3.01706e-38	7.70487e-40	7.46095e-05	1.08936e-41	1.26537e-21	0.420059	MAF weight - β(1,5)
Total bilirubin	OR2B2	6	27911184	27912396	1.37284e-08	1.80124e-05	5.98475e-10	2.3867e-10	4.00593e-06	0.803211	MAF weight - β(1,5)
Total bilirubin	ZSCAN12	6	28378820	28399767	2.50952e-10	1.03203e-09	0.00144573	1.25761e-07	8.36181e-06	0.119626	Unweighted
Total bilirubin	ZBED9	6	28571629	28587335	4.03691e-10	1.68989e-09	0.0362361	1.03257e-09	3.22289e-07	0.0555198	Unweighted
Total bilirubin	HIST1H3J	6	27890314	27890792	9.5664e-10	9.59687e-10	0.197648	9.53389e-10	1.17795e-07	0.485181	MAF weight - β(1,5)
Total bilirubin	ANK1	8	41653224	41896762	7.22139e-06	0.0119322	1.4319e-13	5.52745e-13	1.16804e-10	4.24288e-05	MAF weight - β(1,25)
Total bilirubin	C9orf47	9	88990862	88996142	2.13742e-10	2.85495e-10	2.22916e-06	2.18236e-10	1.35828e-06	0.0318899	Unweighted
Total Protein	RUNX3	1	24899510	24965010	3.73259e-16	3.85895e-16	0.100931	6.22904e-05	1.79827e-09	0.100931	Unweighted
Total Protein	FCGR2A	1	161505414	161519570	9.21176e-70	2.99848e-72	1.25847e-26	3.62576e-70	3.97134e-104	0.119127	MAF weight - β(0.5,0.5)
Total Protein	FCGR2B	1	161663114	161678654	1.26295e-68	3.14745e-43	2.42625e-06	1.93309e-49	3.3288e-62	0.000219316	Unweighted
Total Protein	FCGR2C	1	161581338	161601220	1.73211e-17	2.31154e-14	0.0882894	5.44066e-16	6.494e-15	0.14384	Unweighted
Total Protein	ADAMTS4	1	161189747	161199055	0.0796282	0.121933	0.000334514	0.0323725	0.000452809	9.26642e-09	Rare only
Total Protein	FCGR3A	1	161541760	161550623	3.36802e-62	6.34131e-65	5.01446e-26	8.17996e-114	7.82988e-82	1.65384e-06	MAF weight - β(1,5)
Total Protein	FCGR3B	1	161623197	161631963	6.5513e-17	6.2373e-14	0.000178853	3.51558e-16	7.63583e-23	0.000435714	MAF weight - β(0.5,0.5)
Total Protein	OMA1	1	58480718	58546774	5.9202e-28	1.61696e-27	1.47535e-24	1.69381e-27	4.0432e-34	2.36052e-11	MAF weight - β(0.5,0.5)
Total Protein	ATP8B2	1	154325559	154351304	2.47096e-09	2.10805e-08	0.072936	4.93186e-06	5.66112e-07	0.0682227	Unweighted
Total Protein	FCRLA	1	161706971	161714352	7.77225e-42	5.94414e-38	1.98138e-37	4.99192e-49	4.66535e-68	0.0785488	MAF weight - β(0.5,0.5)
Total Protein	FCRLB	1	161721543	161728143	2.69644e-16	8.05732e-17	7.87092e-14	3.6608e-17	4.33685e-15	0.46836	MAF weight - β(1,5)
Total Protein	SFMBT2	10	7158623	7411486	9.72718e-34	1.13223e-34	0.870482	0.000673379	1.29356e-24	0.792851	CADD-weighted
Total Protein	MYRF	11	61752648	61788517	6.27714e-22	2.93285e-22	0.863874	9.99276e-12	3.87636e-11	0.567247	CADD-weighted
Total Protein	EHBP1L1	11	65576037	65592645	9.96979e-10	7.65613e-09	0.00929696	0.000751558	0.00098507	0.893887	Unweighted
Total Protein	LOC374443	12	9617284	9658415	9.64504e-10	9.76196e-10	2.91219e-07	6.43049e-10	4.27799e-10	0.00131444	MAF weight - β(0.5,0.5)
Total Protein	SERPINA1	14	94376746	94390692	2.45396e-10	3.01652e-10	3.29847e-28	1.67165e-19	5.09453e-24	0.000729652	MAF weight - β(1,25)
Total Protein	TRAF3	14	102777478	102911500	3.32929e-09	0.689862	0.712945	1.70313e-09	0.000725766	0.744195	MAF weight - β(1,5)
Total Protein	MAP1A	15	43517607	43531620	0.00182666	0.00303429	2.30484e-17	5.34902e-07	1.92554e-05	0.85449	MAF weight - β(1,25)
Total Protein	CASC4	15	44288710	44415761	3.49966e-15	7.47377e-16	2.82234e-16	2.6029e-15	1.77094e-09	0.127531	MAF weight - β(1,25)
Total Protein	PEAK1	15	77108155	77420104	1.62718e-06	3.20885e-10	0.584595	1.18152e-06	0.0843315	0.64123	CADD-weighted
Total Protein	FBXL19	16	30923054	30948783	1.69199e-09	1.69172e-09	0.681944	6.83489e-10	0.0032367	0.279804	MAF weight - β(1,5)
Total Protein	SHBG	17	7614063	7633383	1.98093e-14	1.41715e-13	0.217636	1.65406e-14	5.76396e-09	0.698908	MAF weight - β(1,5)
Total Protein	NT5C3B	17	41825081	41836271	1.40332e-63	1.0264e-63	0.00615155	1.40217e-63	1.69847e-83	0.459011	MAF weight - β(0.5,0.5)
Total Protein	LRRC37A2	17	46512709	46555648	3.96974e-10	2.36323e-10	7.19724e-08	2.19129e-10	8.37454e-12	0.863558	MAF weight - β(0.5,0.5)
Total Protein	NSF	17	46590668	46757462	1.34828e-08	2.99584e-08	0.00825523	1.34519e-08	6.0696e-06	0.0725174	MAF weight - β(1,5)
Total Protein	SMG6	17	2059838	2303775	2.8272e-12	5.84677e-13	0.798874	9.83139e-13	3.37686e-13	0.435512	MAF weight - β(0.5,0.5)
Total Protein	PLEKHM1	17	45435899	45490780	1.33996e-08	1.60686e-08	0.00593269	6.47092e-09	7.1562e-08	0.892374	MAF weight - β(1,5)
Total Protein	ABCA6	17	69078705	69141874	0.000150507	0.596146	2.80344e-14	1.75666e-05	6.05802e-06	0.381699	MAF weight - β(1,25)
Total Protein	TNFRSF13B	17	16939083	16972088	1.04254e-33	0.000224516	7.87115e-37	9.49547e-78	4.04035e-93	3.46142e-45	MAF weight - β(0.5,0.5)
Total Protein	RNFT1	17	59952361	59964756	1.62263e-12	1.27772e-12	0.493652	1.85391e-05	8.38083e-07	0.493675	CADD-weighted
Total Protein	STH	17	45999249	45999694	1.68615e-09	1.28353e-09	0.144999	1.69118e-09	1.02274e-07	0.155472	CADD-weighted
Total Protein	ARHGAP27	17	45393901	45432916	1.34302e-08	6.43284e-09	0.295734	3.23165e-09	1.84648e-05	0.310716	MAF weight - β(1,5)
Total Protein	TUBD1	17	59859479	59892945	2.17459e-10	3.40113e-09	0.793835	0.00109594	2.45546e-06	0.794608	Unweighted
Total Protein	WDR81	17	1716522	1738599	1.06235e-12	2.16703e-10	0.000927729	9.47355e-17	1.28179e-14	0.362973	MAF weight - β(1,5)
Total Protein	TNFSF13	17	7558291	7561608	7.02255e-18	3.28036e-18	0.226843	2.30622e-18	3.55316e-14	0.179623	MAF weight - β(1,5)
Total Protein	MAPT	17	45894381	46028333	1.06968e-09	9.72991e-10	0.891293	9.70896e-10	2.18998e-10	0.66164	MAF weight - β(0.5,0.5)
Total Protein	SPPL2C	17	45844889	45847072	9.59043e-10	1.72283e-09	0.21706	1.79885e-09	2.17542e-10	0.291536	MAF weight - β(0.5,0.5)
Total Protein	SERPINF2	17	1742835	1755265	9.7763e-14	9.37685e-15	0.108041	7.90019e-14	4.54634e-12	0.254863	CADD-weighted
Total Protein	SAT2	17	7626237	7627876	0.000143771	0.00656953	2.83077e-11	6.12137e-11	9.78728e-09	0.0332989	MAF weight - β(1,25)
Total Protein	CD68	17	7579486	7582111	6.60882e-08	0.0519126	5.98556e-19	2.27205e-15	1.7312e-14	0.272431	MAF weight - β(1,25)
Total Protein	KANSL1	17	46029915	46225374	6.03866e-10	9.54133e-10	0.226462	5.91289e-10	2.59603e-10	0.544614	MAF weight - β(0.5,0.5)
Total Protein	IKZF3	17	39757714	39864188	0.000278486	2.98375e-10	5.23477e-09	1.69676e-09	0.000704363	0.840606	CADD-weighted
Total Protein	ZBTB4	17	7459365	7484249	1.17882e-12	1.23379e-10	0.022978	1.10954e-13	5.3873e-06	0.149244	MAF weight - β(1,5)
Total Protein	TNFSF12	17	7549057	7557890	1.10435e-07	1.12841e-11	0.000167141	2.98564e-15	6.6122e-10	0.844125	MAF weight - β(1,5)
Total Protein	HIGD1B	17	44846352	44850480	2.84333e-56	1.033e-68	0.124221	1.90245e-67	2.95443e-62	0.179943	CADD-weighted
Total Protein	CRHR1	17	45620343	45835828	3.19951e-09	3.19941e-09	0.495829	3.20811e-09	1.46467e-06	0.514261	CADD-weighted
Total Protein	FUT2	19	48695970	48705934	7.54054e-16	7.17791e-16	0.0314079	9.47179e-05	1.22277e-06	0.522177	CADD-weighted
Total Protein	IZUMO1	19	48740887	48746909	2.15177e-10	2.15231e-10	0.0851822	2.15206e-10	7.12435e-12	0.0853012	MAF weight - β(0.5,0.5)
Total Protein	RCN3	19	49527617	49543633	1.22842e-22	1.10774e-22	3.73503e-23	1.03221e-22	1.0984e-31	0.0546583	MAF weight - β(0.5,0.5)
Total Protein	FLT3LG	19	49474208	49486231	1.3289e-23	2.98507e-24	1.64901e-07	8.98715e-24	1.30317e-15	0.0429963	CADD-weighted
Total Protein	PRR12	19	49591654	49626439	7.3139e-49	2.71062e-48	4.09176e-33	5.35091e-55	5.80451e-66	0.00578965	MAF weight - β(0.5,0.5)
Total Protein	SCAF1	19	49642124	49658649	1.85107e-18	1.95071e-17	3.8456e-11	8.60699e-20	8.81008e-12	5.92039e-05	MAF weight - β(1,5)
Total Protein	NOSIP	19	49555467	49580572	4.68872e-19	0.0370102	4.9922e-07	4.57141e-19	1.22435e-13	0.903846	MAF weight - β(1,5)
Total Protein	IRF3	19	49659568	49665875	1.3427e-07	3.31812e-05	2.07961e-05	4.60436e-10	6.33702e-05	2.08166e-05	MAF weight - β(1,5)
Total Protein	PRRG2	19	49581329	49591008	1.47998e-39	1.18319e-40	0.366208	1.70933e-40	3.00412e-49	1	MAF weight - β(0.5,0.5)
Total Protein	HPN	19	35040505	35066573	2.5493e-23	2.46825e-23	0.0611263	1.59273e-23	7.6533e-15	0.0291018	MAF weight - β(1,5)
Total Protein	FCGRT	19	49512278	49526428	8.65712e-45	3.3904e-28	5.07149e-65	4.171e-51	1.61565e-61	6.17142e-51	MAF weight - β(1,25)
Total Protein	C2orf16	2	27576521	27582722	1.0293e-07	3.11177e-06	0.203204	8.2268e-10	1.24971e-07	0.333997	MAF weight - β(1,5)
Total Protein	IFT172	2	27444372	27489811	2.15202e-10	0.00734131	0.457574	0.002256	0.000263803	0.315179	Unweighted
Total Protein	NOSTRIN	2	168786538	168865339	8.7579e-26	1.74469e-25	8.64511e-07	8.75109e-16	2.58781e-17	6.81767e-08	Unweighted
Total Protein	GTF3C2	2	27325848	27357034	9.71917e-10	9.72664e-10	0.569428	3.7736e-09	0.00755972	0.569329	Unweighted
Total Protein	PRKRA	2	178431413	178451231	1.01545e-12	1.07456e-21	5.15424e-09	1.89222e-21	2.18068e-22	0.0288424	MAF weight - β(0.5,0.5)
Total Protein	GPN1	2	27628647	27650846	6.47527e-09	5.83938e-10	0.270263	1.31157e-09	0.0019266	0.101415	CADD-weighted
Total Protein	ANKRD36	2	97113495	97264520	0.219143	0.161189	1.4271e-09	0.0207047	0.000321826	0.000154813	MAF weight - β(1,25)
Total Protein	CPS1	2	210477681	210679107	5.91487e-12	5.83701e-12	0.190931	9.97873e-07	0.000134761	0.0809628	CADD-weighted
Total Protein	TAF4	20	61974797	62065810	5.60728e-27	4.7627e-25	0.387115	2.38567e-27	1.63929e-13	0.567087	MAF weight - β(1,5)
Total Protein	PDHB	3	58427629	58433852	1.07633e-12	1.45733e-12	0.154452	9.95679e-14	2.43706e-08	0.15455	MAF weight - β(1,5)
Total Protein	PXK	3	58332889	58426127	1.88953e-12	1.99569e-12	0.106951	1.76155e-13	2.38433e-16	0.01973	MAF weight - β(0.5,0.5)
Total Protein	PPARG	3	12287849	12434356	9.92006e-10	2.07067e-10	0.000618274	4.15575e-10	8.25849e-09	0.0847941	CADD-weighted
Total Protein	HGFAC	4	3441998	3449486	4.51836e-19	3.74451e-13	1.42329e-10	1.62463e-23	1.76351e-16	0.343601	MAF weight - β(1,5)
Total Protein	KIAA1109	4	122170602	122362759	0.00746796	0.0186645	1.16516e-05	6.57132e-09	2.11582e-05	0.018022	MAF weight - β(1,5)
Total Protein	IQGAP2	5	76403254	76708132	2.47647e-05	1.44794e-07	3.51893e-15	5.23594e-15	6.6849e-10	0.000468572	MAF weight - β(1,25)
Total Protein	ELL2	5	95885097	95962071	9.82791e-10	9.73986e-10	0.365574	9.65304e-10	2.17608e-10	0.335889	MAF weight - β(0.5,0.5)
[truncated: 358 more rows]
